# Supplementary material for: Screening of Potential Drug Targets Based on the Genome-Scale Metabolic Network Model of Vibrio parahaemolyticus
Source: Curr Issues Mol Biol. 2025 Jul 21;47(7):575. doi: 10.3390/cimb47070575 (PMC12293652; doi:10.3390/cimb47070575)
Supplement: Supplementary file 1 [file cimb-47-00575-s001.zip › Supplementary File S1.xlsx]

## Sheet: Reaction List
Abbreviation	Description	Reaction	Pathway	Lower bound	Upper bound	Objective	Confidence Score	Enzyme	Subsystem	Reversibility	KO
B00001	biomass reaction	0.55 PROTEIN[c] + 0.031 DNA[c] + 0.205 RNA[c] + 0.091 PHOSPHOLIPID[c] + 0.03 CAV[c] + 0.034 LPS[c] + 0.025 PEPTIDO[c] + 0.025 GLYCOGEN[c] + 46 C00002[c] => BIOMASS[c] + 46 C00008[c] + 46 C00009[c]	biomass	0	1000	1	1		transport	N
E00001	D-gluconic acid	C00257[e] <=>		0	1000	0	1		transport	N
E00002		C00208[e] <=>		-5	1000	0	1		transport	N
E00003		C05402[e] <=>		-5	1000	0	1		transport	N
E00004		C00392[e] <=>		-5	1000	0	1		transport	N
E00005		C00140[e] <=>		-5	1000	0	1		transport	N
E00006		C00089[e] <=>		-5	1000	0	1		transport	N
E00007		C01083[e] <=>		-5	1000	0	1		transport	N
E00008		C00631[e] <=>		-5	1000	0	1		transport	N
E00009		C00197[e] <=>		-5	1000	0	1		transport	N
E00010		C00033[e] <=>		-5	1000	0	1		transport	Y
E00011		C00026[e] <=>		-5	1000	0	1		transport	N
E00012		C00158[e] <=>		-5	1000	0	1		transport	N
E00013		C00058[e] <=>		-5	1000	0	1		transport	N
E00014		C00122[e] <=>		-5	1000	0	1		transport	N
E00015		C00311[e] <=>		-5	1000	0	1		transport	N
E00016		C00149[e] <=>		-5	1000	0	1		transport	N
E00017		C00186[e] <=>		-5	1000	0	1		transport	N
E00018		C00042[e] <=>		-5	1000	0	1		transport	N
E00019		C00093[e] <=>		-5	1000	0	1		transport	N
E00020	Glycolic acid	C00160[e] <=>		0	1000	0	1		transport	N
E00021		C00080[e] <=>		-5	1000	0	1		transport	N
E00022		C00011[e] <=>		-5	1000	0	1		transport	N
E00023	Na+	C01330[e] <=>		-1	1000	0	1		transport	Y
E00024		C00088[e] <=>		-5	1000	0	1		transport	N
E00025		C00014[e] <=>		0	1000	0	1		transport	Y
E00026	L-Ornithine	C00077[e] <=>		0	1000	0	1		transport	N
E00027		C00244[e] <=>		-5	1000	0	1		transport	N
E00028		C00007[e] <=>		-5	1000	0	1		transport	N
E00029		C00009[e] <=>		-5	1000	0	1		transport	N
E00030		C00059[e] <=>		-5	1000	0	1		transport	Y
E00031		C00378[e] <=>		-5	1000	0	1		transport	N
E00032	L-alanine	C00041[e] <=>		0	1000	0	1		transport	N
E00033	L-arginine	C00062[e] <=>		0	1000	0	1		transport	N
E00034	L-asparagine	C00152[e] <=>		-5	1000	0	1		transport	Y
E00035	L-aspartic acid	C00049[e] <=>		0	1000	0	1		transport	N
E00036	L-cysteine	C00097[e] <=>		0	1000	0	1		transport	N
E00037	D-alanine	C00133[e] <=>		0	1000	0	1		transport	N
E00038	D-glutamic acid	C00217[e] <=>		0	1000	0	1		transport	Y
E00039	L-glutamine	C00064[e] <=>		0	1000	0	1		transport	N
E00040	L-glutamic acid	C00025[e] <=>		0	1000	0	1		transport	Y
E00041	glycine	C00037[e] <=>		-5	1000	0	1		transport	Y
E00042	L-histidine	C00135[e] <=>		-5	1000	0	1		transport	N
E00043	L-Isoleucine	C00407[e] <=>		-5	1000	0	1		transport	N
E00044	L-Leucine	C00123[e] <=>		0	1000	0	1		transport	Y
E00045	L-Lysine	C00047[e] <=>		0	1000	0	1		transport	Y
E00046	L-methionine	C00073[e] <=>		-5	1000	0	1		transport	Y
E00047	L-Proline	C00148[e] <=>		-5	1000	0	1		transport	Y
E00048	L-serine	C00065[e] <=>		-5	1000	0	1		transport	N
E00049	L-threonine	C00188[e] <=>		-5	1000	0	1		transport	N
E00050	L-tryptophan	C00078[e] <=>		-5	1000	0	1		transport	Y
E00051	L-Tyrosine	C00082[e] <=>		-5	1000	0	1		transport	Y
E00052	L-valine	C00183[e] <=>		-5	1000	0	1		transport	Y
E00053		C00134[e] <=>		-5	1000	0	1		transport	N
E00054		C00315[e] <=>		-5	1000	0	1		transport	N
E00055		C00086[e] <=>		-5	1000	0	1		transport	N
E00056		C00114[e] <=>		-5	1000	0	1		transport	N
E00057		C00116[e] <=>		-5	1000	0	1		transport	N
E00058		C00212[e] <=>		-5	1000	0	1		transport	Y
E00059		C00475[e] <=>		-5	1000	0	1		transport	N
E00060		C00559[e] <=>		-5	1000	0	1		transport	N
E00061		C00881[e] <=>		-5	1000	0	1		transport	Y
E00062		C00330[e] <=>		-5	1000	0	1		transport	N
E00063		C00214[e] <=>		-5	1000	0	1		transport	Y
E00064		C00526[e] <=>		-5	1000	0	1		transport	N
E00065		C00387[e] <=>		-5	1000	0	1		transport	Y
E00066		C00299[e] <=>		-5	1000	0	1		transport	N
E00067		C00380[e] <=>		-5	1000	0	1		transport	Y
E00068		C00385[e] <=>		-5	1000	0	1		transport	N
E00069		C00106[e] <=>		-5	1000	0	1		transport	N
E00070		C00194[e] <=>		-5	1000	0	1		transport	N
E00071		C00074[c] <=>		-5	1000	0	1		transport	Y
E00072	L-phenylalanine	C00079[e] <=>		0	1000	0	1		transport	N
E00073	L-homoserine	C00263[e] <=>		0	1000	0	1		transport	Y
E00074		C00020[e] <=>		-5	1000	0	1		transport	Y
E00075		C00009[e] <=>		-5	1000	0	1		transport	N
E00076		C00008[e] <=>		-5	1000	0	1		transport	N
E00077	dATP	C00131[e] <=>		-5	1000	0	1		transport	Y
E00078		BIOMASS[e] <=>		0	1000	0	1		transport	N
E00079	dGTP	C00286[e] <=>		-5	1000	0	1		transport	Y
E00080	dCTP	C00458[e] <=>		-5	1000	0	1		transport	N
E00081		PROTEIN[e] <=>		-1	1000	0	1		transport	Y
E00082	dTDP	C00363[e] <=>		-5	1000	0	1		transport	N
E00083		DNA[e] <=>		0	1000	0	1		transport	Y
E00084		C00013[e] <=>		-5	1000	0	1		transport	N
E00085		RNA[e] <=>		0	1000	0	1		transport	Y
E00086	Acetyl-CoA	C00024[e] <=>		-5	1000	0	1		transport	N
E00087		PHOSPHOLIPID[e] <=>		0	1000	0	1		transport	Y
E00088	CTP	C00063[e] <=>		0	1000	0	1		transport	N
E00089		CAV[e] <=>		0	1000	0	1		transport	Y
E00090	UTP	C00075[e] <=>		0	1000	0	1		transport	N
E00091		LPS[e] <=>		0	1000	0	1		transport	N
E00092	L-1-lysophosphatidylethanolamine	C05973[e] <=>		-5	1000	0	1		transport	Y
E00093		PEPTIDO[e] <=>		0	1000	0	1		transport	N
E00094	cephalin	C00350[e] <=>		-5	1000	0	1		transport	Y
E00095		GLYCOGEN[e] <=>		0	1000	0	1		transport	N
E00096	Phosphatidylglycerol phosphate	C03892[e] <=>		-5	1000	0	1		transport	Y
E00097		ADPHEP[e] <=>		-5	1000	0	1		transport	N
E00098		ADPG[e] <=>		-5	1000	0	1		transport	Y
E00099		CAV[e] <=>		0	1000	0	1		transport	Y
E00100	Ditrans, polycis-undecylene phosphate	C17556[e] <=>		-5	1000	0	1		transport	N
E00101	β-D-fructose 6-phosphate	C05345[e] <=>		0	1000	0	1		transport	Y
E00102	UDP-N-acetylmurasyl-L-alanyl-γ-D-glutamyl-endrommic-2,6-diaminopinoheptadierate	C04877[e] <=>		0	1000	0	1		transport	N
E00103		C04576[e] <=>		-5	1000	0	1		transport	N
E00104		C01212[e] <=>		-5	1000	0	1		transport	N
E00105	UDP-N-acetylmuralate ester	C01050[e] <=>		0	1000	0	1		transport	N
E00106	D-alanyl-D-alanine	C00993[e] <=>		0	1000	0	1		transport	Y
E00107	K2	C00828[e] <=>		-5	1000	0	1		transport	N
E00108	UDP-N-acetylmuramoyl-L-alanyl-D-glutamate	C00692[e] <=>		-5	1000	0	1		transport	N
E00109	Racemic-2,6-diaminopinoheptamate	C00680[e] <=>		-5	1000	0	1		transport	N
E00110	pyridoxine	C00314[e] <=>		-1000	1000	0	1		transport	N
E00111	UMP	C00105[e] <=>		-5	1000	0	1		transport	N
E00112	Tetrahydrofolate	C00101[e] <=>		-5	1000	0	1		transport	N
E00113	Flavin mononucleotides	C00061[e] <=>		-5	1000	0	1		transport	N
E00114	UDP-N-acetyl-α-D-glucosamine	C00043[e] <=>		0	1000	0	1		transport	N
E00115	UDP-glucose	C00029[e] <=>		-5	1000	0	1		transport	N
E00116	FAD	C00016[e] <=>		-5	1000	0	1		transport	Y
E00117		C00015[e] <=>		-5	1000	0	1		transport	Y
E00118	Coenzyme A	C00010[e] <=>		-1000	1000	0	1		exchange	Y
E00119		C00008[e] <=>		-5	1000	0	1		exchange	Y
E00120		C00006[e] <=>		-1000	1000	0	1		exchange	Y
E00121		C00003[e] <=>		-1000	1000	0	1		exchange	Y
E00122		C00002[e] <=>		-5	1000	0	1		exchange	Y
E00123		C01050[e] <=>		-1000	1000	0	1		exchange	Y
T00001	D-gluconic acid	C00257[e] + C00080[e] <=> C00257[c]		-1000	1000	0	1		exchange	Y
T00002	maltose	C00208[e] + C00002[c] <=> C00208[c] + C00009[c] + C00008[c]		-1000	1000	0	1		exchange	Y
T00003	melibiose	C05402[e] + C00080[e] <=> C05402[c]		-1000	1000	0	1		exchange	Y
T00004	melibiose	C05402[e] + C01330[e] <=> C05402[c] + C01330[c]		-1000	1000	0	1		exchange	Y
T00005	D-mannitol	C00392[e] + C00074[c] <=> C00644[c] + C00022[c]		-1000	1000	0	1		exchange	Y
T00006	N-acetyl-D-glucosamine	C00140[e] + C00074[c] <=> C00357[c] + C00022[c]		-1000	1000	0	1		exchange	Y
T00007	sucrose	C00089[e] + C00074[c] <=> C16688[c] + C00022[c]		-1000	1000	0	1		exchange	Y
T00008	α, α-trehalose	C01083[e] + C00074[c] <=> C00689[c] + C00022[c]		-1000	1000	0	1		exchange	Y
T00009	2-phospho-D-glycerate	C00631[e] + C00002[c] <=> C00631[c] + C00009[c] + C00008[c]		-1000	1000	0	1		exchange	Y
T00010	3-phospho-D-glycerate	C00197[e] + C00002[c] <=> C00197[c] + C00009[c] + C00008[c]		-1000	1000	0	1		exchange	Y
T00011	acetic acid	C00033[c] <=> C00033[e] + C00080[e]		-1000	1000	0	1		exchange	Y
T00012	α-ketoglutarate	C00026[e] + C00080[e] <=> C00026[c]		-1000	1000	0	1		exchange	Y
T00013	citric acid	C00158[e] <=> C00158[c]		-1000	1000	0	1		exchange	Y
T00014	citric acid	C00158[e] + C01330[e] <=> C00158[c] + C01330[c]		-1000	1000	0	1		exchange	Y
T00015	formic acid	C00058[c] <=> C00058[e]		-1000	1000	0	1		exchange	Y
T00016	Fumaric acid	C00122[e] + C00080[e] <=> C00122[c]		-1000	1000	0	1		exchange	Y
T00017	Fumaric acid	C00122[e] + C01330[e] <=> C00122[c] + C01330[c]		-1000	1000	0	1		exchange	Y
T00018	Fumaric acid	C00122[e] + C00042[c] <=> C00122[c] + C00042[e]		-1000	1000	0	1		exchange	Y
T00019	Isocitrate	C00311[e] + C01330[e] <=> C00311[c] + C01330[c]		-1000	1000	0	1		exchange	Y
T00020	malic acid	C00149[e] + C00080[e] <=> C00149[c]		-1000	1000	0	1		exchange	Y
T00021	malic acid	C00149[e] + C01330[e] <=> C00149[c] + C01330[c]		-1000	1000	0	1		exchange	Y
T00022	malic acid	C00149[e] + C00042[c] <=> C00149[c] + C00042[e]		-1000	1000	0	1		exchange	Y
T00023	L-lactic acid	C00186[e] + C00080[e] <=> C00186[c]		-1000	1000	0	1		exchange	Y
T00024	succinic acid	C00042[e] <=> C00042[c]		-1000	1000	0	1		exchange	Y
T00025	succinic acid	C00042[e] + C01330[e] <=> C00042[c] + C01330[c]		-1000	1000	0	1		exchange	Y
T00026	Glycerophosphate	C00093[e] + C00009[c] <=> C00009[e] + C00093[c]		-1000	1000	0	1		exchange	Y
T00027	Glycerophosphate	C00093[e] + C00002[c] <=> C00093[c] + C00009[c] + C00008[c]		-1000	1000	0	1		exchange	Y
T00028	Glycolic acid	C00160[e] <=> C00160[c]		-1000	1000	0	1		exchange	Y
T00029	ATP	C00002[c] <=> C00080[e] + C00009[c] + C00008[c]		-1000	1000	0	1		exchange	Y
T00030	CO2	C00011[e] <=> C00011[c]		-1000	1000	0	1		exchange	Y
T00031	Na	C01330[e] <=> C01330[c] + C00080[e]		-1000	1000	0	1		exchange	Y
T00032	Na	C01330[e] + 2 C00080[e] <=> C01330[c]		-1000	1000	0	1		exchange	Y
T00033	Na	C01330[e] + 3 C00080[e] <=> C01330[c]		-1000	1000	0	1		exchange	Y
T00034	Na	2 C01330[c] + 3 C00080[e] <=> 2 C01330[e]		-1000	1000	0	1		exchange	Y
T00035	NH3	C00014[e] <=> C00014[c]		-1000	1000	0	1		exchange	Y
T00036	NO2	C00088[c] <=> C00088[e]		-1000	1000	0	1		exchange	Y
T00037	NO3	C00244[e] + C00002[c] <=> C00244[c] + C00009[c] + C00008[c]		-1000	1000	0	1		exchange	Y
T00038	O2	C00007[e] <=> C00007[c]		-1000	1000	0	1		exchange	Y
T00039	PI	C00009[e] + C00080[e] <=> C00009[c]		-1000	1000	0	1		exchange	Y
T00040	PI	C00009[e] + 3 C01330[e] <=> C00009[c] + 3 C01330[c]		-1000	1000	0	1		exchange	Y
T00041	PI	C00009[e] + C00002[c] <=> 2 C00009[c] + C00008[c]		-1000	1000	0	1		exchange	Y
T00042	sulphuric acid	C00059[e] + C01330[e] <=> C00059[c] + C01330[c]		-1000	1000	0	1		exchange	Y
T00043	sulphuric acid	C00059[e] + C00080[e] <=> C00059[c]		-1000	1000	0	1		exchange	Y
T00044	sulphuric acid	C00059[e] + C00002[c] <=> C00059[c] + C00009[c] + C00008[c]		-1000	1000	0	1		exchange	Y
T00045	VB1	C00378[e] + C00002[c] <=> C00378[c] + C00009[c] + C00008[c]		-1000	1000	0	1		exchange	Y
T00046	L-alanine	C00041[c] + C00080[e] <=> C00041[e]		-1000	1000	0	1		exchange	Y
T00047	L-alanine	C00041[e] + C00002[c] <=> C00041[c] + C00009[c] + C00008[c]		-1000	1000	0	1		exchange	Y
T00048	L-alanine	C00041[e] + C01330[e] <=> C00041[c] + C01330[c]		-1000	1000	0	1		exchange	Y
T00049	L-arginine	C00062[c] + C00080[e] <=> C00062[e]		-1000	1000	0	1		exchange	Y
T00050	L-arginine	C00062[e] + C00002[c] <=> C00062[c] + C00009[c] + C00008[c]		-1000	1000	0	1		exchange	Y
T00051	L-asparagine	C00152[c] + C00080[e] <=> C00152[e]		-1000	1000	0	1		exchange	Y
T00052	L-asparagine	C00152[e] + C00002[c] <=> C00152[c] + C00009[c] + C00008[c]		-1000	1000	0	1		exchange	Y
T00053	L-aspartic acid	C00049[c] + C00080[e] <=> C00049[e]		-1000	1000	0	1		exchange	Y
T00054	L-aspartic acid	C00049[e] + C00002[c] <=> C00049[c] + C00009[c] + C00008[c]		-1000	1000	0	1		exchange	Y
T00055	L-cysteine	C00097[c] + C00080[e] <=> C00097[e]		-1000	1000	0	1		exchange	Y
T00056	L-cysteine	C00097[e] + C00002[c] <=> C00097[c] + C00009[c] + C00008[c]		-1000	1000	0	1		exchange	Y
T00057	D-alanine	C00133[e] + C00080[e] <=> C00133[c]		-1000	1000	0	1		exchange	Y
T00058	D-glutamic acid	C00217[e] + C00080[e] <=> C00217[c]		-1000	1000	0	1		exchange	Y
T00059	L-glutamine	C00064[c] + C00080[e] <=> C00064[e]		-1000	1000	0	1		exchange	Y
T00060	L-glutamine	C00064[e] + C00002[c] <=> C00064[c] + C00009[c] + C00008[c]		-1000	1000	0	1		exchange	Y
T00061	L-glutamic acid	C00025[c] + C00080[e] <=> C00025[e]		-1000	1000	0	1		exchange	Y
T00062	L-glutamic acid	C00025[e] + C00002[c] <=> C00025[c] + C00009[c] + C00008[c]		-1000	1000	0	1		exchange	Y
T00063	L-glutamic acid	C00025[e] + C01330[c] <=> C00025[c] + C01330[c]		-1000	1000	0	1		exchange	Y
T00064	glycine	C00037[c] + C00080[e] <=> C00037[e]		-1000	1000	0	1		exchange	Y
T00065	glycine	C00037[e] + C00002[c] <=> C00037[c] + C00009[c] + C00008[c]		-1000	1000	0	1		exchange	Y
T00066	glycine	C00037[e] + C01330[e] <=> C00037[c] + C01330[c]		-1000	1000	0	1		exchange	Y
T00067	L-histidine	C00135[c] + C00080[e] <=> C00135[e]		-1000	1000	0	1		exchange	Y
T00068	L-histidine	C00135[e] + C00002[c] <=> C00135[c] + C00009[c] + C00008[c]		-1000	1000	0	1		exchange	Y
T00069	L-Isoleucine	C00407[c] + C00080[e] <=> C00407[e]		-1000	1000	0	1		exchange	Y
T00070	L-Isoleucine	C00407[e] + C00002[c] <=> C00407[c] + C00009[c] + C00008[c]		-1000	1000	0	1		exchange	Y
T00071	L-Leucine	C00123[c] + C00080[e] <=> C00123[e]		-1000	1000	0	1		exchange	Y
T00072	L-Leucine	C00123[e] + C00002[c] <=> C00123[c] + C00009[c] + C00008[c]		-1000	1000	0	1		exchange	Y
T00073	L-Lysine	C00047[c] + C00080[e] <=> C00047[e]		-1000	1000	0	1		exchange	Y
T00074	L-Lysine	C00047[e] + C00002[c] <=> C00047[c] + C00009[c] + C00008[c]		-1000	1000	0	1		exchange	Y
T00075	L-methionine	C00073[c] + C00080[e] <=> C00073[e]		-1000	1000	0	1		exchange	Y
T00076	L-methionine	C00073[e] + C00002[c] <=> C00073[c] + C00009[c] + C00008[c]		-1000	1000	0	1		exchange	Y
T00077	L-phenylalanine	C00079[c] + C00080[e] <=> C00079[e]		-1000	1000	0	1		exchange	Y
T00078	L-phenylalanine	C00079[e] + C00002[c] <=> C00097[c] + C00009[c] + C00008[c]		-1000	1000	0	1		exchange	Y
T00079	L-Proline	C00148[c] + C00080[e] <=> C00148[e]		-1000	1000	0	1		exchange	Y
T00080	L-Proline	C00148[e] + C00002[c] <=> C00148[c] + C00009[c] + C00008[c]		-1000	1000	0	1		exchange	Y
T00081	L-Proline	C00148[e] + C01330[c] <=> C00148[c] + C01330[c]		-1000	1000	0	1		exchange	Y
T00082	L-serine	C00065[c] + C00080[e] <=> C00065[e]		-1000	1000	0	1		exchange	Y
T00083	L-serine	C00065[e] + C00002[c] <=> C00065[c] + C00009[c] + C00008[c]		-1000	1000	0	1		exchange	Y
T00084	L-threonine	C00188[c] + C00080[e] <=> C00188[e]		-1000	1000	0	1		exchange	Y
T00085	L-threonine	C00188[e] + C00002[c] <=> C00188[c] + C00009[c] + C00008[c]		-1000	1000	0	1		exchange	Y
T00086	L-tryptophan	C00078[c] + C00080[e] <=> C00078[e]		-1000	1000	0	1		exchange	Y
T00087	L-tryptophan	C00078[e] + C00002[c] <=> C00078[c] + C00009[c] + C00008[c]		-1000	1000	0	1		exchange	Y
T00088	L-Tyrosine	C00082[c] + C00080[e] <=> C00082[e]		-1000	1000	0	1		exchange	Y
T00089	L-Tyrosine	C00082[e] + C00002[c] <=> C00082[c] + C00009[c] + C00008[c]		-1000	1000	0	1		exchange	Y
T00090	L-valine	C00183[c] + C00080[e] <=> C00183[e]		-1000	1000	0	1		exchange	Y
T00091	L-valine	C00183[e] + C00002[c] <=> C00183[c] + C00009[c] + C00008[c]		-1000	1000	0	1		exchange	Y
T00092	L-homoserine	C00263[c] + C00080[e] <=> C00263[e]		-1000	1000	0	1		exchange	Y
T00093	L-Ornithine	C00077[e] + C00002[c] <=> C00077[c] + C00009[c] + C00008[c]		-1000	1000	0	1		exchange	Y
T00094	1,4-Butanediamine	C00134[e] + C00077[c] <=> C00134[c] + C00077[e]		-1000	1000	0	1		exchange	Y
T00095	1,5-butanediamine	C00134[e] + C00002[c] <=> C00134[c] + C00009[c] + C00008[c]		-1000	1000	0	1		exchange	Y
T00096	Spermidine	C00315[e] + C00002[c] <=> C00315[c] + C00009[c] + C00008[c]		-1000	1000	0	1		exchange	Y
T00097	urea	C00086[e] + C00002[c] <=> C00086[c] + C00009[c] + C00008[c]		-1000	1000	0	1		exchange	Y
T00098	choline	C00114[e] + C00080[e] <=> C00144[c]		-1000	1000	0	1		exchange	Y
T00099	glycerol	C00116[c] <=> C00116[e]		-1000	1000	0	1		exchange	Y
T00100	adenosine	C00212[e] + C00080[e] <=> C00212[c]		-1000	1000	0	1		exchange	Y
T00101	adenosine	C00475[e] + C00080[e] <=> C00475[c]		-1000	1000	0	1		exchange	Y
T00102	Deoxyadenosine	C00559[e] + C00080[e] <=> C00559[c]		-1000	1000	0	1		exchange	Y
T00103	Deoxycytidine	C00881[e] + C00080[e] <=> C00881[c]		-1000	1000	0	1		exchange	Y
T00104	Deoxyguanosine	C00330[e] + C00080[e] <=> C00330[c]		-1000	1000	0	1		exchange	Y
T00105	Deoxythymidine	C00214[e] + C00080[e] <=> C00214[c]		-1000	1000	0	1		exchange	Y
T00106	Deoxyuridine	C00526[e] + C00080[e] <=> C00526[c]		-1000	1000	0	1		exchange	Y
T00107	guanosine	C00387[e] + C00080[e] <=> C00387[c]		-1000	1000	0	1		exchange	Y
T00108	uridine	C00299[e] + C00080[e] <=> C00299[c]		-1000	1000	0	1		exchange	Y
T00109	cytosine	C00380[e] + C00080[e] <=> C00380[c]		-1000	1000	0	1		exchange	Y
T00110	Xanthines	C00385[e] + C00080[e] <=> C00385[c]		-1000	1000	0	1		exchange	Y
T00111	uracil	C00106[e] + C00080[e] <=> C00106[c]		-1000	1000	0	1		exchange	Y
T00112	VB12	C00194[e] + C00002[c] <=> C00194[c] + C00009[c] + C00008[c]		-1000	1000	0	1		exchange	Y
T00113	ATP hydrolysis	C00002[c] <=> C00008[c] + C00009[c]		-1000	1000	0	1		exchange	Y
T00114	ATP	C00002[c] <=> C00002[e]		-1000	1000	0	1		exchange	Y
T00115	H	C00080[c] <=> C00080[e]		-1000	1000	0	1		exchange	Y
T00116		BIOMASS[c] <=> BIOMASS[e]		-1000	1000	0	1		exchange	Y
T00117		PROTEIN[c] <=> PROTEIN[e]		-1000	1000	0	1		exchange	Y
T00118		DNA[c] <=> DNA[e]		-1000	1000	0	1		exchange	Y
T00119		RNA[c] <=> RNA[e]		-1000	1000	0	1		exchange	Y
T00120		PHOSPHOLIPID[c] <=> PHOSPHOLIPID[e]		-1000	1000	0	1		exchange	Y
T00121		CAV[c] <=> CAV[e]		-1000	1000	0	1		exchange	Y
T00122		LPS[c] <=> LPS[e]		-1000	1000	0	1		exchange	Y
T00123		PEPTIDO[c] <=> PEPTIDO[e]		-1000	1000	0	1		exchange	Y
T00124		GLYCOGEN[c] <=> GLYCOGEN[e]		-1000	1000	0	1		exchange	Y
T00125	dATP	C00131[c] <=> C00131[e]		-1000	1000	0	1		exchange	Y
T00126	dGTP	C00286[c] <=> C00286[e]		-1000	1000	0	1		exchange	Y
T00127	dCTP	C00458[c] <=> C00458[e]		-1000	1000	0	1		exchange	Y
T00128	dTDP	C00363[c] <=> C00363[e]		-1000	1000	0	1		exchange	Y
T00129	PPi	C00013[c] <=> C00013[e]		-1000	1000	0	1		exchange	Y
T00130	Acetyl-CoA	C00024[c] <=> C00024[e]		-1000	1000	0	1		exchange	Y
T00131	CTP	C00063[c] <=> C00063[e]		-1000	1000	0	1		exchange	Y
T00132	UTP	C00075[c] <=> C00075[e]		-1000	1000	0	1		exchange	Y
T00133	L-1-lysophosphatidylethanolamine	C05973[c] <=> C05973[e]		-1000	1000	0	1		exchange	Y
T00134	cephalin	C00350[c] <=> C00350[e]		-1000	1000	0	1		exchange	Y
T00135	Phosphatidylglycerol phosphate	C03892[c] <=> C03892[e]		-1000	1000	0	1		exchange	Y
T00136		ADPHEP[c] <=> ADPHEP[e]		-1000	1000	0	1		exchange	Y
T00137		ADPG[c] <=> ADPG[e]		-1000	1000	0	1		exchange	Y
T00138	Ditrans, polycis-undecylene phosphate	C17556[c] <=> C17556[e]		-1000	1000	0	1		exchange	Y
T00139	β-D-fructose 6-phosphate	C05345[c] <=> C05345[e]		-1000	1000	0	1		exchange	Y
T00140	UDP-N-acetylmurasyl-L-alanyl-γ-D-glutamyl-endrommic-2,6-diaminopinoheptadierate	C04877[c] <=> C04877[e]		-1000	1000	0	1		exchange	Y
T00141		C04576[c] <=> C04576[e]		-1000	1000	0	1		exchange	Y
T00142		C01212[c] <=> C01212[e]		-1000	1000	0	1		exchange	Y
T00143		C01050[c] <=> C01050[e]		-1000	1000	0	1		exchange	Y
T00144	D-alanyl-D-alanine	C00993[c] <=> C00993[e]		-1000	1000	0	1		exchange	Y
T00145	K2	C00828[c] <=> C00828[e]		-1000	1000	0	1		exchange	Y
T00146		C00692[c] <=> C00692[e]		-1000	1000	0	1		exchange	Y
T00147	Racemic-2,6-diaminopinoheptamate	C00680[c] <=> C00680[e]		-1000	1000	0	1		exchange	Y
T00148		C00314[c] <=> C00314[e]		-1000	1000	0	1		exchange	Y
T00149		C00133[c] <=> C00133[e]		-1000	1000	0	1		exchange	Y
T00150		C00105[c] <=> C00105[e]		-1000	1000	0	1		exchange	Y
T00151	Tetrahydrofolate	C00101[c] <=> C00101[e]		-1000	1000	0	1		exchange	Y
T00152	Flavin mononucleotides	C00061[c] <=> C00061[e]		-1000	1000	0	1		exchange	Y
T00153	UDP-N-acetyl-α-D-glucosamine	C00043[c] <=> C00043[e]		-1000	1000	0	1		exchange	Y
T00154		C00041[c] <=> C00041[e]		-1000	1000	0	1		exchange	Y
T00155		C00037[c] <=> C00037[e]		-1000	1000	0	1		exchange	Y
T00156		C00029[c] <=> C00029[e]		-1000	1000	0	1		exchange	Y
T00157	FAD	C00016[c] <=> C00016[e]		-1000	1000	0	1		exchange	Y
T00158		C00015[c] <=> C00015[e]		-1000	1000	0	1		exchange	Y
T00159	CoA	C00010[c] <=> C00010[e]		-1000	1000	0	1		exchange	Y
T00160		C00009[c] <=> C00009[e]		-1000	1000	0	1		exchange	Y
T00161		C00008[c] <=> C00008[e]		-1000	1000	0	1		exchange	Y
T00162		C00006[c] <=> C00006[e]		-1000	1000	0	1		exchange	Y
T00163		C00003[c] <=> C00003[e]		-1000	1000	0	1		exchange	Y
X00001	PROTEIN reaction	1.521 C00041[c] + 0.384 C00062[c] + 0.438 C00152[c] + 0.438 C00049[c] + 0.108 C00097[c] + 0.645 C00064[c] + 0.645 C00257[c] + 1.002 C00160[c] + 0.196 C00135[c] + 0.479 C00407[c] + 0.673 C00123[c] + 0.373 C00047[c] + 0.126 C00073[c] + 0.283 C00079[c] + 0.392 C00148[c] + 0.407 C00065[c] + 0.500 C00188[c] + 0.109 C00078[c] + 0.115 C00082[c] + 0.712 C00183[c] + 40 C00002[c] => 40 C00009[c] + 40 C0000…	PROTEIN	0	1000	1	1		exchange	Y
X00002	DNA reaction	0.863 C00131[c] + 0.756 C00286[c] + 0.756 C00458[c] + 0.863 C00363[c] + 4.4 C00002[c] => 4.4 C00008[c] + 4.4 C00009[c] + 3.237 C00013[c] + DNA[c]	DNA	0	1000	1	1		exchange	Y
X00003	RNA reaction	2.023 C00002[c] + 0.946 C00024[c] + 0.696 C00063[c] + 0.675 C00075[c] => 1.25 C00008[c] + 1.25 C00009[c] + 3.09 C00013[c] + RNA[c]	RNA	0	1000	1	1		exchange	Y
X00004	PHOSPHOLIPID reaction	0.155 C05973[c] + 0.908 C00350[c] + 0.268 C03892[c] => PHOSPHOLIPID[c]	PHOSPHOLIPID	0	1000	1	1		exchange	Y
X00005	CAV reaction	0.163 C00010[c] + 0.159 C00016[c] + 0.274 C00061[c] + 0.405 C00828[c] + 0.188 C00003[c] + 0.168 C00006[c] + 0.739 C00314[c] + 0.281 C00101[c] => CAV[c]	CAV	0	1000	1	1		exchange	Y
X00006	LPS reaction	1.149 C00029[c] + 0.09 C05345[c] + 0.387 ADPHEP[c] + 0.142 C00043[c] => LPS[c] + 1.291 C00015[c] + 0.09 C00009[c] + 0.387 C00008[c]	LPS	0	1000	1	1		exchange	Y
X00007	GLYCOGEN reaction	C00498[c] => C00008[c] + GLYCOGEN[c]	GLYCOGEN	0	1000	1	1		exchange	Y
X00008	PEPTIDO REACTION	C00692[c] + C00680[c] + C01050[c] + C00041[c] + C04877[c] + C00993[c] + C00002[c] + C17556[c] + C00043[c] + C00014[c] + 5 C00037[c] => C00105[c] + C00008[c] + C00009[c] + C00015[c] + C01212[c] + C04576[c] + PPEPTIDO[c]	rn00300	0	1000	1	1		exchange	Y
X00009	PEPTIDO REACTION	PPEPTIDO[c] + C00133[c] => PEPTIDO[c] + C00133[e]	rn00550	0	1000	1	1		exchange	Y
R10159	2 Reduced adrenal ferredoxin + NADP+ + H+ <=> 2 Oxidized adrenal ferredoxin + NADPH	2 C00662[c] + C00006[c] + C00080[c] <=> 2 C00667[c] + C00005[c]		-1000	1000	0	1	1.18.1.2 1.18.1.6		Y	K00528
R01323	Acetyl-CoA + Citrate <=> Acetate + (3S)-Citryl-CoA	C00024[c] + C00158[c] <=> C00033[c] + C00566[c]		-1000	1000	0	1	2.8.3.10		Y	K01643
R12423	[Lipoyl-carrier protein E2]-N6-octanoyl-L-lysine + [Fe-S] cluster scaffold protein carrying a [4Fe-4S]2+ cluster + 2 S-Adenosyl-L-methionine + 2 Reduced [2Fe-2S] ferredoxin + 8 H+ <=> Enzyme N6-(dihydrolipoyl)lysine + [Fe-S] cluster scaffold protein + 2 Hydrogen sulfide + 4 Fe2+ + 2 L-Methionine + 2 5'-Deoxyadenosine + 2 Oxidized [2Fe-2S] ferredoxin	C22160[c] + C22154[c] + 2 C00019[c] + 2 C22150[c] + 8 C00080[c] <=> C15973[c] + C22155[c] + 2 C00283[c] + 4 C14818[c] + 2 C00073[c] + 2 C05198[c] + 2 C22151[c]	rn00010	0	1000	0	1	2.8.1.8	Carbohydrate metabolism	N	K03644
R00802	Sucrose + H2O <=> beta-D-Fructose + alpha-D-Glucose	C00089[c] + C00001[c] <=> C02336[c] + C00267[c]		-1000	1000	0	1	3.2.1.20 3.2.1.26 3.2.1.48		Y	K01187
R12391	O-Acetyl-ADP-ribose + H2O <=> ADP-ribose + Acetate	C20658[c] + C00001[c] <=> C00301[c] + C00033[c]	rn00010	0	1000	0	1	3.1.1.106		N	K23518
R12603	Enzyme N6-(dihydrolipoyl)lysine + ROOH <=> Enzyme N6-(lipoyl)lysine + H2O + ROH	C15973[c] + C15498[c] <=> C15972[c] + C00001[c] + C01335[c]	rn00010	0	1000	0	1	1.11.1.28		N	K04063
R06087	Sucrose + H2O <=> D-Fructose + D-Glucose	G00370[c] + C00001[c] <=> C00095[c] + C00031[c]		-1000	1000	0	1	3.2.1.20 3.2.1.48		Y	K01187
R12202	Phosphatidylethanolamine + 1-Dephospho-KDO2-lipid A <=> Diacylglycerol + 1-PEtN-KDO2-lipid A	C00350[c] + C21994[c] <=> C00165[c] + C21995[c]	rn00010	0	1000	0	1	2.7.8.43	Xenobiotics biodegradation and metabolism	N	K03760
R04673	2-Oxobutanoate + 2-(alpha-Hydroxyethyl)thiamine diphosphate <=> (S)-2-Aceto-2-hydroxybutanoate + Thiamin diphosphate	C00109[c] + C05125[c] <=> C06006[c] + C00068[c]		-1000	1000	0	1	2.2.1.6		Y	K01652
R00572	CTP + Pyruvate <=> CDP + Phosphoenolpyruvate	C00063[c] + C00022[c] <=> C00112[c] + C00074[c]		-1000	1000	0	1	2.7.1.40		Y	K00873
R06144	3-Ketolactose + H2O <=> 3-Keto-beta-D-galactose + beta-D-Glucose	G10531[c] + C00001[c] <=> C05394[c] + C00221[c]		-1000	1000	0	1	3.2.1.23		Y	K12111
R07342	Phenyl acetate + H2O <=> Phenol + Acetate	C15583[c] + C00001[c] <=> C15584[c] + C00033[c]		-1000	1000	0	1	3.1.1.2		Y	K10804
R00362	Citrate <=> Acetate + Oxaloacetate	C00158[c] <=> C00033[c] + C00036[c]		-1000	1000	0	1	4.1.3.6		Y	K01646
R11444	L-Leucyl-tRNA + L-Arginyl-protein <=> tRNA(Leu) + L-Leucyl-L-arginyl-protein	C02047[c] + C16739[c] <=> C01645[c] + C21386[c]		-1000	1000	0	1	2.3.2.6		Y	K00684
R12067	6-Methoxy-3-methyl-2-all-trans-polyprenyl-1,4-benzoquinol + Reduced acceptor + Oxygen <=> 3-Demethylubiquinol + Acceptor + H2O	C19859[c] + C00030[c] + C00007[c] <=> C21860[c] + C00028[c] + C00001[c]	rn00030	0	1000	0	1	1.14.99.60	Carbohydrate metabolism	N	K03184
R12658	2-Polyprenyl-6-methoxyphenol + Oxygen <=> 2-Methoxy-6-all-trans-polyprenyl-1,4-benzoquinol + H2O	C17552[c] + C00007[c] <=> C19858[c] + C00001[c]	rn00030	0	1000	0	1		Carbohydrate metabolism	N	K03185
R00835	D-Glucose 6-phosphate + NADP+ <=> D-Glucono-1,5-lactone 6-phosphate + NADPH + H+	C00092[c] + C00006[c] <=> C01236[c] + C00005[c] + C00080[c]		-1000	1000	0	1	1.1.1.49 1.1.1.363		Y	K00036
R11557	Phosphatidylethanolamine + Kdo2-lipid A 1-(2-aminoethyl diphosphate) <=> Diacylglycerol + Kdo2-lipid A 1,4'-bis(2-aminoethyl diphosphate)	C00350[c] + C21461[c] <=> C00165[c] + C21463[c]		-1000	1000	0	1	2.7.8.43		Y	K03760
R02171	Pyrimidine 5'-nucleotide + H2O <=> Pyrimidine + D-Ribose 5-phosphate + H+	C03536[c] + C00001[c] <=> C00396[c] + C00117[c] + C00080[c]		-1000	1000	0	1	3.2.2.10		Y	K06966
R06861	D-Xylulose 5-phosphate + Thiamin diphosphate <=> alpha,beta-Dihydroxyethyl-TPP + D-Glyceraldehyde 3-phosphate	C00231[c] + C00068[c] <=> C13378[c] + C00118[c]		-1000	1000	0	1	2.2.1.1 2.2.1.3		Y	K00615
R02298	Pyrimidine nucleoside + Orthophosphate <=> Pyrimidine + alpha-D-Ribose 1-phosphate + H+	C03169[c] + C00009[c] <=> C00396[c] + C00620[c] + C00080[c]		-1000	1000	0	1	2.4.2.2		Y	K09913
R11547	L-Leucyl-tRNA + L-Glutamyl-protein <=> tRNA(Leu) + L-Leucyl-L-glutamyl-protein	C02047[c] + C21456[c] <=> C01645[c] + C21455[c]		-1000	1000	0	1	2.3.2.29		Y	K21420
R06249	G10113 <=> 2 5-Dehydro-4-deoxy-D-glucuronate	G10113[c] <=> 2 C04053[c]		-1000	1000	0	1	4.2.2.6		Y	K01730
R00081	Oxygen + 4 Ferrocytochrome c + 4 H+ <=> 4 Ferricytochrome c + 2 H2O	C00007[c] + 4 C00126[c] + 4 C00080[c] <=> 4 C00125[c] + 2 C00001[c]		-1000	1000	0	1	1.7.2.1 1.9.3.1		Y	K02276
R07059	GDP-4-dehydro-6-deoxy-D-mannose <=> GDP-4-keto-6-L-deoxygalactose	C01222[c] <=> C14830[c]		-1000	1000	0	1	1.1.1.271		Y	K02377
R07060	GDP-4-keto-6-L-deoxygalactose + NADPH + H+ <=> GDP-L-fucose + NADP+	C14830[c] + C00005[c] + C00080[c] <=> C00325[c] + C00006[c]		-1000	1000	0	1	1.1.1.271		Y	K02377
R00758	D-Mannitol 1-phosphate + NAD+ <=> D-Fructose 6-phosphate + NADH + H+	C00644[c] + C00003[c] <=> C00085[c] + C00004[c] + C00080[c]		-1000	1000	0	1	1.1.1.17		Y	K00009
R00769	UTP + D-Fructose 6-phosphate <=> UDP + D-Fructose 1,6-bisphosphate	C00075[c] + C00085[c] <=> C00015[c] + C00354[c]		-1000	1000	0	1	2.7.1.11		Y	K00850
R11188	Nucleoside 3',5'-bisphosphate + H2O <=> Nucleoside 5'-phosphate + Orthophosphate	C21158[c] + C00001[c] <=> C01117[c] + C00009[c]		-1000	1000	0	1	3.1.3.97		Y	K07053
R01100	Lactose + H2O <=> D-Glucose + D-Galactose	C00243[c] + C00001[c] <=> C00031[c] + C00124[c]		-1000	1000	0	1	3.2.1.23 3.2.1.108		Y	K12111
R12427	Octanoyl-[acp] + Lipoyl-carrier protein E2 <=> [Lipoyl-carrier protein E2]-N6-octanoyl-L-lysine + Acyl-carrier protein	C05752[c] + C22158[c] <=> C22160[c] + C00229[c]	rn00052	0	1000	0	1	2.3.1.181	Xenobiotics biodegradation and metabolism	N	K03801
R02508	Cystathionine + Succinate <=> O-Succinyl-L-homoserine + L-Cysteine	C00542[c] + C00042[c] <=> C01118[c] + C00097[c]		-1000	1000	0	1	2.5.1.48		Y	K01739
R06091	Melibiose + H2O <=> D-Galactose + D-Glucose	G01275[c] + C00001[c] <=> C00124[c] + C00031[c]		-1000	1000	0	1	3.2.1.22		Y	K07407
R06070	Raffinose + H2O <=> D-Galactose + Sucrose	G00249[c] + C00001[c] <=> C00124[c] + G00370[c]		-1000	1000	0	1	3.2.1.22		Y	K07407
R06093	Galactinol + H2O <=> myo-Inositol + D-Galactose	G10488[c] + C00001[c] <=> C00137[c] + C00124[c]		-1000	1000	0	1	3.2.1.22		Y	K07407
R06096	Manninotriose + H2O <=> D-Galactose + Melibiose	G00501[c] + C00001[c] <=> C00124[c] + G01275[c]		-1000	1000	0	1	3.2.1.22		Y	K07407
R06142	Epimelibiose + H2O <=> D-Mannose + D-Galactose	G10529[c] + C00001[c] <=> C00159[c] + C00124[c]		-1000	1000	0	1	3.2.1.22		Y	K07407
R06152	Stachyose + H2O <=> Raffinose + D-Galactose	G00278[c] + C00001[c] <=> G00249[c] + C00124[c]		-1000	1000	0	1	3.2.1.22		Y	K07407
R00390	ATP + Long-chain carboxylate + CoA <=> AMP + Diphosphate + Acyl-CoA	C00002[c] + C00347[c] + C00010[c] <=> C00020[c] + C00013[c] + C00040[c]		-1000	1000	0	1	6.2.1.3		Y	K01897
R04386	Acetyl-CoA + Carboxybiotin-carboxyl-carrier protein <=> Malonyl-CoA + Holo-[carboxylase]	C00024[c] + C04419[c] <=> C00083[c] + C06250[c]		-1000	1000	0	1	2.1.3.15		Y	K01963
R09768	Sedoheptulose 7-phosphate <=> D-glycero-D-manno-Heptose 7-phosphate	C05382[c] <=> C19882[c]		-1000	1000	0	1	5.3.1.28		Y	K03271
R04385	ATP + Holo-[carboxylase] + HCO3- <=> ADP + Orthophosphate + Carboxybiotin-carboxyl-carrier protein	C00002[c] + C06250[c] + C00288[c] <=> C00008[c] + C00009[c] + C04419[c]		-1000	1000	0	1	6.3.4.14		Y	K01961
R08939	Butyryl-[acp] + S-Adenosyl-L-methionine <=> Acyl-carrier protein + 5'-Methylthioadenosine + N-Butyryl-L-homoserine lactone	C05745[c] + C00019[c] <=> C00229[c] + C00170[c] + C11837[c]		-1000	1000	0	1	2.3.1.184		Y	K13062
R10776	Deoxynucleoside 5'-phosphate + H2O <=> Deoxynucleoside + Orthophosphate	C00676[c] + C00001[c] <=> C02269[c] + C00009[c]		-1000	1000	0	1	3.1.3.89		Y	K08722
R04482	4-Carboxy-2-oxo-3-hexenedioate <=> (1E,3E)-4-Hydroxybuta-1,3-diene-1,2,4-tricarboxylate	C05364[c] <=> C04324[c]		-1000	1000	0	1	5.3.3.10		Y	K01826
R12620	trans-2,3-Dehydroacyl-CoA + NADP+ <=> (2E,4Z)-2,4-Dienoyl-CoA + NADPH + H+	C00658[c] + C00006[c] <=> C22258[c] + C00005[c] + C00080[c]	rn00062	0	1000	0	1	1.3.1.34	Lipid metabolism	N	K00219
R10208	(3R)-3-Hydroxyacyl-[acyl-carrier protein] <=> trans-2,3-Dehydroacyl-[acyl-carrier protein] + H2O	C01271[c] <=> C00693[c] + C00001[c]		-1000	1000	0	1	4.2.1.59		Y	K02372
R07314	(3S)-3-Hydroxyacyl-CoA <=> trans-3-Enoyl-CoA + H2O	C00640[c] <=> C05067[c] + C00001[c]		-1000	1000	0	1	4.2.1.17		Y	K01825
R10757	all-trans-Polyprenyl diphosphate + 1,4-Dihydroxy-2-naphthoate <=> Demethylmenaquinol + Diphosphate + CO2	C05847[c] + C03657[c] <=> C19847[c] + C00013[c] + C00011[c]		-1000	1000	0	1	2.5.1.74		Y	K02548
R10531	ATP + H2O + Tungstate <=> ADP + Orthophosphate + Tungstate	C00002[c] + C00001[c] + C20679[c] <=> C00008[c] + C00009[c] + C20679[c]		-1000	1000	0	1	3.6.3.55		Y	K06857
R04316	Acetyl-CoA + Ribosomal-protein L-alanine <=> CoA + Ribosomal-protein N-acetyl-L-alanine	C00024[c] + C03803[c] <=> C00010[c] + C04341[c]		-1000	1000	0	1	2.3.1.266 2.3.1.267		Y	K03790
R03910	Acetyl-CoA + Alkane-alpha,omega-diamine <=> CoA + N-Acetyldiamine	C00024[c] + C03687[c] <=> C00010[c] + C02297[c]		-1000	1000	0	1	2.3.1.57		Y	K00657
R06251	Acetyl-CoA + Maltose <=> CoA + Acetyl-maltose	C00024[c] + G00275[c] <=> C00010[c] + G10592[c]		-1000	1000	0	1	2.3.1.79		Y	K00661
R08386	Acetyl-CoA + N-Hydroxyarylamine <=> CoA + N-Acetoxyarylamine	C00024[c] + C16685[c] <=> C00010[c] + C16684[c]		-1000	1000	0	1	2.3.1.118		Y	K00675
R01556	Acetyl-CoA + Maltose <=> CoA + Acetyl-maltose	C00024[c] + C00208[c] <=> C00010[c] + C02130[c]		-1000	1000	0	1	2.3.1.79		Y	K00661
R05595	Crotonoyl-CoA + H2O <=> 3-Hydroxybutanoyl-CoA	C00877[c] + C00001[c] <=> C05116[c]		-1000	1000	0	1	4.2.1.17		Y	K01825
R00624	Secondary alcohol + NAD+ <=> Ketone + NADH + H+	C01612[c] + C00003[c] <=> C01450[c] + C00004[c] + C00080[c]		-1000	1000	0	1	1.1.1.1		Y	K04072
R08511	Nitrile + Glutathione <=> Hydrogen cyanide + R-S-Glutathione	C00726[c] + C00051[c] <=> C01326[c] + C02320[c]		-1000	1000	0	1	2.5.1.18		Y	K00799
R04805	3alpha,7alpha,26-Trihydroxy-5beta-cholestane + NAD+ <=> 3alpha,7alpha-Dihydroxy-5beta-cholestan-26-al + NADH + H+	C05444[c] + C00003[c] <=> C05445[c] + C00004[c] + C00080[c]		-1000	1000	0	1	1.1.1.1		Y	K04072
R04506	3alpha,7alpha-Dihydroxy-5beta-cholestan-26-al + NAD+ + H2O <=> 3alpha,7alpha-Dihydroxy-5beta-cholestanate + NADH + H+	C05445[c] + C00003[c] + C00001[c] <=> C04554[c] + C00004[c] + C00080[c]		-1000	1000	0	1	1.2.1.3		Y	K00128
R12152	N-(5'-Phospho-D-1'-ribulosylformimino)-5-amino-1-(5''-phospho-D-ribosyl)-4-imidazolecarboxamide + Ammonia <=> 1-(5'-Phosphoribosyl)-5-amino-4-imidazolecarboxamide + D-erythro-1-(Imidazol-4-yl)glycerol 3-phosphate + H2O	C04916[c] + C00014[c] <=> C04677[c] + C04666[c] + C00001[c]	rn00130	0	1000	0	1	4.3.2.10	Carbohydrate metabolism	N	K02501
R04733	UTP + [Protein-PII] <=> Diphosphate + Uridylyl-[protein-PII]	C00075[c] + C05250[c] <=> C00013[c] + C05326[c]		-1000	1000	0	1	2.7.7.59		Y	K00990
R03473	ATP + [L-Glutamate:ammonia ligase (ADP-forming)] <=> Diphosphate + Adenylyl-[L-glutamate:ammonia ligase (ADP-forming)]	C00002[c] + C01281[c] <=> C00013[c] + C01299[c]		-1000	1000	0	1	2.7.7.42		Y	K00982
R09832	8-Oxo-dGTP + H2O <=> 8-Oxo-dGMP + Diphosphate	C19967[c] + C00001[c] <=> C19968[c] + C00013[c]		-1000	1000	0	1	3.6.1.55		Y	K03574
R12676	2-Methylthio-N6-dimethylallyladenine in tRNA + Reduced acceptor + Oxygen <=> N6-[(2E)-4-Hydroxy-3-methylbut-2-en-1-yl]-2-(methylsulfanyl)adenine in tRNA + Acceptor + H2O	C20753[c] + C00030[c] + C00007[c] <=> C22324[c] + C00028[c] + C00001[c]	rn00190	0	1000	0	1	1.14.99.69		N	K06169
R00004	Diphosphate + H2O <=> 2 Orthophosphate	C00013[c] + C00001[c] <=> 2 C00009[c]		-1000	1000	0	1	3.6.1.1		Y	K01507
R00138	Triphosphate + H2O <=> Diphosphate + Orthophosphate	C00536[c] + C00001[c] <=> C00013[c] + C00009[c]		-1000	1000	0	1	3.6.1.25		Y	K18446
R02585	Protein tyrosine phosphate + H2O <=> Protein tyrosine + Orthophosphate	C01167[c] + C00001[c] <=> C00585[c] + C00009[c]		-1000	1000	0	1	3.1.3.48		Y	K01104
R10268	ADP + (6S)-6beta-Hydroxy-1,4,5,6-tetrahydronicotinamide-adenine dinucleotide phosphate <=> AMP + Orthophosphate + NADPH	C00008[c] + C04899[c] <=> C00020[c] + C00009[c] + C00005[c]		-1000	1000	0	1	4.2.1.136		Y	K23997
R12589	XTP + H2O <=> XDP + Orthophosphate	C00700[c] + C00001[c] <=> C01337[c] + C00009[c]	rn01232	0	1000	0	1	3.6.1.73		N	K01529
R02597	N-Acylneuraminate 9-phosphate + H2O <=> N-Acylneuraminate + Orthophosphate	C01200[c] + C00001[c] <=> C00591[c] + C00009[c]		-1000	1000	0	1	3.1.3.29		Y	K01097
R04433	Reduced electron-transferring flavoprotein + Ubiquinone <=> Electron-transferring flavoprotein + Ubiquinol	C04570[c] + C00399[c] <=> C04253[c] + C00390[c]		-1000	1000	0	1	1.5.5.1		Y	K00311
R00539	Acyl phosphate + H2O <=> Carboxylate + Orthophosphate	C02133[c] + C00001[c] <=> C00060[c] + C00009[c]		-1000	1000	0	1	3.6.1.7		Y	K01512
R10901	ATP + UDP-N-acetylmuramate + L-Alanyl-gamma-D-glutamyl-meso-2,6-diaminoheptanedioate <=> ADP + Orthophosphate + UDP-N-acetylmuramoyl-L-alanyl-gamma-D-glutamyl-meso-2,6-diaminopimelate	C00002[c] + C01050[c] + C20925[c] <=> C00008[c] + C00009[c] + C04877[c]		-1000	1000	0	1	6.3.2.45		Y	K02558
R08657	sn-Glycerol 3-phosphate + Ubiquinone <=> Glycerone phosphate + Ubiquinol	C00093[c] + C00399[c] <=> C00111[c] + C00390[c]		-1000	1000	0	1	1.1.5.3		Y	K00111
R00626	Orthophosphoric monoester + H2O <=> Alcohol + Orthophosphate	C01153[c] + C00001[c] <=> C00069[c] + C00009[c]		-1000	1000	0	1	3.1.3.1 3.1.3.2		Y	K01077
R03474	Adenylyl-[L-glutamate:ammonia ligase (ADP-forming)] + Orthophosphate <=> ADP + [L-Glutamate:ammonia ligase (ADP-forming)]	C01299[c] + C00009[c] <=> C00008[c] + C01281[c]		-1000	1000	0	1	2.7.7.89		Y	K00982
R00444	Nucleoside triphosphate + RNA <=> Diphosphate + RNA	C00201[c] + C00046[c] <=> C00013[c] + C00046[c]		-1000	1000	0	1	2.7.7.6 2.7.7.48		Y	K03060
R03060	3'-Ribonucleotide + H2O <=> Ribonucleoside + Orthophosphate	C02508[c] + C00001[c] <=> C00911[c] + C00009[c]		-1000	1000	0	1	3.1.3.6 3.1.3.31		Y	K01119
R06134	Amide + H2O <=> Carboxylate + Ammonia	C00241[c] + C00001[c] <=> C00060[c] + C00014[c]		-1000	1000	0	1	3.5.1.1 3.5.1.2 3.5.1.3 3.5.1.4		Y	K01425
R00145	alpha-Amino acid + H2O + NAD+ <=> 2-Oxo acid + Ammonia + NADH + H+	C05167[c] + C00001[c] + C00003[c] <=> C00161[c] + C00014[c] + C00004[c] + C00080[c]		-1000	1000	0	1	1.4.1.1 1.4.1.2 1.4.1.3 1.4.1.4		Y	K00259
R07641	2 ATP + HCO3- + Ammonia <=> 2 ADP + Orthophosphate + Carbamoyl phosphate	2 C00002[c] + C00288[c] + C00014[c] <=> 2 C00008[c] + C00009[c] + C00169[c]		-1000	1000	0	1	6.3.5.5		Y	K01956
R00146	alpha-Amino acid + H2O + NADP+ <=> 2-Oxo acid + Ammonia + NADPH + H+	C05167[c] + C00001[c] + C00006[c] <=> C00161[c] + C00014[c] + C00005[c] + C00080[c]		-1000	1000	0	1	1.4.1.1 1.4.1.2 1.4.1.3 1.4.1.4		Y	K00259
R06132	alpha-Amino acid <=> 2,3-Ene acid + Ammonia	C05167[c] <=> C11823[c] + C00014[c]		-1000	1000	0	1	4.3.1.3 4.3.1.6 4.3.1.7 4.3.1.9		Y	K01745
R03120	Aromatic amino acid + 2-Oxoglutarate <=> Aromatic oxo acid + L-Glutamate	C01021[c] + C00026[c] <=> C00972[c] + C00025[c]		-1000	1000	0	1	2.6.1.57		Y	K00832
R02622	Protein glutamine + H2O <=> Protein glutamate + Ammonia	C02583[c] + C00001[c] <=> C00614[c] + C00014[c]		-1000	1000	0	1	3.5.1.44		Y	K03412
R12049	Anthraniloyl-CoA + 2 Malonyl-CoA <=> 2-Methylquinolin-4-ol + 3 CO2 + 3 CoA	C02247[c] + 2 C00083[c] <=> C21873[c] + 3 C00011[c] + 3 C00010[c]	rn00230	0	1000	0	1		Nucleotide metabolism	N	K02078
R00424	GTP + H2O <=> 7,8-Dihydroneopterin 3'-triphosphate + Formate	C00044[c] + C00001[c] <=> C04895[c] + C00058[c]		-1000	1000	0	1	3.5.4.16		Y	K01495
R10648	L-Threonylcarbamoyladenylate + tRNA adenine <=> AMP + N6-L-Threonylcarbamoyladenine in tRNA	C20641[c] + C17324[c] <=> C00020[c] + C20751[c]		-1000	1000	0	1	2.3.1.234		Y	K01409
R12212	Oxaloacetate + 2 Sodium cation <=> Pyruvate + CO2 + 2 Sodium cation	C00036[c] + 2 C01330[c] <=> C00022[c] + C00011[c] + 2 C01330[c]	rn00230	0	1000	0	1	7.2.4.2	Nucleotide metabolism	N	K01571
R00188	Adenosine 3',5'-bisphosphate + H2O <=> AMP + Orthophosphate	C00054[c] + C00001[c] <=> C00020[c] + C00009[c]		-1000	1000	0	1	3.1.3.7 3.1.3.97		Y	K07053
R12217	(S)-2-Hydroxyglutarate + Quinone <=> 2-Oxoglutarate + Hydroquinone	C03196[c] + C15602[c] <=> C00026[c] + C15603[c]	rn00230	0	1000	0	1	1.1.5.13	Nucleotide metabolism	N	K15736
R10938	L-Alanyl-D-glutamate <=> L-Alanyl-L-glutamate	C20957[c] <=> C20958[c]		-1000	1000	0	1	5.1.1.20		Y	K19802
R09995	Starch <=> alpha,alpha-Trehalose	C00369[c] <=> C01083[c]		-1000	1000	0	1			Y	K01214
R03601	O-Acetyl-L-serine + Hydrogen selenide <=> L-Selenocysteine + Acetate	C00979[c] + C01528[c] <=> C05688[c] + C00033[c]		-1000	1000	0	1	2.5.1.47		Y	K01738
R12571	Glutaredoxin + ROOH <=> Glutaredoxin disulfide + H2O + ROH	C07292[c] + C15498[c] <=> C07293[c] + C00001[c] + C01335[c]	rn00230	0	1000	0	1	1.11.1.25	Xenobiotics biodegradation and metabolism	N	K24138
R10647	2-Thio-N6-dimethylallyladenine in tRNA + S-Adenosyl-L-methionine <=> 2-Methylthio-N6-dimethylallyladenine in tRNA + S-Adenosyl-L-homocysteine	C20755[c] + C00019[c] <=> C20753[c] + C00021[c]		-1000	1000	0	1	2.8.4.3		Y	K06168
R11104	NADH + H2O <=> AMP + NMNH	C00004[c] + C00001[c] <=> C00020[c] + C21113[c]		-1000	1000	0	1	3.6.1.22		Y	K03426
R01216	2-Dehydropantoate <=> 3-Methyl-2-oxobutanoic acid + Formaldehyde	C00966[c] <=> C00141[c] + C00067[c]		-1000	1000	0	1	2.1.2.11 4.1.2.12		Y	K00606
R02853	O-Phospho-D-serine + H2O <=> D-Serine + Orthophosphate	C02532[c] + C00001[c] <=> C00740[c] + C00009[c]		-1000	1000	0	1	3.1.3.3		Y	K01079
R12621	5'-Deoxyadenosine + H2O <=> 5-Deoxy-D-ribose + Adenine	C05198[c] + C00001[c] <=> C22288[c] + C00147[c]	rn00230	0	1000	0	1	3.2.2.9	Nucleotide metabolism	N	K01243
R06088	Sucrose + H2O <=> beta-D-Fructose + alpha-D-Glucose	G00370[c] + C00001[c] <=> C02336[c] + C00267[c]		-1000	1000	0	1	3.2.1.20 3.2.1.26 3.2.1.48		Y	K01187
R00365	Glycine + H2O + NAD+ <=> Glyoxylate + Ammonia + NADH + H+	C00037[c] + C00001[c] + C00003[c] <=> C00048[c] + C00014[c] + C00004[c] + C00080[c]		-1000	1000	0	1	1.4.1.1 1.4.1.10		Y	K00259
R02760	2,3-Dehydroacyl-CoA + 1-Acyl-sn-glycerol 3-phosphate <=> CoA + Phosphatidate	C00605[c] + C00681[c] <=> C00010[c] + C00416[c]		-1000	1000	0	1	2.3.1.51		Y	K00655
R07176	AMP + Sulfite + Thioredoxin disulfide <=> Adenylyl sulfate + Thioredoxin	C00020[c] + C00094[c] + C00343[c] <=> C00224[c] + C00342[c]		-1000	1000	0	1	1.8.4.10		Y	K00390
R07282	RNA + Orthophosphate <=> RNA + NDP	C00046[c] + C00009[c] <=> C00046[c] + C00454[c]		-1000	1000	0	1	2.7.7.8		Y	K00962
R00331	ATP + NDP <=> ADP + Nucleoside triphosphate	C00002[c] + C00454[c] <=> C00008[c] + C00201[c]		-1000	1000	0	1	2.7.4.6		Y	K00940
R08512	Sulfuric monoester + Glutathione <=> Sulfate + R-S-Glutathione	C16738[c] + C00051[c] <=> C00059[c] + C02320[c]		-1000	1000	0	1	2.5.1.18		Y	K00799
R06974	Formate + ATP + 5'-Phosphoribosylglycinamide <=> ADP + Orthophosphate + 5'-Phosphoribosyl-N-formylglycinamide	C00058[c] + C00002[c] + C03838[c] <=> C00008[c] + C00009[c] + C04376[c]		-1000	1000	0	1	2.1.2.-		Y	K08289
R12578	2 Glutathione + ROOH <=> Glutathione disulfide + H2O + ROH	2 C00051[c] + C15498[c] <=> C00127[c] + C00001[c] + C01335[c]	rn00240	0	1000	0	1	1.11.1.27	Nucleotide metabolism	N	K24138
R00767	CTP + D-Fructose 6-phosphate <=> CDP + D-Fructose 1,6-bisphosphate	C00063[c] + C00085[c] <=> C00112[c] + C00354[c]		-1000	1000	0	1	2.7.1.11		Y	K00850
R12635	N4-Acetylcytidine + H2O <=> Cytidine + Acetate	C22293[c] + C00001[c] <=> C00475[c] + C00033[c]	rn00240	0	1000	0	1	3.5.1.135		N	K09900
R06285	3-Deoxy-D-manno-octulosonyl-lipid IV(A) + CMP-3-deoxy-D-manno-octulosonate <=> Di[3-deoxy-D-manno-octulosonyl]-lipid IV(A) + CMP	G11161[c] + C04121[c] <=> G11160[c] + C00055[c]		-1000	1000	0	1			Y	K02527
R09763	Di[3-deoxy-D-manno-octulosonyl]-lipid IV(A) + CMP-3-deoxy-D-manno-octulosonate <=> alpha-Kdo-(2->8)-alpha-Kdo-(2->4)-alpha-Kdo-(2->6)-lipid IVA + CMP	C06025[c] + C04121[c] <=> C19875[c] + C00055[c]		-1000	1000	0	1	2.4.99.14		Y	K02527
R09764	Di[3-deoxy-D-manno-octulosonyl]-lipid IV(A) + CMP-3-deoxy-D-manno-octulosonate <=> alpha-Kdo-(2->8)-alpha-Kdo-(2->4)-alpha-Kdo-(2->6)-lipid IVA + CMP	G11160[c] + C04121[c] <=> G13060[c] + C00055[c]		-1000	1000	0	1	2.4.99.14		Y	K02527
R09766	alpha-Kdo-(2->8)-alpha-Kdo-(2->4)-alpha-Kdo-(2->6)-lipid IVA + CMP-3-deoxy-D-manno-octulosonate <=> alpha-Kdo-(2->8)-[alpha-Kdo-(2->4)]-alpha-Kdo-(2->4)-alpha-Kdo-(2->6)-lipid IVA + CMP	G13060[c] + C04121[c] <=> G13061[c] + C00055[c]		-1000	1000	0	1	2.4.99.15		Y	K02527
R06178	Undecaprenyl-diphospho-N-acetylmuramoyl-(N-acetylglucosamine)-L-alanyl-gamma-D-glutamyl-L-lysyl-D-alanyl-D-alanine + [GlcNAc-(1->4)-Mur2Ac(oyl-L-Ala-g-D-Glu-L-Lys-D-Ala-D-Ala)]n-diphosphoundecaprenol <=> di-trans,poly-cis-Undecaprenyl diphosphate + [GlcNAc-(1->4)-Mur2Ac(oyl-L-Ala-g-D-Glu-L-Lys-D-Ala-D-Ala)]n-diphosphoundecaprenol	C05893[c] + C11826[c] <=> C04574[c] + C11826[c]		-1000	1000	0	1	2.4.1.129		Y	K03814
R08614	1,4-beta-D-Mannooligosaccharide + H2O <=> D-Mannose + 1,4-beta-D-Mannooligosaccharide	C17207[c] + C00001[c] <=> C00159[c] + C17207[c]		-1000	1000	0	1	3.2.1.25		Y	K01192
R06001	GA2 + H2O <=> Lactosylceramide + N-Acetyl-D-galactosamine	G00123[c] + C00001[c] <=> G00092[c] + C01132[c]		-1000	1000	0	1	3.2.1.52		Y	K01207
R00538	Aldehyde + NAD+ + H2O <=> Carboxylate + NADH + H+	C00071[c] + C00003[c] + C00001[c] <=> C00060[c] + C00004[c] + C00080[c]		-1000	1000	0	1	1.2.1.3 1.2.1.5		Y	K00128
R00659	UTP + Pyruvate <=> UDP + Phosphoenolpyruvate	C00075[c] + C00022[c] <=> C00015[c] + C00074[c]		-1000	1000	0	1	2.7.1.40		Y	K00873
R09765	alpha-Kdo-(2->8)-alpha-Kdo-(2->4)-alpha-Kdo-(2->6)-lipid IVA + CMP-3-deoxy-D-manno-octulosonate <=> alpha-Kdo-(2->8)-[alpha-Kdo-(2->4)]-alpha-Kdo-(2->4)-alpha-Kdo-(2->6)-lipid IVA + CMP	C19875[c] + C04121[c] <=> C19876[c] + C00055[c]		-1000	1000	0	1	2.4.99.15		Y	K02527
R03986	UDP-sugar + H2O <=> UMP + alpha-D-Aldose 1-phosphate	C05227[c] + C00001[c] <=> C00105[c] + C00991[c]		-1000	1000	0	1	3.6.1.45		Y	K11751
R02953	S-Alkyl-L-cysteine + H2O <=> Alkyl thiol + Ammonia + Pyruvate	C02749[c] + C00001[c] <=> C00812[c] + C00014[c] + C00022[c]		-1000	1000	0	1	4.4.1.6		Y	K01760
R03528	L-Cysteine-S-conjugate + H2O <=> Aryl thiol + Ammonia + Pyruvate	C02882[c] + C00001[c] <=> C01336[c] + C00014[c] + C00022[c]		-1000	1000	0	1	4.4.1.13		Y	K01760
R08247	beta-D-Ribopyranose <=> beta-D-Ribofuranose	C08353[c] <=> C16639[c]		-1000	1000	0	1	5.4.99.62		Y	K06726
R03643	Vitamin K + NADH + H+ <=> Reduced Vitamin K + NAD+	C01628[c] + C00004[c] + C00080[c] <=> C05850[c] + C00003[c]		-1000	1000	0	1	1.6.5.2		Y	K03809
R02616	Acetyl-CoA + beta-D-Galactoside <=> CoA + 6-Acetyl-beta-D-galactoside	C00024[c] + C00602[c] <=> C00010[c] + C03773[c]		-1000	1000	0	1	2.3.1.18		Y	K00633
R10283	(4S)-4-Hydroxy-2-oxoglutarate <=> Pyruvate + Glyoxylate	C20485[c] <=> C00022[c] + C00048[c]		-1000	1000	0	1	4.1.3.16 4.1.3.42		Y	K01625
R03923	L-Cysteine + 'Activated' tRNA <=> L-Serine + tRNA containing a thionucleotide	C00097[c] + C02342[c] <=> C00065[c] + C04161[c]		-1000	1000	0	1	2.8.1.4		Y	K03151
R01106	2 Ferricytochrome c + Nitrite + H2O <=> Nitrate + 2 Ferrocytochrome c + 2 H+	2 C00125[c] + C00088[c] + C00001[c] <=> C00244[c] + 2 C00126[c] + 2 C00080[c]		-1000	1000	0	1	1.7.99.-		Y	K00372
R03411	S-Adenosyl-L-methionine + Phospholipid olefinic fatty acid <=> S-Adenosyl-L-homocysteine + Phospholipid cyclopropane fatty acid	C00019[c] + C01229[c] <=> C00021[c] + C04340[c]		-1000	1000	0	1	2.1.1.79		Y	K00574
R10806	Protein glutamine + S-Adenosyl-L-methionine <=> Protein N5-methyl-L-glutamine + S-Adenosyl-L-homocysteine	C02583[c] + C00019[c] <=> C20858[c] + C00021[c]		-1000	1000	0	1	2.1.1.297 2.1.1.298		Y	K02493
R00597	S-Adenosyl-L-methionine + tRNA guanine <=> S-Adenosyl-L-homocysteine + tRNA containing N1-methylguanine	C00019[c] + C01977[c] <=> C00021[c] + C04157[c]		-1000	1000	0	1	2.1.1.228		Y	K00554
R12024	N-(4-Oxoglutaryl)-L-cysteinylglycine + H2O <=> 2-Oxoglutarate + Cys-Gly	C21858[c] + C00001[c] <=> C00026[c] + C01419[c]	rn00270	0	1000	0	1	3.5.1.128	Nucleotide metabolism	N	K11206
R12390	3''-O-Acetyl-ADP-D-ribose + H2O <=> ADP-ribose + Acetate	C22131[c] + C00001[c] <=> C00301[c] + C00033[c]	rn00270	0	1000	0	1	3.1.1.106	Nucleotide metabolism	N	K23518
R00380	S-Adenosyl-L-methionine + DNA <=> S-Adenosyl-L-homocysteine + DNA 5-methylcytosine	C00019[c] + C00039[c] <=> C00021[c] + C02967[c]		-1000	1000	0	1	2.1.1.37		Y	K00558
R09493	D-Amino acid + H2O + Quinone <=> 2-Oxo acid + Ammonia + Hydroquinone	C00405[c] + C00001[c] + C15602[c] <=> C00161[c] + C00014[c] + C15603[c]		-1000	1000	0	1	1.4.5.1		Y	K00285
R11528	L-Cysteine + [Protein]-L-cysteine <=> L-Alanine + [Protein]-S-sulfanyl-L-cysteine	C00097[c] + C02743[c] <=> C00041[c] + C21440[c]		-1000	1000	0	1	2.8.1.7		Y	K04487
R06131	alpha-Amino acid <=> 2-Oxo acid + Ammonia	C05167[c] <=> C00161[c] + C00014[c]		-1000	1000	0	1	4.3.1.17 4.3.1.18 4.3.1.19 4.3.1.20		Y	K01754
R00600	S-Adenosyl-L-methionine + tRNA guanine <=> S-Adenosyl-L-homocysteine + tRNA containing N7-methylguanine	C00019[c] + C01977[c] <=> C00021[c] + C04160[c]		-1000	1000	0	1	2.1.1.33		Y	K03439
R02961	S-Adenosyl-L-methionine + DNA adenine <=> S-Adenosyl-L-homocysteine + DNA 6-methylaminopurine	C00019[c] + C00821[c] <=> C00021[c] + C03391[c]		-1000	1000	0	1	2.1.1.72		Y	K06223
R12657	S-Adenosyl-L-methionine + 3-Demethylubiquinol <=> S-Adenosyl-L-homocysteine + Ubiquinol	C00019[c] + C21860[c] <=> C00021[c] + C00390[c]	rn00270	0	1000	0	1	2.1.1.64	Carbohydrate metabolism	N	K00568
R00594	S-Adenosyl-L-methionine + tRNA containing uridine at position 54 <=> S-Adenosyl-L-homocysteine + tRNA containing ribothymidine at position 54	C00019[c] + C01764[c] <=> C00021[c] + C03446[c]		-1000	1000	0	1	2.1.1.35		Y	K00557
R07608	L-Methionine + Thioredoxin disulfide + H2O <=> L-Methionine (R)-S-oxide + Thioredoxin	C00073[c] + C00343[c] + C00001[c] <=> C15998[c] + C00342[c]		-1000	1000	0	1	1.8.4.14		Y	K08968
R04672	(S)-2-Acetolactate + Thiamin diphosphate <=> 2-(alpha-Hydroxyethyl)thiamine diphosphate + Pyruvate	C06010[c] + C00068[c] <=> C05125[c] + C00022[c]		-1000	1000	0	1	2.2.1.6		Y	K01652
R07606	L-Methionine + Thioredoxin disulfide + H2O <=> L-Methionine (S)-S-oxide + Thioredoxin	C00073[c] + C00343[c] + C00001[c] <=> C15999[c] + C00342[c]		-1000	1000	0	1	1.8.4.11 1.8.4.13		Y	K07304
R04090	S-(2-Hydroxyacyl)glutathione + H2O <=> Glutathione + 2-Hydroxy carboxylate	C03899[c] + C00001[c] <=> C00051[c] + C02929[c]		-1000	1000	0	1	3.1.2.6		Y	K01069
R07237	S-Adenosyl-L-methionine + Uroporphyrinogen III <=> S-Adenosyl-L-homocysteine + Precorrin 1	C00019[c] + C01051[c] <=> C00021[c] + C15527[c]		-1000	1000	0	1	2.1.1.107		Y	K02496
R00651	O-Acetyl-L-homoserine + Methanethiol <=> L-Methionine + Acetate	C01077[c] + C00409[c] <=> C00073[c] + C00033[c]		-1000	1000	0	1	2.5.1.49		Y	K01740
R11100	Dehydroalanine <=> 2-Iminopropanoate	C02218[c] <=> C20904[c]		-1000	1000	0	1			Y	K01752
R12690	[Protein]-S-sulfanyl-L-cysteine + Thioredoxin <=> Hydrogen sulfide + [Protein]-L-cysteine + Thioredoxin disulfide	C21440[c] + C00342[c] <=> C00283[c] + C02743[c] + C00343[c]	rn00270	0	1000	0	1	2.8.1.2		N	K01011
R00922	2-Methyl-3-oxopropanoate + CoA + NAD+ <=> Propanoyl-CoA + CO2 + NADH + H+	C00349[c] + C00010[c] + C00003[c] <=> C00100[c] + C00011[c] + C00004[c] + C00080[c]	rn00280	-1000	1000	0	1	1.2.1.27	Amino acid metabolism	Y	K00140
R04225	(S)-3-Methyl-2-oxopentanoic acid + Enzyme N6-(lipoyl)lysine <=> [Dihydrolipoyllysine-residue (2-methylpropanoyl)transferase] S-(2-methylbutanoyl)dihydrolipoyllysine + CO2	C00671[c] + C15972[c] <=> C15979[c] + C00011[c]	rn01100	-1000	1000	0	1	1.2.4.4	Global and overview maps	Y	K00166
R02047	3-Hydroxy-2-methylpropanoate + NAD+ <=> 2-Methyl-3-oxopropanoate + NADH + H+	C01188[c] + C00003[c] <=> C00349[c] + C00004[c] + C00080[c]		-1000	1000	0	1	1.1.1.31		Y	K00020
R07285	tRNA + Orthophosphate <=> tRNA + NDP	C00066[c] + C00009[c] <=> C00066[c] + C00454[c]		-1000	1000	0	1	2.7.7.56		Y	K00989
R02917	S-Adenosyl-L-methionine + tRNA guanine <=> S-Adenosyl-L-homocysteine + tRNA containing 2'-O-methylguanosine	C00019[c] + C01977[c] <=> C00021[c] + C04545[c]		-1000	1000	0	1	2.1.1.34		Y	K00556
R08575	Sedoheptulose 7-phosphate + D-Glyceraldehyde 3-phosphate <=> D-Erythrose 4-phosphate + D-Fructose 6-phosphate	C05382[c] + C00118[c] <=> C00279[c] + C00085[c]		-1000	1000	0	1	2.2.1.2		Y	K00616
R12689	Mercaptopyruvate + [Protein]-L-cysteine <=> Pyruvate + [Protein]-S-sulfanyl-L-cysteine	C00957[c] + C02743[c] <=> C00022[c] + C21440[c]	rn00281	0	1000	0	1	2.8.1.2	Lipid metabolism	N	K01011
R05837	O-Phospho-4-hydroxy-L-threonine + NAD+ <=> 3-Amino-2-oxopropyl phosphate + NADH + H+ + CO2	C06055[c] + C00003[c] <=> C11638[c] + C00004[c] + C00080[c] + C00011[c]		-1000	1000	0	1	1.1.1.262		Y	K00097
R06114	Lactose + H2O <=> D-Glucose + D-Galactose	G10504[c] + C00001[c] <=> C00031[c] + C00124[c]		-1000	1000	0	1	3.2.1.23 3.2.1.108		Y	K12111
R00724	ITP + Pyruvate <=> IDP + Phosphoenolpyruvate	C00081[c] + C00022[c] <=> C00104[c] + C00074[c]		-1000	1000	0	1	2.7.1.40		Y	K00873
R04519	Undecaprenyl-diphospho-N-acetylmuramoyl-(N-acetylglucosamine)-L-alanyl-D-glutamyl-meso-2,6-diaminopimeloyl-D-alanyl-D-alanine + [GlcNAc-(1->4)-Mur2Ac(oyl-L-Ala-g-D-Glu-A2pm-D-Ala-D-Ala)]n-diphosphoundecaprenol <=> di-trans,poly-cis-Undecaprenyl diphosphate + [GlcNAc-(1->4)-Mur2Ac(oyl-L-Ala-g-D-Glu-A2pm-D-Ala-D-Ala)]n-diphosphoundecaprenol	C05898[c] + C11827[c] <=> C04574[c] + C11827[c]		-1000	1000	0	1	2.4.1.129		Y	K03814
R07232	S-Adenosyl-L-methionine + Adenine in rRNA <=> S-Adenosyl-L-homocysteine + rRNA containing N6-methyladenine	C00019[c] + C20648[c] <=> C00021[c] + C04154[c]		-1000	1000	0	1	2.1.1.181		Y	K06970
R10816	5'-Triphospho-[mRNA] + H2O <=> 5'-Phospho-[mRNA] + Diphosphate	C20864[c] + C00001[c] <=> C20863[c] + C00013[c]		-1000	1000	0	1	3.6.1.-		Y	K08311
R04781	4-Carboxy-4-hydroxy-2-oxoadipate <=> 4-Carboxy-2-oxo-3-hexenedioate + H2O	C04115[c] <=> C05364[c] + C00001[c]		-1000	1000	0	1	4.2.1.80		Y	K02554
R01403	Acyl-[acyl-carrier protein] + NAD+ <=> trans-2,3-Dehydroacyl-[acyl-carrier protein] + NADH + H+	C00173[c] + C00003[c] <=> C00693[c] + C00004[c] + C00080[c]		-1000	1000	0	1	1.3.1.9		Y	K00209
R02767	(3R)-3-Hydroxyacyl-[acyl-carrier protein] + NADP+ <=> 3-Oxoacyl-[acyl-carrier protein] + NADPH + H+	C01271[c] + C00006[c] <=> C00685[c] + C00005[c] + C00080[c]		-1000	1000	0	1	1.1.1.100		Y	K00059
R07297	5'-Ribonucleotide + H2O <=> Ribonucleoside + Orthophosphate	C02520[c] + C00001[c] <=> C00911[c] + C00009[c]		-1000	1000	0	1	3.1.3.5 3.1.3.31		Y	K01081
R10463	L-Threonine + ATP + HCO3- + H+ <=> L-Threonylcarbamoyladenylate + Diphosphate + H2O	C00188[c] + C00002[c] + C00288[c] + C00080[c] <=> C20641[c] + C00013[c] + C00001[c]		-1000	1000	0	1	2.7.7.87		Y	K07566
R10845	(2S,3S)-3-Methylphenylalanine + 2-Oxoglutarate <=> (3S)-2-Oxo-3-phenylbutanoate + L-Glutamate	C20895[c] + C00026[c] <=> C20646[c] + C00025[c]		-1000	1000	0	1	2.6.1.57 2.6.1.107		Y	K00832
R12035	Anthranilate + N,N-Dimethyl-1,4-phenylenediamine + 2 NAD+ <=> Methyl red + 2 NADH + 2 H+	C00108[c] + C04203[c] + 2 C00003[c] <=> C19459[c] + 2 C00004[c] + 2 C00080[c]	rn00380	0	1000	0	1	1.7.1.17	Energy metabolism	N	K01118
R04945	O-Acetyl-L-homoserine + L-Selenocysteine <=> L-Selenocystathionine + Acetate	C01077[c] + C05688[c] <=> C05699[c] + C00033[c]		-1000	1000	0	1	2.5.1.48		Y	K01739
R03813	L-Leucyl-tRNA + Protein <=> tRNA(Leu) + L-Leucyl-protein	C02047[c] + C00017[c] <=> C01645[c] + C02429[c]		-1000	1000	0	1	2.3.2.6		Y	K00684
R11700	2 S-Adenosyl-L-methionine + Heme + 2 Reduced flavodoxin <=> S-Adenosyl-L-homocysteine + L-Methionine + 5'-Deoxyadenosine + Anaerobilin + Fe2+ + 2 Oxidized flavodoxin	2 C00019[c] + C00032[c] + 2 C02745[c] <=> C00021[c] + C00073[c] + C05198[c] + C21603[c] + C14818[c] + 2 C02869[c]		-1000	1000	0	1	2.1.1.342		Y	K21936
R02940	2-Propynal + NAD+ + H2O <=> Propynoate + NADH + H+	C05985[c] + C00003[c] + C00001[c] <=> C00804[c] + C00004[c] + C00080[c]		-1000	1000	0	1	1.2.1.3		Y	K00128
R10137	UDP-N-acetyl-alpha-D-glucosamine + Decaprenol phosphate <=> UMP + N-Acetyl-alpha-D-glucosaminyl-diphospho-trans,octacis-decaprenol	C00043[c] + C02970[c] <=> C00105[c] + C20390[c]		-1000	1000	0	1	2.7.8.35		Y	K02851
R04928	ATP + Adenylylselenate <=> ADP + 3'-Phosphoadenylylselenate	C00002[c] + C05686[c] <=> C00008[c] + C05696[c]		-1000	1000	0	1	2.7.1.25		Y	K00860
R04771	ATP + L-Selenomethionine + H2O <=> Orthophosphate + Diphosphate + Se-Adenosylselenomethionine	C00002[c] + C05335[c] + C00001[c] <=> C00009[c] + C00013[c] + C05691[c]		-1000	1000	0	1	2.5.1.6		Y	K00789
R00162	ATP + Protein <=> ADP + Phosphoprotein	C00002[c] + C00017[c] <=> C00008[c] + C00562[c]		-1000	1000	0	1	2.7.11.1 2.7.11.8 2.7.11.9 2.7.11.10		Y	K07154
R00770	ITP + D-Fructose 6-phosphate <=> IDP + D-Fructose 1,6-bisphosphate	C00081[c] + C00085[c] <=> C00104[c] + C00354[c]		-1000	1000	0	1	2.7.1.11		Y	K00850
R04935	(5-L-Glutamyl)-peptide + Se-Methyl-L-selenocysteine <=> Peptide + gamma-Glutamyl-Se-methylselenocysteine	C03193[c] + C05689[c] <=> C00012[c] + C05695[c]		-1000	1000	0	1	2.3.2.2		Y	K00681
R00094	2 Glutathione + NAD+ <=> Glutathione disulfide + NADH + H+	2 C00051[c] + C00003[c] <=> C00127[c] + C00004[c] + C00080[c]		-1000	1000	0	1	1.8.1.7		Y	K00383
R00601	S-Adenosyl-L-methionine + tRNA containing 5-aminomethyl-2-thiouridine <=> S-Adenosyl-L-homocysteine + tRNA containing 5-methylaminomethyl-2-thiouridylate	C00019[c] + C11478[c] <=> C00021[c] + C04728[c]		-1000	1000	0	1	2.1.1.61		Y	K15461
R11659	2-(Glutathione-S-yl)-hydroquinone + Glutathione <=> Glutathione disulfide + Hydroquinone	C21563[c] + C00051[c] <=> C00127[c] + C00530[c]		-1000	1000	0	1	1.8.5.7		Y	K07393
R04190	S-Adenosyl-L-methionine + Protein L-isoaspartate <=> S-Adenosyl-L-homocysteine + Protein L-isoaspartate methyl ester	C00019[c] + C03306[c] <=> C00021[c] + C04311[c]		-1000	1000	0	1	2.1.1.77		Y	K00573
R02688	1,2-Diacyl-sn-glycerol + H2O <=> 2-Acylglycerol + Fatty acid	C00641[c] + C00001[c] <=> C02112[c] + C00162[c]		-1000	1000	0	1	3.1.1.3		Y	K01046
R02108	Starch + H2O <=> Dextrin + Starch	C00369[c] + C00001[c] <=> C00721[c] + C00369[c]		-1000	1000	0	1	3.2.1.1		Y	K01176
R09736	Demethylmenaquinol + S-Adenosyl-L-methionine <=> Menaquinol + S-Adenosyl-L-homocysteine	C19847[c] + C00019[c] <=> C05819[c] + C00021[c]		-1000	1000	0	1	2.1.1.163		Y	K03183
R09737	S-Adenosyl-L-methionine + 2-Methoxy-6-all-trans-polyprenyl-1,4-benzoquinol <=> S-Adenosyl-L-homocysteine + 6-Methoxy-3-methyl-2-all-trans-polyprenyl-1,4-benzoquinol	C00019[c] + C19858[c] <=> C00021[c] + C19859[c]		-1000	1000	0	1	2.1.1.201		Y	K03183
R06186	1,4-alpha-D-Glucan <=> Starch	G10495[c] <=> G10545[c]		-1000	1000	0	1	2.4.1.18		Y	K00700
R06229	Trehalose + Protein N(pi)-phospho-L-histidine <=> Trehalose 6-phosphate + Protein histidine	G00293[c] + C04261[c] <=> G09795[c] + C00615[c]		-1000	1000	0	1	2.7.1.201		Y	K02819
R11885	2 Ubiquinol <=> 2 Ubiquinone + 4 H+ + 4 e-	2 C00390[c] <=> 2 C00399[c] + 4 C00080[c] + 4 C05359[c]		-1000	1000	0	1	1.10.3.14		Y	K00425
R11886	Oxygen + 4 H+ + 4 e- <=> 2 H2O	C00007[c] + 4 C00080[c] + 4 C05359[c] <=> 2 C00001[c]		-1000	1000	0	1	1.10.3.14		Y	K00425
R06112	G10518 + H2O <=> D-Glucose + D-Glucose 6-phosphate	G10518[c] + C00001[c] <=> C00031[c] + C00092[c]		-1000	1000	0	1	3.2.1.86		Y	K01222
R06185	Starch + Orthophosphate <=> 1,4-alpha-D-Glucan + D-Glucose 1-phosphate	G10545[c] + C00009[c] <=> G10495[c] + C00103[c]		-1000	1000	0	1	2.4.1.1		Y	K00688
R01821	Amylose + Orthophosphate <=> Amylose + D-Glucose 1-phosphate	C00718[c] + C00009[c] <=> C00718[c] + C00103[c]		-1000	1000	0	1	2.4.1.1		Y	K00688
R06084	Maltose + H2O <=> 2 alpha-D-Glucose	G00275[c] + C00001[c] <=> 2 C00267[c]		-1000	1000	0	1	3.2.1.20		Y	K01187
R10645	tRNA containing 6-isopentenyladenosine + Sulfur donor + 2 S-Adenosyl-L-methionine <=> 2-Methylthio-N6-dimethylallyladenine in tRNA + S-Adenosyl-L-homocysteine + L-Methionine + 5'-Deoxyadenosine	C04432[c] + C17023[c] + 2 C00019[c] <=> C20753[c] + C00021[c] + C00073[c] + C05198[c]		-1000	1000	0	1	2.8.4.3		Y	K06168
R12196	KDO2-lipid A + H2O <=> 3'-O-Deacylated KDO2-lipid A + (R)-3-(Tetradecanoyloxy)tetradecanoic acid	C06026[c] + C00001[c] <=> C21992[c] + C22000[c]	rn00520	0	1000	0	1		Carbohydrate metabolism	N	K09953
R01701	3-Methyl-2-oxobutanoic acid + Enzyme N6-(lipoyl)lysine <=> [Dihydrolipoyllysine-residue (2-methylpropanoyl)transferase] S-(2-methylpropanoyl)dihydrolipoyllysine + CO2	C00141[c] + C15972[c] <=> C15977[c] + C00011[c]	rn01100	-1000	1000	0	1	1.2.4.4	Global and overview maps	Y	K00166
R09675	ATP + Dephospho-CoA <=> 2'-(5-Triphosphoribosyl)-3'-dephospho-CoA + Adenine	C00002[c] + C00882[c] <=> C19771[c] + C00147[c]		-1000	1000	0	1	2.4.2.52		Y	K05966
R02628	Phosphoenolpyruvate + Protein histidine <=> Pyruvate + Protein N(pi)-phospho-L-histidine	C00074[c] + C00615[c] <=> C00022[c] + C04261[c]		-1000	1000	0	1	2.7.3.9		Y	K08483
R12554	UDP-2-acetamido-2,6-dideoxy-beta-L-arabino-hexos-4-ulose <=> UDP-2-acetamido-4-dehydro-2,6-dideoxyglucose	C19823[c] <=> C04613[c]	rn00520	0	1000	0	1		Metabolism of other amino acids	N	K15894
R09640	ATP + 1,6-Anhydro-N-acetyl-beta-muramate + H2O <=> ADP + N-Acetyl-beta-muramate 6-phosphate	C00002[c] + C19769[c] + C00001[c] <=> C00008[c] + C19770[c]		-1000	1000	0	1	2.7.1.170		Y	K09001
R02707	N-Acetyl-D-mannosamine + UDP <=> UDP-N-acetyl-D-mannosamine + H2O	C00645[c] + C00015[c] <=> C01170[c] + C00001[c]		-1000	1000	0	1	3.2.1.- 5.1.3.14		Y	K01791
R02984	dTDP-glucose <=> dTDP-galactose	C00842[c] <=> C02097[c]		-1000	1000	0	1	5.1.3.2		Y	K01784
R10646	tRNA containing 6-isopentenyladenosine + Sulfur donor + S-Adenosyl-L-methionine <=> 2-Thio-N6-dimethylallyladenine in tRNA + L-Methionine + 5'-Deoxyadenosine	C04432[c] + C17023[c] + C00019[c] <=> C20755[c] + C00073[c] + C05198[c]		-1000	1000	0	1	2.8.4.3		Y	K06168
R12193	Octadecanoyl-[acyl-carrier protein] + H. pylori KDO2-lipid IVA <=> Stearoyl-KDO2-lipid IVA + Acyl-carrier protein	C04088[c] + C22068[c] <=> C21999[c] + C00229[c]	rn00540	0	1000	0	1		Nucleotide metabolism	N	K02517
R12197	Tetradecanoyl-[acp] + (9Z)-Hexadec-9-enoyl-KDO2-lipid IV(A) <=> Palmitoleoyl-myristoyl-KDO2-lipid A + Acyl-carrier protein	C05761[c] + C20933[c] <=> C21991[c] + C00229[c]	rn00540	0	1000	0	1	2.3.1.243	Glycan biosynthesis and metabolism	N	K02560
R06174	G10556 + UDP-N-acetyl-D-glucosamine <=> G10555 + UDP	G10556[c] + G10610[c] <=> G10555[c] + G10619[c]		-1000	1000	0	1	2.4.1.227		Y	K02563
R06172	G10551 + UDP-N-acetyl-D-glucosamine <=> G10550 + UDP	G10551[c] + G10610[c] <=> G10550[c] + G10619[c]		-1000	1000	0	1	2.4.1.227		Y	K02563
R01010	Glycerone phosphate + H2O <=> Glycerone + Orthophosphate	C00111[c] + C00001[c] <=> C00184[c] + C00009[c]		-1000	1000	0	1	3.1.3.1 3.1.3.2		Y	K01077
R00857	Glycerophosphodiester + H2O <=> Alcohol + sn-Glycerol 3-phosphate	C03120[c] + C00001[c] <=> C00069[c] + C00093[c]		-1000	1000	0	1	3.1.4.46		Y	K01126
R12188	L-Cysteine-S-conjugate + H2O <=> Thiol + Ammonia + Pyruvate	C02882[c] + C00001[c] <=> C00145[c] + C00014[c] + C00022[c]	rn00561	0	1000	0	1	4.4.1.13	Metabolism of cofactors and vitamins	N	K01760
R09644	1,2-Diacyl-sn-glycerol 3-diphosphate + H2O <=> Phosphatidate + Orthophosphate	C19776[c] + C00001[c] <=> C00416[c] + C00009[c]		-1000	1000	0	1	3.1.3.81		Y	K01096
R04268	N-Formyl-L-methionylaminoacyl-tRNA + H2O <=> Formate + L-Methionylaminoacyl-tRNA	C04258[c] + C00001[c] <=> C00058[c] + C03617[c]		-1000	1000	0	1	3.5.1.88		Y	K01462
R01309	Phosphatidylcholine + 2 H2O <=> sn-Glycero-3-phosphocholine + 2 Fatty acid	C00157[c] + 2 C00001[c] <=> C00670[c] + 2 C00162[c]		-1000	1000	0	1	3.1.1.5		Y	K01048
R05635	Formyl-L-methionyl peptide + H2O <=> Methionyl peptide + Formate	C11439[c] + C00001[c] <=> C11440[c] + C00058[c]		-1000	1000	0	1	3.5.1.88		Y	K01462
R02744	sn-Glycero-3-phosphocholine + Carboxylate <=> 2-Acyl-sn-glycero-3-phosphocholine + H2O	C00670[c] + C00060[c] <=> C04233[c] + C00001[c]		-1000	1000	0	1	3.1.1.5		Y	K01048
R01314	Phosphatidylcholine + H2O <=> 2-Acyl-sn-glycero-3-phosphocholine + Carboxylate	C00157[c] + C00001[c] <=> C04233[c] + C00060[c]		-1000	1000	0	1	3.1.1.32		Y	K01058
R11337	(R)-2-Hydroxyglutarate + NAD+ <=> 2-Oxoglutarate + NADH + H+	C01087[c] + C00003[c] <=> C00026[c] + C00004[c] + C00080[c]		-1000	1000	0	1	1.1.1.399		Y	K00058
R06141	Chitobiose + H2O <=> 2 N-Acetyl-D-glucosamine	G10336[c] + C00001[c] <=> 2 C00140[c]		-1000	1000	0	1	3.2.1.52		Y	K01207
R07291	1-Acyl-sn-glycero-3-phosphocholine + H2O <=> sn-Glycero-3-phosphocholine + Carboxylate	C04230[c] + C00001[c] <=> C00670[c] + C00060[c]		-1000	1000	0	1	3.1.1.5		Y	K01048
R01313	Phosphatidylcholine + H2O <=> 1-Acyl-sn-glycero-3-phosphocholine + Carboxylate	C00157[c] + C00001[c] <=> C04230[c] + C00060[c]		-1000	1000	0	1	3.1.1.4		Y	K01058
R03618	alpha-D-Galactosyl-(1->4)-beta-D-galactosyl-(1->4)-beta-D-glucosyl-(1<->1)-ceramide + H2O <=> D-Galactose + beta-D-Galactosyl-(1->4)-beta-D-glucosyl-(1<->1)-ceramide	C04737[c] + C00001[c] <=> C00124[c] + C01290[c]		-1000	1000	0	1	3.2.1.22 3.2.1.47		Y	K07407
R04100	3-cis-Dodecenoyl-CoA <=> 2-trans-Dodecenoyl-CoA	C02944[c] <=> C03221[c]		-1000	1000	0	1	5.3.3.8		Y	K01825
R03492	GA2 + H2O <=> beta-D-Galactosyl-(1->4)-beta-D-glucosyl-(1<->1)-ceramide + N-Acetyl-D-galactosamine	C06135[c] + C00001[c] <=> C01290[c] + C01132[c]		-1000	1000	0	1	3.2.1.52		Y	K01207
R04184	alpha-D-Galactosyl-(1->4)-beta-D-galactosyl-(1->4)-beta-D-glucosyl-(1<->1)-ceramide + N-Acetyl-D-galactosamine <=> Globoside + H2O	C04737[c] + C01132[c] <=> C03272[c] + C00001[c]		-1000	1000	0	1	3.2.1.52		Y	K01207
R04586	N-Acetyl-D-galactosaminyl-(N-acetylneuraminyl)-D-galactosyl-D-glucosylceramide + H2O <=> GM3 + N-Acetyl-D-galactosamine	C04884[c] + C00001[c] <=> C04730[c] + C01132[c]		-1000	1000	0	1	3.2.1.52		Y	K01207
R04633	D-Galactosyl-N-acetyl-D-galactosaminyl-(N-acetylneuraminyl)-D-galactosyl-D-glucosylceramide + H2O <=> N-Acetyl-D-galactosaminyl-(N-acetylneuraminyl)-D-galactosyl-D-glucosylceramide + D-Galactose	C04911[c] + C00001[c] <=> C04884[c] + C00124[c]		-1000	1000	0	1	3.2.1.23		Y	K12111
R05112	GA1 + H2O <=> GA2 + D-Galactose	C06136[c] + C00001[c] <=> C06135[c] + C00124[c]		-1000	1000	0	1	3.2.1.23		Y	K12111
R05994	GA1 + H2O <=> GA2 + D-Galactose	G00124[c] + C00001[c] <=> G00123[c] + C00124[c]		-1000	1000	0	1	3.2.1.23		Y	K12111
R04294	2'-Deoxyribonucleoside diphosphate + Thioredoxin disulfide + H2O <=> Ribonucleoside diphosphate + Thioredoxin	C04232[c] + C00343[c] + C00001[c] <=> C03723[c] + C00342[c]		-1000	1000	0	1	1.17.4.1		Y	K00525
R06098	Lactose + H2O <=> alpha-D-Glucose + D-Galactose	G10504[c] + C00001[c] <=> C00267[c] + C00124[c]		-1000	1000	0	1	3.2.1.23 3.2.1.108		Y	K12111
R06099	Lactosylceramide + H2O <=> Glucocerebroside + D-Galactose	G00092[c] + C00001[c] <=> G10238[c] + C00124[c]		-1000	1000	0	1	3.2.1.23		Y	K12111
R06094	Ga2-Cer + H2O <=> Galactosylceramide + D-Galactose	G00497[c] + C00001[c] <=> G11121[c] + C00124[c]		-1000	1000	0	1	3.2.1.22		Y	K07407
R00384	Acyl-CoA + NAD+ <=> trans-2,3-Dehydroacyl-CoA + NADH + H+	C00040[c] + C00003[c] <=> C00658[c] + C00004[c] + C00080[c]		-1000	1000	0	1	1.3.1.44		Y	K00209
R07233	S-Adenosyl-L-methionine + rRNA <=> S-Adenosyl-L-homocysteine + rRNA containing N1-methylguanine	C00019[c] + C00240[c] <=> C00021[c] + C04152[c]		-1000	1000	0	1	2.1.1.187 2.1.1.188		Y	K00563
R02016	Thioredoxin + NADP+ <=> Thioredoxin disulfide + NADPH + H+	C00342[c] + C00006[c] <=> C00343[c] + C00005[c] + C00080[c]		-1000	1000	0	1	1.8.1.9		Y	K00384
R10223	tRNA adenine + H2O <=> tRNA hypoxanthine + Ammonia	C17324[c] + C00001[c] <=> C20451[c] + C00014[c]		-1000	1000	0	1	3.5.4.33		Y	K11991
R03549	Gallate + Oxygen <=> 2-Pyrone-4,6-dicarboxylate + H2O	C01424[c] + C00007[c] <=> C03671[c] + C00001[c]		-1000	1000	0	1	1.13.11.3		Y	K00449
R05297	(4E)-2-Oxohexenoic acid + H2O <=> 4-Hydroxy-2-oxohexanoic acid	C06761[c] + C00001[c] <=> C06762[c]		-1000	1000	0	1	4.2.1.80		Y	K02554
R11592	Ribonucleoside triphosphate + Formate <=> Deoxynucleoside triphosphate + CO2 + H2O	C03802[c] + C00058[c] <=> C00677[c] + C00011[c] + C00001[c]		-1000	1000	0	1	1.1.98.6		Y	K21636
R04783	3-Ketolactose + H2O <=> 3-Keto-beta-D-galactose + beta-D-Glucose	C05403[c] + C00001[c] <=> C05394[c] + C00221[c]		-1000	1000	0	1	3.2.1.23		Y	K12111
R00017	Hydrogen peroxide + 2 Ferrocytochrome c <=> 2 Ferricytochrome c + 2 H2O	C00027[c] + 2 C00126[c] <=> 2 C00125[c] + 2 C00001[c]		-1000	1000	0	1	1.11.1.5		Y	K00428
R03532	Reduced acceptor + Hydrogen peroxide <=> Acceptor + 2 H2O	C00030[c] + C00027[c] <=> C00028[c] + 2 C00001[c]		-1000	1000	0	1	1.11.1.7 1.11.1.21		Y	K03782
R00925	ATP + Propanoate + CoA <=> AMP + Diphosphate + Propanoyl-CoA	C00002[c] + C00163[c] + C00010[c] <=> C00020[c] + C00013[c] + C00100[c]		-1000	1000	0	1	6.2.1.1 6.2.1.17		Y	K01895
R11396	CTP + 8-Amino-3,8-dideoxy-D-manno-octulosonate <=> Diphosphate + CMP-8-amino-3,8-dideoxy-beta-D-manno-octulosonate	C00063[c] + C21333[c] <=> C00013[c] + C21334[c]		-1000	1000	0	1	2.7.7.90		Y	K00979
R03867	Leukotriene C4 + Amino acid <=> Leukotriene D4 + 5-L-Glutamyl amino acid	C02166[c] + C00045[c] <=> C05951[c] + C03363[c]		-1000	1000	0	1	2.3.2.2		Y	K00681
R04096	3-Methylbutanoyl-CoA + Electron-transferring flavoprotein <=> 3-Methylcrotonyl-CoA + Reduced electron-transferring flavoprotein	C02939[c] + C04253[c] <=> C03069[c] + C04570[c]		-1000	1000	0	1	1.3.8.4		Y	K00253
R08991	3',5'-Cyclic diGMP + H2O <=> 5'-Phosphoguanylyl(3'->5')guanosine	C16463[c] + C00001[c] <=> C18076[c]		-1000	1000	0	1	3.1.4.52		Y	K20962
R02624	Protein glutamate methyl ester + H2O <=> Protein glutamate + Methanol	C04142[c] + C00001[c] <=> C00614[c] + C00132[c]		-1000	1000	0	1	3.1.1.61		Y	K03412
R08198	2-Hydroxyglutarate + NAD+ <=> 2-Oxoglutarate + NADH + H+	C02630[c] + C00003[c] <=> C00026[c] + C00004[c] + C00080[c]		-1000	1000	0	1	1.1.1.95		Y	K00058
R10633	NAD+ + Histone N6-acetyl-L-lysine + H2O <=> Nicotinamide + Histone-L-lysine + O-Acetyl-ADP-ribose + H+	C00003[c] + C01997[c] + C00001[c] <=> C00153[c] + C02415[c] + C20658[c] + C00080[c]		-1000	1000	0	1			Y	K12410
R10634	NAD+ + Protein N6-acetyl-L-lysine + H2O <=> Nicotinamide + Protein lysine + O-Acetyl-ADP-ribose + H+	C00003[c] + C20743[c] + C00001[c] <=> C00153[c] + C02188[c] + C20658[c] + C00080[c]		-1000	1000	0	1			Y	K12410
R10220	S-Adenosyl-L-methionine + tRNA 7-aminomethyl-7-carbaguanine <=> L-Methionine + Adenine + Epoxyqueuosine in tRNA	C00019[c] + C20446[c] <=> C00073[c] + C00147[c] + C19647[c]	rn00680	0	1000	0	1	2.4.99.17	Energy metabolism	N	K07568
R06113	H2O + Trehalose 6-phosphate <=> D-Glucose + D-Glucose 6-phosphate	C00001[c] + G09795[c] <=> C00031[c] + C00092[c]		-1000	1000	0	1	3.2.1.93 3.2.1.122		Y	K01226
R07140	S-(Hydroxymethyl)glutathione + NADP+ <=> S-Formylglutathione + NADPH + H+	C14180[c] + C00006[c] <=> C01031[c] + C00005[c] + C00080[c]		-1000	1000	0	1	1.1.1.284		Y	K00121
R04238	N-Substituted aminoacyl-tRNA + H2O <=> N-Substituted amino acid + tRNA	C03880[c] + C00001[c] <=> C03523[c] + C00066[c]		-1000	1000	0	1	3.1.1.29		Y	K01056
R01515	3-Phospho-D-glyceroyl phosphate + H2O <=> 3-Phospho-D-glycerate + Orthophosphate	C00236[c] + C00001[c] <=> C00197[c] + C00009[c]		-1000	1000	0	1	3.6.1.7		Y	K01512
R01843	ATP + Sedoheptulose 7-phosphate <=> ADP + Sedoheptulose 1,7-bisphosphate	C00002[c] + C05382[c] <=> C00008[c] + C00447[c]		-1000	1000	0	1	2.7.1.11		Y	K00850
R11325	2 Ubiquinol + Oxygen + 4 H+ <=> 2 Ubiquinone + 2 H2O + 4 H+	2 C00390[c] + C00007[c] + 4 C00080[c] <=> 2 C00399[c] + 2 C00001[c] + 4 C00080[c]		-1000	1000	0	1	1.10.3.14		Y	K00425
R11312	4-Amino-5-hydroxymethyl-2-methylpyrimidine diphosphate + 2-[(2R,5Z)-2-Carboxy-4-methylthiazol-5(2H)-ylidene]ethyl phosphate <=> Diphosphate + Thiamin monophosphate + CO2	C04752[c] + C20246[c] <=> C00013[c] + C01081[c] + C00011[c]		-1000	1000	0	1	2.5.1.3		Y	K00788
R12241	Acyl phosphate + sn-Glycerol 3-phosphate <=> 1-Acyl-sn-glycerol 3-phosphate + Orthophosphate	C02133[c] + C00093[c] <=> C00681[c] + C00009[c]	rn00740	0	1000	0	1	2.3.1.275	Metabolism of cofactors and vitamins	N	K08591
R10112	trans,octacis-Decaprenylphospho-beta-D-ribofuranose + FAD <=> trans,octacis-Decaprenylphospho-beta-D-erythro-pentofuranosid-2-ulose + FADH2	C20368[c] + C00016[c] <=> C20369[c] + C01352[c]		-1000	1000	0	1	1.1.98.3		Y	K16653
R11173	Adenosylcobalamin 5'-phosphate + H2O <=> Cobamide coenzyme + Orthophosphate	C21153[c] + C00001[c] <=> C00194[c] + C00009[c]		-1000	1000	0	1	3.1.3.73		Y	K02226
R12204	4'-Dephosphorylated 1-PEtN-KDO-lipid A + H2O <=> H. pylori KDO-lipid A + (R)-3-(Tetradecanoyloxy)hexadecanoic acid	C21997[c] + C00001[c] <=> C21998[c] + C22026[c]	rn00740	0	1000	0	1		Nucleotide metabolism	N	K09953
R00284	Acceptor + Ammonia + H2O <=> Hydroxylamine + Reduced acceptor	C00028[c] + C00014[c] + C00001[c] <=> C00192[c] + C00030[c]		-1000	1000	0	1	1.7.99.1		Y	K05601
R11225	Dimethylallyl phosphate + Reduced FMN <=> Prenylated FMNH2 + Orthophosphate	C21214[c] + C01847[c] <=> C21215[c] + C00009[c]		-1000	1000	0	1	2.5.1.129		Y	K03186
R11556	Phosphatidylethanolamine + Di[3-deoxy-D-manno-octulosonyl]-lipid A <=> Diacylglycerol + Kdo2-lipid A 4'-(2-aminoethyl diphosphate)	C00350[c] + C06026[c] <=> C00165[c] + C21462[c]		-1000	1000	0	1	2.7.8.43		Y	K03760
R04439	(R)-2,3-Dihydroxy-3-methylbutanoate + NADP+ <=> (S)-2-Acetolactate + NADPH + H+	C04272[c] + C00006[c] <=> C06010[c] + C00005[c] + C00080[c]		-1000	1000	0	1	1.1.1.86 1.1.1.383		Y	K00053
R04273	Peptidylproline (omega=180) <=> Peptidylproline (omega=0)	C03798[c] <=> C03633[c]		-1000	1000	0	1	5.2.1.8		Y	K01802
R06173	G10552 + UDP-N-acetyl-D-glucosamine <=> G10553 + UDP	G10552[c] + G10610[c] <=> G10553[c] + G10619[c]		-1000	1000	0	1	2.4.1.227		Y	K02563
R12240	Acyl-[acyl-carrier protein] + Orthophosphate <=> Acyl phosphate + Acyl-carrier protein	C00173[c] + C00009[c] <=> C02133[c] + C00229[c]	rn00760	0	1000	0	1	2.3.1.274	Metabolism of cofactors and vitamins	N	K03621
R12173	Palmitoyl-CoA + 2 Ferrocytochrome b5 + Oxygen + 2 H+ <=> Palmitoleoyl-CoA + 2 Ferricytochrome b5 + 2 H2O	C00154[c] + 2 C00999[c] + C00007[c] + 2 C00080[c] <=> C21072[c] + 2 C00996[c] + 2 C00001[c]	rn00760	0	1000	0	1	1.14.19.1	Chlorocyclohexane and chlorobenzene degradation	N	K00507
R11945	Ubiquinone + NADH + 6 H+ <=> Ubiquinol + NAD+ + 5 H+	C00399[c] + C00004[c] + 6 C00080[c] <=> C00390[c] + C00003[c] + 5 C00080[c]		-1000	1000	0	1	1.6.5.3		Y	K03885
R00849	sn-Glycerol 3-phosphate + Quinone <=> Glycerone phosphate + Hydroquinone	C00093[c] + C15602[c] <=> C00111[c] + C15603[c]		-1000	1000	0	1	1.1.5.3		Y	K00111
R10706	2'-(5-Triphosphoribosyl)-3'-dephospho-CoA + Apo-[acyl-carrier-protein] <=> Acyl-carrier protein + Diphosphate	C19771[c] + C03688[c] <=> C00229[c] + C00013[c]		-1000	1000	0	1	2.7.7.61 2.7.7.66		Y	K05964
R11548	L-Leucyl-tRNA + L-Aspartyl-protein <=> tRNA(Leu) + L-Leucyl-L-aspartyl-protein	C02047[c] + C21458[c] <=> C01645[c] + C21457[c]		-1000	1000	0	1	2.3.2.29		Y	K21420
R12075	UDP-N-acetyl-D-glucosamine + Decaprenol phosphate <=> UMP + GlcNAc-pyrophosphoryldecaprenol	G10610[c] + C02970[c] <=> C00105[c] + G13118[c]	rn00770	0	1000	0	1	2.7.8.35	Nucleotide metabolism	N	K02851
R10281	(6R)-6beta-Hydroxy-1,4,5,6-tetrahydronicotinamide-adenine dinucleotide phosphate <=> (6S)-6beta-Hydroxy-1,4,5,6-tetrahydronicotinamide-adenine dinucleotide phosphate	C20483[c] <=> C04899[c]		-1000	1000	0	1	5.1.99.6		Y	K23997
R06138	Amidine + H2O <=> Amide + Ammonia	C06060[c] + C00001[c] <=> C00241[c] + C00014[c]		-1000	1000	0	1	3.5.3.5 3.5.3.6 3.5.3.9 3.5.3.12		Y	K01478
R12424	[Glycine cleavage system H]-N6-octanoyl-L-lysine + [Fe-S] cluster scaffold protein carrying a [4Fe-4S]2+ cluster + 2 S-Adenosyl-L-methionine + 2 Reduced [2Fe-2S] ferredoxin + 8 H+ <=> Dihydrolipoylprotein + [Fe-S] cluster scaffold protein + 2 Hydrogen sulfide + 4 Fe2+ + 2 L-Methionine + 2 5'-Deoxyadenosine + 2 Oxidized [2Fe-2S] ferredoxin	C22159[c] + C22154[c] + 2 C00019[c] + 2 C22150[c] + 8 C00080[c] <=> C02972[c] + C22155[c] + 2 C00283[c] + 4 C14818[c] + 2 C00073[c] + 2 C05198[c] + 2 C22151[c]	rn00785	0	1000	0	1	2.8.1.8	Nucleotide metabolism	N	K03644
R12428	Octanoyl-[acp] + Glycine cleavage system H <=> [Glycine cleavage system H]-N6-octanoyl-L-lysine + Acyl-carrier protein	C05752[c] + C22157[c] <=> C22159[c] + C00229[c]	rn00785	0	1000	0	1	2.3.1.181	Nucleotide metabolism	N	K03801
R11555	Phosphatidylethanolamine + Di[3-deoxy-D-manno-octulosonyl]-lipid A <=> Diacylglycerol + Kdo2-lipid A 1-(2-aminoethyl diphosphate)	C00350[c] + C06026[c] <=> C00165[c] + C21461[c]		-1000	1000	0	1	2.7.8.43		Y	K03760
R04710	S-Adenosyl-L-methionine + Dihydroflavodoxin + Protein glycine <=> 5'-Deoxyadenosine + L-Methionine + Flavodoxin semiquinone + Protein glycin-2-yl radical	C00019[c] + C05196[c] + C05197[c] <=> C05198[c] + C00073[c] + C05199[c] + C05312[c]		-1000	1000	0	1	1.97.1.4		Y	K04069
R03050	2-Acetolactate + Thiamin diphosphate <=> 2-(alpha-Hydroxyethyl)thiamine diphosphate + Pyruvate	C00900[c] + C00068[c] <=> C05125[c] + C00022[c]		-1000	1000	0	1	2.2.1.6		Y	K01652
R07355	Tetrahydropteridine + NADP+ <=> Dihydropteridine + NADPH + H+	C05650[c] + C00006[c] <=> C05649[c] + C00005[c] + C00080[c]		-1000	1000	0	1	1.5.1.34		Y	K10679
R12500	tRNA queuine + Acceptor + H2O <=> Epoxyqueuosine in tRNA + Reduced acceptor	C01978[c] + C00028[c] + C00001[c] <=> C19647[c] + C00030[c]	rn00860	0	1000	0	1	1.17.99.6	Metabolism of cofactors and vitamins	N	K18979
R08856	UDP-N-acetyl-alpha-D-glucosamine + di-trans,poly-cis-Undecaprenyl phosphate <=> N-Acetyl-D-glucosaminyldiphosphoundecaprenol + UMP	C00043[c] + C17556[c] <=> C01289[c] + C00105[c]		-1000	1000	0	1	2.7.8.33		Y	K02851
R11174	Adenosine-GDP-cobinamide + N1-(5-Phospho-alpha-D-ribosyl)-5,6-dimethylbenzimidazole <=> GMP + Adenosylcobalamin 5'-phosphate	C06510[c] + C04778[c] <=> C00144[c] + C21153[c]		-1000	1000	0	1	2.7.8.26		Y	K02233
R03950	2 S-Adenosyl-L-methionine + Uroporphyrin III <=> 2 S-Adenosyl-L-homocysteine + Sirohydrochlorin	2 C00019[c] + C02469[c] <=> 2 C00021[c] + C05778[c]		-1000	1000	0	1	2.1.1.107		Y	K02496
R12184	2 ATP + 2 Cob(II)yrinate a,c diamide + [Reduced NADPH---hemoprotein reductase] <=> 2 Triphosphate + 2 Adenosyl cobyrinate a,c diamide + [Oxidized NADPH---hemoprotein reductase]	2 C00002[c] + 2 C06504[c] + C03024[c] <=> 2 C00536[c] + 2 C06506[c] + C03161[c]	rn00860	0	1000	0	1	2.5.1.17	Nucleotide metabolism	N	K19221
R12683	Hydroxyheme I <=> Heme A + H2O	C22329[c] <=> C15670[c] + C00001[c]	rn00860	0	1000	0	1	1.17.99.9		N	K02259
R12183	2 ATP + 2 Cob(II)alamin + [Reduced NADPH---hemoprotein reductase] <=> 2 Triphosphate + 2 Cobamide coenzyme + [Oxidized NADPH---hemoprotein reductase]	2 C00002[c] + 2 C00541[c] + C03024[c] <=> 2 C00536[c] + 2 C00194[c] + C03161[c]	rn00860	0	1000	0	1	2.5.1.17	Metabolism of terpenoids and polyketides	N	K19221
R04112	N-Acetylmuramoyl-Ala + H2O <=> N-Acetylmuramate + L-Alanine	C02999[c] + C00001[c] <=> C02713[c] + C00041[c]		-1000	1000	0	1	3.5.1.28		Y	K03806
R01779	(3R)-3-Hydroxyacyl-CoA + NADP+ <=> 3-Oxoacyl-CoA + NADPH + H+	C01086[c] + C00006[c] <=> C00264[c] + C00005[c] + C00080[c]		-1000	1000	0	1	1.1.1.36		Y	K00023
R05724	2 Nitric oxide + 2 Oxygen + NADH + H+ <=> 2 Nitrate + NAD+	2 C00533[c] + 2 C00007[c] + C00004[c] + C00080[c] <=> 2 C00244[c] + C00003[c]		-1000	1000	0	1	1.14.12.17		Y	K05916
R05725	2 Nitric oxide + 2 Oxygen + NADPH + H+ <=> 2 Nitrate + NADP+	2 C00533[c] + 2 C00007[c] + C00005[c] + C00080[c] <=> 2 C00244[c] + C00006[c]		-1000	1000	0	1	1.14.12.17		Y	K05916
R02768	Acyl-[acyl-carrier protein] + Malonyl-[acyl-carrier protein] <=> 3-Oxoacyl-[acyl-carrier protein] + CO2 + Acyl-carrier protein	C00173[c] + C01209[c] <=> C00685[c] + C00011[c] + C00229[c]		-1000	1000	0	1	2.3.1.41		Y	K09458
R08702	tRNA containing 5-carboxymethylaminomethyl-2-thiouridine + Oxygen + H2O <=> tRNA containing 5-aminomethyl-2-thiouridine + Glyoxylate + Hydrogen peroxide	C17323[c] + C00007[c] + C00001[c] <=> C11478[c] + C00048[c] + C00027[c]		-1000	1000	0	1	1.5.3.-		Y	K15461
R00029	2 Thiosulfate + 2 Ferricytochrome c <=> Tetrathionate + 2 Ferrocytochrome c	2 C00320[c] + 2 C00125[c] <=> C02084[c] + 2 C00126[c]		-1000	1000	0	1	1.8.2.2		Y	K19713
R02156	Quercetin + Oxygen <=> 2-Protocatechoylphloroglucinolcarboxylate + CO	C00389[c] + C00007[c] <=> C04524[c] + C00237[c]		-1000	1000	0	1	1.13.11.24		Y	K06911
R11170	Protein N(pi)-phospho-L-histidine + Chitobiose <=> Protein histidine + N,N'-Diacetylchitobiose 6'-phosphate	C04261[c] + C01674[c] <=> C00615[c] + C21152[c]		-1000	1000	0	1	2.7.1.196		Y	K02759
R11443	L-Leucyl-tRNA + L-Lysyl-protein <=> tRNA(Leu) + L-Leucyl-L-lysyl-protein	C02047[c] + C21388[c] <=> C01645[c] + C21387[c]		-1000	1000	0	1	2.3.2.6		Y	K00684
R03065	Acetyl-CoA + Chloramphenicol <=> CoA + Chloramphenicol 3-acetate	C00024[c] + C00918[c] <=> C00010[c] + C03601[c]		-1000	1000	0	1	2.3.1.28		Y	K00638
R02623	S-Adenosyl-L-methionine + Protein glutamate <=> S-Adenosyl-L-homocysteine + Protein glutamate methyl ester	C00019[c] + C00614[c] <=> C00021[c] + C04142[c]		-1000	1000	0	1	2.1.1.80		Y	K00575
R04150	2-Succinylbenzoyl-CoA <=> 1,4-Dihydroxy-2-naphthoate + CoA	C03160[c] <=> C03657[c] + C00010[c]		-1000	1000	0	1	4.1.3.36		Y	K01661
R12540	L-Phenylalanine + Tetrahydropteridine + Oxygen <=> L-Tyrosine + 4a-Hydroxy-5,6,7,8-tetrahydropteridine	C00079[c] + C05650[c] + C00007[c] <=> C00082[c] + C22239[c]	rn00980	0	1000	0	1	1.14.16.1		N	K00500
R03319	alpha-D-Hexose 1-phosphate <=> alpha-D-Hexose 6-phosphate	C01171[c] <=> C03735[c]		-1000	1000	0	1	5.4.2.2		Y	K01835
R06863	Sedoheptulose 7-phosphate + Thiamin diphosphate <=> alpha,beta-Dihydroxyethyl-TPP + D-Ribose 5-phosphate	C05382[c] + C00068[c] <=> C13378[c] + C00117[c]		-1000	1000	0	1	2.2.1.1		Y	K00615
R03107	Plasmenylcholine + H2O <=> 1-(1-Alkenyl)-sn-glycero-3-phosphocholine + Fatty acid	C00958[c] + C00001[c] <=> C04517[c] + C00162[c]		-1000	1000	0	1	3.1.1.4		Y	K01058
R04159	(5-L-Glutamyl)-peptide + Amino acid <=> Peptide + 5-L-Glutamyl amino acid	C03193[c] + C00045[c] <=> C00012[c] + C03363[c]		-1000	1000	0	1	2.3.2.2		Y	K00681
R03701	S-Adenosyl-L-methionine + Thiopurine <=> S-Adenosyl-L-homocysteine + 6-Methylmercaptopurine	C00019[c] + C01756[c] <=> C00021[c] + C16614[c]		-1000	1000	0	1	2.1.1.67		Y	K00569
R00772	D-Mannose 6-phosphate <=> D-Fructose 6-phosphate	C00275[c] <=> C00085[c]		-1000	1000	0	1	5.3.1.8		Y	K01809
R08613	beta-D-Mannoside + H2O <=> ROH + D-Mannose	C02478[c] + C00001[c] <=> C01335[c] + C00159[c]		-1000	1000	0	1	3.2.1.25		Y	K01192
R02617	2,3-Dehydroacyl-CoA + sn-Glycerol 3-phosphate <=> CoA + 1-Acyl-sn-glycerol 3-phosphate	C00605[c] + C00093[c] <=> C00010[c] + C00681[c]		-1000	1000	0	1	2.3.1.15		Y	K00631
R01654	ATP + 10-Formyltetrahydrofolate + L-Glutamate <=> ADP + Orthophosphate + (6R)-10-Formyltetrahydropteroyldiglutamate	C00002[c] + C00234[c] + C00025[c] <=> C00008[c] + C00009[c] + C05928[c]		-1000	1000	0	1	6.3.2.12 6.3.2.17		Y	K11754
R04562	ATP + Biotin + Apo-[acetyl-CoA:carbon-dioxide ligase (ADP-forming)] <=> AMP + Diphosphate + [Acetyl-CoA:carbon-dioxide ligase (ADP-forming)]	C00002[c] + C00120[c] + C04735[c] <=> C00020[c] + C00013[c] + C04681[c]		-1000	1000	0	1	6.3.4.15		Y	K03524
R07238	S-Adenosyl-L-methionine + Precorrin 1 <=> S-Adenosyl-L-homocysteine + Precorrin 2	C00019[c] + C15527[c] <=> C00021[c] + C02463[c]		-1000	1000	0	1	2.1.1.107		Y	K02496
R01532	Nucleoside triphosphate + H2O <=> Nucleotide + Diphosphate	C00201[c] + C00001[c] <=> C00215[c] + C00013[c]		-1000	1000	0	1	3.6.1.9		Y	K04765
R09597	[tRNA(Ile2)]-cytidine34 + L-Lysine + ATP <=> [tRNA(Ile2)]-lysidine34 + AMP + Diphosphate + H2O	C19722[c] + C00047[c] + C00002[c] <=> C19723[c] + C00020[c] + C00013[c] + C00001[c]		-1000	1000	0	1	6.3.4.19		Y	K04075
R07234	S-Adenosyl-L-methionine + rRNA <=> S-Adenosyl-L-homocysteine + rRNA containing N2-methylguanine	C00019[c] + C00240[c] <=> C00021[c] + C04153[c]		-1000	1000	0	1	2.1.1.171 2.1.1.172 2.1.1.173 2.1.1.174		Y	K00564
R09382	tRNA precursor + 2 CTP + ATP <=> tRNA with a 3' CCA end + 3 Diphosphate	C02211[c] + 2 C00063[c] + C00002[c] <=> C19085[c] + 3 C00013[c]		-1000	1000	0	1	2.7.7.72		Y	K00974
R11098	2-Iminobutanoate + H2O <=> 2-Oxobutanoate + Ammonia	C20905[c] + C00001[c] <=> C00109[c] + C00014[c]		-1000	1000	0	1	3.5.99.10 4.3.1.19		Y	K01754
R09509	Carboxybiotinyl-[protein] + H+ <=> Biotinyl-[protein] + CO2	C18047[c] + C00080[c] <=> C18046[c] + C00011[c]		-1000	1000	0	1	4.3.99.2		Y	K20509
R12602	[Protein]-N6-[(R)-dihydrolipoyl]-L-lysine + ROOH <=> Protein N6-(lipoyl)lysine + H2O + ROH	C16832[c] + C15498[c] <=> C16237[c] + C00001[c] + C01335[c]	rn01100	0	1000	0	1	1.11.1.28		N	K04063
R12579	NADH + ROOH + H+ <=> NAD+ + H2O + ROH	C00004[c] + C15498[c] + C00080[c] <=> C00003[c] + C00001[c] + C01335[c]	rn01100	0	1000	0	1	1.11.1.26	Global and overview maps	N	K24119
R01702	4-Methyl-2-oxopentanoate + Enzyme N6-(lipoyl)lysine <=> [Dihydrolipoyllysine-residue (2-methylpropanoyl)transferase] S-(3-methylbutanoyl)dihydrolipoyllysine + CO2	C00233[c] + C15972[c] <=> C15975[c] + C00011[c]	rn01100	-1000	1000	0	1	1.2.4.4	Global and overview maps	Y	K00166
R03632	ATP + Protamine <=> ADP + O-Phosphoprotamine	C00002[c] + C01609[c] <=> C00008[c] + C02729[c]		-1000	1000	0	1	2.7.11.1		Y	K07154
R11099	2-Iminopropanoate + H2O <=> Pyruvate + Ammonia	C20904[c] + C00001[c] <=> C00022[c] + C00014[c]		-1000	1000	0	1	3.5.99.10		Y	K01752
R01698	Dihydrolipoamide + NAD+ <=> Lipoamide + NADH + H+	C00579[c] + C00003[c] <=> C00248[c] + C00004[c] + C00080[c]		-1000	1000	0	1	1.8.1.4		Y	K00382
R01195	2 Reduced ferredoxin + NADP+ + H+ <=> 2 Oxidized ferredoxin + NADPH	2 C00138[c] + C00006[c] + C00080[c] <=> 2 C00139[c] + C00005[c]		-1000	1000	0	1	1.18.1.2		Y	K00528
R02364	2 Quinone + NADPH + H+ <=> 2 Semiquinone + NADP+	2 C15602[c] + C00005[c] + C00080[c] <=> 2 C05309[c] + C00006[c]		-1000	1000	0	1	1.6.5.5		Y	K00344
R03913	Protein dithiol + NAD+ <=> Protein disulfide + NADH + H+	C02315[c] + C00003[c] <=> C02582[c] + C00004[c] + C00080[c]		-1000	1000	0	1	1.8.1.8		Y	K03672
R12570	Thioredoxin + ROOH <=> Thioredoxin disulfide + H2O + ROH	C00342[c] + C15498[c] <=> C00343[c] + C00001[c] + C01335[c]	rn01100	0	1000	0	1	1.11.1.24		N	K03564
R00082	Oxygen + 4 Ferrocytochrome c2 <=> 4 Ferricytochrome c2 + 2 H2O	C00007[c] + 4 C01000[c] <=> 4 C00997[c] + 2 C00001[c]		-1000	1000	0	1	1.7.2.1 1.9.3.1		Y	K02276
R10613	FAD + [Protein]-L-threonine <=> [Protein]-FMN-L-Threonine + AMP	C00016[c] + C19803[c] <=> C20730[c] + C00020[c]		-1000	1000	0	1	2.7.1.180		Y	K03734
R04120	Peptide-L-methionine + Thioredoxin disulfide + H2O <=> Peptide-L-methionine (S)-S-oxide + Thioredoxin	C03023[c] + C00343[c] + C00001[c] <=> C03895[c] + C00342[c]		-1000	1000	0	1	1.8.4.11		Y	K07304
R07607	Peptide-L-methionine + Thioredoxin disulfide + H2O <=> Peptide-L-methionine (R)-S-oxide + Thioredoxin	C03023[c] + C00343[c] + C00001[c] <=> C15653[c] + C00342[c]		-1000	1000	0	1	1.8.4.12		Y	K07305
R11889	Chitobiose + H2O <=> N-Acetyl-beta-D-glucosaminyl-(1->4)-D-glucosamine + Acetate	C01674[c] + C00001[c] <=> C21747[c] + C00033[c]		-1000	1000	0	1	3.5.1.105		Y	K03478
R03743	beta-Lactam + H2O <=> Substituted beta-amino acid	C01866[c] + C00001[c] <=> C03806[c]		-1000	1000	0	1	3.5.2.6		Y	K19217
R02184	ATP + Polyphosphate <=> ADP + Polyphosphate	C00002[c] + C00404[c] <=> C00008[c] + C00404[c]		-1000	1000	0	1	2.7.4.1		Y	K00937
R11529	[Enzyme]-S-sulfanylcysteine + [Protein]-L-cysteine <=> [Enzyme]-cysteine + [Protein]-S-sulfanyl-L-cysteine	C15812[c] + C02743[c] <=> C15811[c] + C21440[c]		-1000	1000	0	1	2.8.1.7		Y	K04487
R04319	trans-2,3-Dehydroacyl-CoA + NADP+ <=> trans,trans-2,3,4,5-Tetradehydroacyl-CoA + NADPH + H+	C00658[c] + C00006[c] <=> C04512[c] + C00005[c] + C00080[c]		-1000	1000	0	1	1.3.1.34		Y	K00219
R04314	DNA containing 6-O-methylguanine + [Protein]-L-cysteine <=> Protein S-methyl-L-cysteine + DNA containing guanine	C04250[c] + C02743[c] <=> C03800[c] + C11475[c]		-1000	1000	0	1	2.1.1.63		Y	K00567
R11562	Protein Nomega-(1-hydroxy-2-oxopropyl)-L-arginine + H2O <=> Protein-L-arginine + (R)-Lactate	C21466[c] + C00001[c] <=> C00613[c] + C00256[c]		-1000	1000	0	1	3.5.1.124		Y	K03152
R04206	3-Phospho-D-erythronate <=> Phosphoenol-4-deoxy-3-tetrulosonate + H2O	C03356[c] <=> C04309[c] + C00001[c]		-1000	1000	0	1	4.2.1.11		Y	K01689
R08765	Thymine dimer <=> Two thymine residues (in DNA)	C17509[c] <=> C17510[c]		-1000	1000	0	1	4.1.99.3		Y	K01669
R03914	Protein dithiol + NADP+ <=> Protein disulfide + NADPH + H+	C02315[c] + C00006[c] <=> C02582[c] + C00005[c] + C00080[c]		-1000	1000	0	1	1.8.1.8		Y	K03672
R12682	Heme I + Acceptor + H2O <=> Hydroxyheme I + Reduced acceptor	C22328[c] + C00028[c] + C00001[c] <=> C22329[c] + C00030[c]	rn01100	0	1000	0	1	1.17.99.9	Nucleotide metabolism	N	K02259
R03423	2',3'-Cyclic nucleotide + H2O <=> Nucleoside 3'-phosphate	C01240[c] + C00001[c] <=> C03419[c]		-1000	1000	0	1	3.1.4.16		Y	K01119
R11563	Protein N6-(1-hydroxy-2-oxopropyl)-L-lysine + H2O <=> Protein lysine + (R)-Lactate	C21467[c] + C00001[c] <=> C02188[c] + C00256[c]		-1000	1000	0	1	3.5.1.124		Y	K03152
R07354	Tetrahydropteridine + NAD+ <=> Dihydropteridine + NADH + H+	C05650[c] + C00003[c] <=> C05649[c] + C00004[c] + C00080[c]		-1000	1000	0	1	1.5.1.34		Y	K10679
R11564	Protein S-(1-hydroxy-2-oxopropyl)-L-cysteine + H2O <=> [Protein]-L-cysteine + (R)-Lactate	C21468[c] + C00001[c] <=> C02743[c] + C00256[c]		-1000	1000	0	1	3.5.1.124		Y	K03152
R07358	NADH + H+ + Quinone <=> NAD+ + Hydroquinone	C00004[c] + C00080[c] + C15602[c] <=> C00003[c] + C15603[c]		-1000	1000	0	1	1.6.5.2 1.6.5.11		Y	K03809
R10280	(6R)-6beta-Hydroxy-1,4,5,6-tetrahydronicotinamide-adenine dinucleotide <=> (6S)-6beta-Hydroxy-1,4,5,6-tetrahydronicotinamide-adenine dinucleotide	C20482[c] <=> C04856[c]		-1000	1000	0	1	5.1.99.6		Y	K23997
R11485	Reduced flavodoxin + NADP+ <=> Oxidized flavodoxin + NADPH + H+	C02745[c] + C00006[c] <=> C02869[c] + C00005[c] + C00080[c]		-1000	1000	0	1	1.19.1.1		Y	K00528
R02878	1-Octanol + NAD+ <=> 1-Octanal + NADH + H+	C00756[c] + C00003[c] <=> C01545[c] + C00004[c] + C00080[c]		-1000	1000	0	1	1.1.1.1 1.1.1.73		Y	K04072
R07359	NADPH + H+ + Quinone <=> NADP+ + Hydroquinone	C00005[c] + C00080[c] + C15602[c] <=> C00006[c] + C15603[c]		-1000	1000	0	1	1.6.5.2 1.6.5.10		Y	K03809
R11101	2-Aminobut-2-enoate <=> 2-Iminobutanoate	C17234[c] <=> C20905[c]		-1000	1000	0	1	4.3.1.19		Y	K01754
R08550	Protein N6-(dihydrolipoyl)lysine + NAD+ <=> Protein N6-(lipoyl)lysine + NADH + H+	C16832[c] + C00003[c] <=> C16237[c] + C00004[c] + C00080[c]		-1000	1000	0	1	1.8.1.4		Y	K00382
R10520	D-Glucose 6-phosphate + NAD+ <=> D-Glucono-1,5-lactone 6-phosphate + NADH + H+	C00092[c] + C00003[c] <=> C01236[c] + C00004[c] + C00080[c]		-1000	1000	0	1	1.1.1.363 1.1.1.388		Y	K00036
R01241	Phenol + Acetate <=> Phenyl acetate + H2O	C00146[c] + C00033[c] <=> C00548[c] + C00001[c]		-1000	1000	0	1	3.1.1.2		Y	K10804
R03224	(3R)-3-Hydroxyacyl-CoA <=> cis-2,3-Dehydroacyl-CoA + H2O	C01086[c] <=> C01122[c] + C00001[c]		-1000	1000	0	1	4.2.1.17		Y	K01825
R04024	Acetyl-CoA + Hydroxylaminobenzene <=> CoA + N-(Acetyloxy)benzenamine	C00024[c] + C02720[c] <=> C00010[c] + C02709[c]		-1000	1000	0	1	2.3.1.118		Y	K00675
R04449	ATP + Acetate + Holo-[citrate (pro-3S)-lyase] <=> AMP + Diphosphate + Acetyl-[citrate (pro-3S)-lyase]	C00002[c] + C00033[c] + C04298[c] <=> C00020[c] + C00013[c] + C04334[c]		-1000	1000	0	1	6.2.1.22		Y	K01910
R00132	Carbonic acid <=> CO2 + H2O	C01353[c] <=> C00011[c] + C00001[c]		-1000	1000	0	1	4.2.1.1		Y	K01673
R00034	Cyclobutadipyrimidine <=> 2 Pyrimidine 5'-deoxynucleotide	C03103[c] <=> 2 C08249[c]		-1000	1000	0	1	4.1.99.3		Y	K01669
R07343	myo-Inositol phosphate + H2O <=> myo-Inositol + Orthophosphate	C15585[c] + C00001[c] <=> C00137[c] + C00009[c]		-1000	1000	0	1	3.1.3.25		Y	K01092
R00275	2 O2.- + 2 H+ <=> Hydrogen peroxide + Oxygen	2 C00704[c] + 2 C00080[c] <=> C00027[c] + C00007[c]		-1000	1000	0	1	1.15.1.1		Y	K04565
R03020	tRNA uridine <=> tRNA pseudouridine	C00868[c] <=> C02764[c]		-1000	1000	0	1	5.4.99.12		Y	K06173
R05209	Diacylglycerol + H2O <=> 1-Acylglycerol + Carboxylate	C00165[c] + C00001[c] <=> C01885[c] + C00060[c]		-1000	1000	0	1	3.1.1.3 3.1.1.79		Y	K01046
R01369	Triacylglycerol + H2O <=> Diacylglycerol + Carboxylate	C00422[c] + C00001[c] <=> C00165[c] + C00060[c]		-1000	1000	0	1	3.1.1.3 3.1.1.34 3.1.1.79		Y	K01046
R10267	ADP + (6S)-6beta-Hydroxy-1,4,5,6-tetrahydronicotinamide-adenine dinucleotide <=> AMP + Orthophosphate + NADH	C00008[c] + C04856[c] <=> C00020[c] + C00009[c] + C00004[c]		-1000	1000	0	1	4.2.1.136		Y	K23997
R04318	Benzylpenicilloic acid <=> Penicillin G + H2O	C16672[c] <=> C05551[c] + C00001[c]		-1000	1000	0	1	3.5.2.6		Y	K19217
R08057	2 GTP <=> 3',5'-Cyclic diGMP + 2 Diphosphate	2 C00044[c] <=> C16463[c] + 2 C00013[c]		-1000	1000	0	1	2.7.7.65		Y	K13590
R05747	Arsenate ion + Glutaredoxin <=> Arsenite + Glutaredoxin disulfide	C11215[c] + C07292[c] <=> C06697[c] + C07293[c]		-1000	1000	0	1	1.20.4.1		Y	K00537
R00755	Acetaldehyde + Thiamin diphosphate <=> 2-(alpha-Hydroxyethyl)thiamine diphosphate	C00084[c] + C00068[c] <=> C05125[c]	rn00010	0	1000	0	1	4.1.1.1	Carbohydrate metabolism	N
R01600	ATP + beta-D-Glucose <=> ADP + beta-D-Glucose 6-phosphate	C00002[c] + C00221[c] <=> C00008[c] + C01172[c]	rn00010	0	1000	0	1	2.7.1.1 2.7.1.2	Carbohydrate metabolism	N
R09085	alpha-D-Glucose + ADP <=> alpha-D-Glucose 6-phosphate + AMP	C00267[c] + C00008[c] <=> C00668[c] + C00020[c]	rn00010	0	1000	0	1	2.7.1.147	Carbohydrate metabolism	N
R09086	beta-D-Glucose + ADP <=> beta-D-Glucose 6-phosphate + AMP	C00221[c] + C00008[c] <=> C01172[c] + C00020[c]	rn00010	-1000	1000	0	1	2.7.1.147	Carbohydrate metabolism	Y
R00947	D-Glucose 1-phosphate + H2O <=> alpha-D-Glucose + Orthophosphate	C00103[c] + C00001[c] <=> C00267[c] + C00009[c]	rn00010	0	1000	0	1	3.1.3.10	Carbohydrate metabolism	N
R01196	2 Reduced ferredoxin + Acetyl-CoA + CO2 + 2 H+ <=> 2 Oxidized ferredoxin + Pyruvate + CoA	2 C00138[c] + C00024[c] + C00011[c] + 2 C00080[c] <=> 2 C00139[c] + C00022[c] + C00010[c]	rn00010	-1000	1000	0	1	1.2.7.1 1.2.7.11	Carbohydrate metabolism	Y
R02187	Polyphosphate + beta-D-Glucose <=> Polyphosphate + beta-D-Glucose 6-phosphate	C00404[c] + C00221[c] <=> C00404[c] + C01172[c]	rn00010	0	1000	0	1	2.7.1.63	Carbohydrate metabolism	N
R02189	Polyphosphate + alpha-D-Glucose <=> Polyphosphate + alpha-D-Glucose 6-phosphate	C00404[c] + C00267[c] <=> C00404[c] + C00668[c]	rn00010	0	1000	0	1	2.7.1.63	Carbohydrate metabolism	N
R00014	Pyruvate + Thiamin diphosphate <=> 2-(alpha-Hydroxyethyl)thiamine diphosphate + CO2	C00022[c] + C00068[c] <=> C05125[c] + C00011[c]	rn00010	0	1000	0	1	1.2.4.1 2.2.1.6 4.1.1.1	Carbohydrate metabolism	N	K01652
R00200	ATP + Pyruvate <=> ADP + Phosphoenolpyruvate	C00002[c] + C00022[c] <=> C00008[c] + C00074[c]	rn00010	0	1000	0	1	2.7.1.40	Carbohydrate metabolism	N	K00873
R00341	ATP + Oxaloacetate <=> ADP + Phosphoenolpyruvate + CO2	C00002[c] + C00036[c] <=> C00008[c] + C00074[c] + C00011[c]	rn00010	0	1000	0	1	4.1.1.49	Carbohydrate metabolism	N	K01610
R00658	2-Phospho-D-glycerate <=> Phosphoenolpyruvate + H2O	C00631[c] <=> C00074[c] + C00001[c]	rn00010	-1000	1000	0	1	4.2.1.11	Carbohydrate metabolism	Y	K01689
R00703	(S)-Lactate + NAD+ <=> Pyruvate + NADH + H+	C00186[c] + C00003[c] <=> C00022[c] + C00004[c] + C00080[c]	rn00010	-1000	1000	0	1	1.1.1.27	Carbohydrate metabolism	Y	K00016
R00959	D-Glucose 1-phosphate <=> alpha-D-Glucose 6-phosphate	C00103[c] <=> C00668[c]	rn00010	-1000	1000	0	1	5.4.2.2 5.4.2.5	Carbohydrate metabolism	Y	K01835
R01015	D-Glyceraldehyde 3-phosphate <=> Glycerone phosphate	C00118[c] <=> C00111[c]	rn00010	-1000	1000	0	1	5.3.1.1	Carbohydrate metabolism	Y	K01803
R01061	D-Glyceraldehyde 3-phosphate + Orthophosphate + NAD+ <=> 3-Phospho-D-glyceroyl phosphate + NADH + H+	C00118[c] + C00009[c] + C00003[c] <=> C00236[c] + C00004[c] + C00080[c]	rn00010	-1000	1000	0	1	1.2.1.12 1.2.1.59	Carbohydrate metabolism	Y	K00134
R01070	beta-D-Fructose 1,6-bisphosphate <=> Glycerone phosphate + D-Glyceraldehyde 3-phosphate	C05378[c] <=> C00111[c] + C00118[c]	rn00010	-1000	1000	0	1	4.1.2.13	Carbohydrate metabolism	Y	K01624
R01512	ATP + 3-Phospho-D-glycerate <=> ADP + 3-Phospho-D-glyceroyl phosphate	C00002[c] + C00197[c] <=> C00008[c] + C00236[c]	rn00010	-1000	1000	0	1	2.7.2.3	Carbohydrate metabolism	Y	K00927
R01518	2-Phospho-D-glycerate <=> 3-Phospho-D-glycerate	C00631[c] <=> C00197[c]	rn00010	-1000	1000	0	1	5.4.2.11 5.4.2.12	Carbohydrate metabolism	Y	K15633
R02739	alpha-D-Glucose 6-phosphate <=> beta-D-Glucose 6-phosphate	C00668[c] <=> C01172[c]	rn00010	-1000	1000	0	1	5.1.3.15 5.3.1.9	Carbohydrate metabolism	Y	K01810
R02740	alpha-D-Glucose 6-phosphate <=> beta-D-Fructose 6-phosphate	C00668[c] <=> C05345[c]	rn00010	-1000	1000	0	1	5.3.1.9	Carbohydrate metabolism	Y	K01810
R03270	2-(alpha-Hydroxyethyl)thiamine diphosphate + Enzyme N6-(lipoyl)lysine <=> [Dihydrolipoyllysine-residue acetyltransferase] S-acetyldihydrolipoyllysine + Thiamin diphosphate	C05125[c] + C15972[c] <=> C16255[c] + C00068[c]	rn00010	0	1000	0	1	1.2.4.1	Carbohydrate metabolism	N	K00163
R03321	beta-D-Glucose 6-phosphate <=> beta-D-Fructose 6-phosphate	C01172[c] <=> C05345[c]	rn00010	-1000	1000	0	1	5.3.1.9	Carbohydrate metabolism	Y	K01810
R04779	ATP + beta-D-Fructose 6-phosphate <=> ADP + beta-D-Fructose 1,6-bisphosphate	C00002[c] + C05345[c] <=> C00008[c] + C05378[c]	rn00010	0	1000	0	1	2.7.1.11	Carbohydrate metabolism	N	K00850
R04780	beta-D-Fructose 1,6-bisphosphate + H2O <=> beta-D-Fructose 6-phosphate + Orthophosphate	C05378[c] + C00001[c] <=> C05345[c] + C00009[c]	rn00010	0	1000	0	1	3.1.3.11	Carbohydrate metabolism	N	K02446
R02738	Protein N(pi)-phospho-L-histidine + D-Glucose <=> Protein histidine + alpha-D-Glucose 6-phosphate	C04261[c] + C00031[c] <=> C00615[c] + C00668[c]	rn00010	0	1000	0	1	2.7.1.199	Carbohydrate metabolism	N	K02777
R04394	Protein N(pi)-phospho-L-histidine + Salicin <=> Protein histidine + Salicin 6-phosphate	C04261[c] + C01451[c] <=> C00615[c] + C06188[c]	rn00010	0	1000	0	1	2.7.1.-	Carbohydrate metabolism	N	K02777
R05132	Protein N(pi)-phospho-L-histidine + Arbutin <=> Protein histidine + Arbutin 6-phosphate	C04261[c] + C06186[c] <=> C00615[c] + C06187[c]	rn00010	0	1000	0	1	2.7.1.-	Carbohydrate metabolism	N	K02777
R05133	Arbutin 6-phosphate + H2O <=> Hydroquinone + beta-D-Glucose 6-phosphate	C06187[c] + C00001[c] <=> C00530[c] + C01172[c]	rn00010	0	1000	0	1	3.2.1.86	Carbohydrate metabolism	N	K01222
R05134	Salicin 6-phosphate + H2O <=> Salicyl alcohol + beta-D-Glucose 6-phosphate	C06188[c] + C00001[c] <=> C02323[c] + C01172[c]	rn00010	0	1000	0	1	3.2.1.86	Carbohydrate metabolism	N	K01222
R00235	ATP + Acetate + CoA <=> AMP + Diphosphate + Acetyl-CoA	C00002[c] + C00033[c] + C00010[c] <=> C00020[c] + C00013[c] + C00024[c]	rn00010	0	1000	0	1	6.2.1.1	Carbohydrate metabolism	N	K01895
R00710	Acetaldehyde + NAD+ + H2O <=> Acetate + NADH + H+	C00084[c] + C00003[c] + C00001[c] <=> C00033[c] + C00004[c] + C00080[c]	rn00010	-1000	1000	0	1	1.2.1.3 1.2.1.5	Carbohydrate metabolism	Y	K00128
R00711	Acetaldehyde + NADP+ + H2O <=> Acetate + NADPH + H+	C00084[c] + C00006[c] + C00001[c] <=> C00033[c] + C00005[c] + C00080[c]	rn00010	-1000	1000	0	1	1.2.1.4 1.2.1.5 1.2.1.-	Carbohydrate metabolism	Y	K00138
R00754	Ethanol + NAD+ <=> Acetaldehyde + NADH + H+	C00469[c] + C00003[c] <=> C00084[c] + C00004[c] + C00080[c]	rn00010	-1000	1000	0	1	1.1.1.1 1.1.1.71	Carbohydrate metabolism	Y	K04072
R01602	alpha-D-Glucose <=> beta-D-Glucose	C00267[c] <=> C00221[c]	rn00010	-1000	1000	0	1	5.1.3.3	Carbohydrate metabolism	Y	K01785
R00268	Oxalosuccinate <=> 2-Oxoglutarate + CO2	C05379[c] <=> C00026[c] + C00011[c]	rn00020	-1000	1000	0	1	1.1.1.42	Carbohydrate metabolism	Y	K00031
R00342	(S)-Malate + NAD+ <=> Oxaloacetate + NADH + H+	C00149[c] + C00003[c] <=> C00036[c] + C00004[c] + C00080[c]	rn00020	-1000	1000	0	1	1.1.1.37 1.1.1.299	Carbohydrate metabolism	Y	K00024
R00351	Citrate + CoA <=> Acetyl-CoA + H2O + Oxaloacetate	C00158[c] + C00010[c] <=> C00024[c] + C00001[c] + C00036[c]	rn00020	-1000	1000	0	1	2.3.3.1 2.3.3.3 2.3.3.16	Carbohydrate metabolism	Y	K01647
R00621	2-Oxoglutarate + Thiamin diphosphate <=> 3-Carboxy-1-hydroxypropyl-ThPP + CO2	C00026[c] + C00068[c] <=> C05381[c] + C00011[c]	rn00020	0	1000	0	1	1.2.4.2	Carbohydrate metabolism	N	K00164
R01082	(S)-Malate <=> Fumarate + H2O	C00149[c] <=> C00122[c] + C00001[c]	rn00020	-1000	1000	0	1	4.2.1.2	Carbohydrate metabolism	Y	K01676
R01325	Citrate <=> cis-Aconitate + H2O	C00158[c] <=> C00417[c] + C00001[c]	rn00020	-1000	1000	0	1	4.2.1.3	Carbohydrate metabolism	Y	K01682
R01899	Isocitrate + NADP+ <=> Oxalosuccinate + NADPH + H+	C00311[c] + C00006[c] <=> C05379[c] + C00005[c] + C00080[c]	rn00020	-1000	1000	0	1	1.1.1.42	Carbohydrate metabolism	Y	K00031
R01900	Isocitrate <=> cis-Aconitate + H2O	C00311[c] <=> C00417[c] + C00001[c]	rn00020	-1000	1000	0	1	4.2.1.3	Carbohydrate metabolism	Y	K01682
R02164	Quinone + Succinate <=> Hydroquinone + Fumarate	C15602[c] + C00042[c] <=> C15603[c] + C00122[c]	rn00020	-1000	1000	0	1	1.3.5.1 1.3.5.4	Carbohydrate metabolism	Y	K00245
R03316	3-Carboxy-1-hydroxypropyl-ThPP + Enzyme N6-(lipoyl)lysine <=> [Dihydrolipoyllysine-residue succinyltransferase] S-succinyldihydrolipoyllysine + Thiamin diphosphate	C05381[c] + C15972[c] <=> C16254[c] + C00068[c]	rn00020	0	1000	0	1	1.2.4.2	Carbohydrate metabolism	N	K00164
R00405	ATP + Succinate + CoA <=> ADP + Orthophosphate + Succinyl-CoA	C00002[c] + C00042[c] + C00010[c] <=> C00008[c] + C00009[c] + C00091[c]	rn00020	-1000	1000	0	1	6.2.1.5	Carbohydrate metabolism	Y	K01903
R01737	ATP + D-Gluconic acid <=> ADP + 6-Phospho-D-gluconate	C00002[c] + C00257[c] <=> C00008[c] + C00345[c]	rn00030	0	1000	0	1	2.7.1.12	Carbohydrate metabolism	N	K00851
R01051	ATP + D-Ribose <=> ADP + D-Ribose 5-phosphate	C00002[c] + C00121[c] <=> C00008[c] + C00117[c]	rn00030	-1000	1000	0	1	2.7.1.15	Carbohydrate metabolism	Y	K00852
R01056	D-Ribose 5-phosphate <=> D-Ribulose 5-phosphate	C00117[c] <=> C00199[c]	rn00030	-1000	1000	0	1	5.3.1.6	Carbohydrate metabolism	Y	K01807
R01057	alpha-D-Ribose 1-phosphate <=> D-Ribose 5-phosphate	C00620[c] <=> C00117[c]	rn00030	-1000	1000	0	1	5.4.2.2 5.4.2.7	Carbohydrate metabolism	Y	K01835
R01066	2-Deoxy-D-ribose 5-phosphate <=> D-Glyceraldehyde 3-phosphate + Acetaldehyde	C00673[c] <=> C00118[c] + C00084[c]	rn00030	-1000	1000	0	1	4.1.2.4	Carbohydrate metabolism	Y	K01619
R01528	6-Phospho-D-gluconate + NADP+ <=> D-Ribulose 5-phosphate + CO2 + NADPH + H+	C00345[c] + C00006[c] <=> C00199[c] + C00011[c] + C00005[c] + C00080[c]	rn00030	0	1000	0	1	1.1.1.44 1.1.1.351	Carbohydrate metabolism	N	K00033
R01529	D-Ribulose 5-phosphate <=> D-Xylulose 5-phosphate	C00199[c] <=> C00231[c]	rn00030	-1000	1000	0	1	5.1.3.1	Carbohydrate metabolism	Y	K01783
R01641	Sedoheptulose 7-phosphate + D-Glyceraldehyde 3-phosphate <=> D-Ribose 5-phosphate + D-Xylulose 5-phosphate	C05382[c] + C00118[c] <=> C00117[c] + C00231[c]	rn00030	-1000	1000	0	1	2.2.1.1	Carbohydrate metabolism	Y	K00615
R01827	Sedoheptulose 7-phosphate + D-Glyceraldehyde 3-phosphate <=> D-Erythrose 4-phosphate + beta-D-Fructose 6-phosphate	C05382[c] + C00118[c] <=> C00279[c] + C05345[c]	rn00030	-1000	1000	0	1	2.2.1.2	Carbohydrate metabolism	Y	K00616
R01830	beta-D-Fructose 6-phosphate + D-Glyceraldehyde 3-phosphate <=> D-Erythrose 4-phosphate + D-Xylulose 5-phosphate	C05345[c] + C00118[c] <=> C00279[c] + C00231[c]	rn00030	-1000	1000	0	1	2.2.1.1	Carbohydrate metabolism	Y	K00615
R02035	D-Glucono-1,5-lactone 6-phosphate + H2O <=> 6-Phospho-D-gluconate	C01236[c] + C00001[c] <=> C00345[c]	rn00030	-1000	1000	0	1	3.1.1.31	Carbohydrate metabolism	Y	K01057
R02736	beta-D-Glucose 6-phosphate + NADP+ <=> D-Glucono-1,5-lactone 6-phosphate + NADPH + H+	C01172[c] + C00006[c] <=> C01236[c] + C00005[c] + C00080[c]	rn00030	0	1000	0	1	1.1.1.49 1.1.1.363	Carbohydrate metabolism	N	K00036
R02749	2-Deoxy-D-ribose 1-phosphate <=> 2-Deoxy-D-ribose 5-phosphate	C00672[c] <=> C00673[c]	rn00030	-1000	1000	0	1	5.4.2.7	Carbohydrate metabolism	Y	K01839
R02750	2-Deoxy-D-ribose 5-phosphate + ADP <=> Deoxyribose + ATP	C00673[c] + C00008[c] <=> C01801[c] + C00002[c]	rn00030	-1000	1000	0	1	2.7.1.15	Carbohydrate metabolism	Y	K00852
R10221	6-Phospho-D-gluconate + NAD+ <=> D-Ribulose 5-phosphate + CO2 + NADH + H+	C00345[c] + C00003[c] <=> C00199[c] + C00011[c] + C00004[c] + C00080[c]	rn00030	0	1000	0	1	1.1.1.343 1.1.1.351	Carbohydrate metabolism	N	K00033
R10907	beta-D-Glucose 6-phosphate + NAD+ <=> D-Glucono-1,5-lactone 6-phosphate + NADH + H+	C01172[c] + C00003[c] <=> C01236[c] + C00004[c] + C00080[c]	rn00030	0	1000	0	1	1.1.1.363 1.1.1.388	Carbohydrate metabolism	N	K00036
R01541	ATP + 2-Dehydro-3-deoxy-D-gluconate <=> ADP + 2-Dehydro-3-deoxy-6-phospho-D-gluconate	C00002[c] + C00204[c] <=> C00008[c] + C04442[c]	rn00030	0	1000	0	1	2.7.1.45 2.7.1.178	Carbohydrate metabolism	N	K00874
R02036	6-Phospho-D-gluconate <=> 2-Dehydro-3-deoxy-6-phospho-D-gluconate + H2O	C00345[c] <=> C04442[c] + C00001[c]	rn00030	0	1000	0	1	4.2.1.12	Carbohydrate metabolism	N	K01690
R05605	2-Dehydro-3-deoxy-6-phospho-D-gluconate <=> D-Glyceraldehyde 3-phosphate + Pyruvate	C04442[c] <=> C00118[c] + C00022[c]	rn00030	-1000	1000	0	1	4.1.2.14 4.1.2.55	Carbohydrate metabolism	Y	K01625
R08572	D-Glycerate + ATP <=> 2-Phospho-D-glycerate + ADP	C00258[c] + C00002[c] <=> C00631[c] + C00008[c]	rn00030	0	1000	0	1	2.7.1.165	Carbohydrate metabolism	N	K00865
R01524	D-Ribitol 5-phosphate + NAD+ <=> D-Ribulose 5-phosphate + NADH + H+	C01068[c] + C00003[c] <=> C00199[c] + C00004[c] + C00080[c]	rn00040	-1000	1000	0	1	1.1.1.137	Carbohydrate metabolism	Y
R01525	D-Ribitol 5-phosphate + NADP+ <=> D-Ribulose 5-phosphate + NADPH + H+	C01068[c] + C00006[c] <=> C00199[c] + C00005[c] + C00080[c]	rn00040	-1000	1000	0	1	1.1.1.137 1.1.1.405	Carbohydrate metabolism	Y
R01982	Pectate + H2O <=> D-Galacturonate + Pectate	C00470[c] + C00001[c] <=> C00333[c] + C00470[c]	rn00040	0	1000	0	1	3.2.1.15 3.2.1.67	Carbohydrate metabolism	N
R04383	5-Dehydro-4-deoxy-D-glucuronate <=> (4S)-4,6-Dihydroxy-2,5-dioxohexanoate	C04053[c] <=> C04349[c]	rn00040	-1000	1000	0	1	5.3.1.17	Carbohydrate metabolism	Y
R11624	D-Tagaturonate <=> D-Fructuronate	C00558[c] <=> C00905[c]	rn00040	-1000	1000	0	1	5.1.2.7	Carbohydrate metabolism	Y
R00286	UDP-glucose + H2O + 2 NAD+ <=> UDP-glucuronate + 2 NADH + 2 H+	C00029[c] + C00001[c] + 2 C00003[c] <=> C00167[c] + 2 C00004[c] + 2 C00080[c]	rn00040	-1000	1000	0	1	1.1.1.22	Carbohydrate metabolism	Y	K00012
R00289	UTP + D-Glucose 1-phosphate <=> Diphosphate + UDP-glucose	C00075[c] + C00103[c] <=> C00013[c] + C00029[c]	rn00040	0	1000	0	1	2.7.7.9 2.7.7.64	Carbohydrate metabolism	N	K00963
R01482	D-Glucuronate <=> D-Fructuronate	C00191[c] <=> C00905[c]	rn00040	-1000	1000	0	1	5.3.1.12	Carbohydrate metabolism	Y	K01812
R01542	2-Dehydro-3-deoxy-D-gluconate + NAD+ <=> (4S)-4,6-Dihydroxy-2,5-dioxohexanoate + NADH + H+	C00204[c] + C00003[c] <=> C04349[c] + C00004[c] + C00080[c]	rn00040	-1000	1000	0	1	1.1.1.125 1.1.1.127	Carbohydrate metabolism	Y	K00065
R02454	D-Mannonate + NAD+ <=> D-Fructuronate + NADH + H+	C00514[c] + C00003[c] <=> C00905[c] + C00004[c] + C00080[c]	rn00040	-1000	1000	0	1	1.1.1.57	Carbohydrate metabolism	Y	K00040
R05606	D-Mannonate <=> 2-Dehydro-3-deoxy-D-gluconate + H2O	C00514[c] <=> C00204[c] + C00001[c]	rn00040	-1000	1000	0	1	4.2.1.8	Carbohydrate metabolism	Y	K01686
R01526	ATP + D-Ribulose <=> ADP + D-Ribulose 5-phosphate	C00002[c] + C00309[c] <=> C00008[c] + C00199[c]	rn00040	-1000	1000	0	1	2.7.1.16 2.7.1.47	Carbohydrate metabolism	Y	K00853
R01761	L-Arabinose <=> L-Ribulose	C00259[c] <=> C00508[c]	rn00040	-1000	1000	0	1	5.3.1.4	Carbohydrate metabolism	Y	K01804
R02439	ATP + L-Ribulose <=> ADP + L-Ribulose 5-phosphate	C00002[c] + C00508[c] <=> C00008[c] + C01101[c]	rn00040	-1000	1000	0	1	2.7.1.16	Carbohydrate metabolism	Y	K00853
R05850	L-Ribulose 5-phosphate <=> D-Xylulose 5-phosphate	C01101[c] <=> C00231[c]	rn00040	-1000	1000	0	1	5.1.3.4	Carbohydrate metabolism	Y	K03077
R01983	D-Galacturonate <=> D-Tagaturonate	C00333[c] <=> C00558[c]	rn00040	0	1000	0	1	5.3.1.12	Carbohydrate metabolism	N	K01812
R02361	Pectate <=> 4-(4-Deoxy-alpha-D-gluc-4-enuronosyl)-D-galacturonate + Pectate	C00470[c] <=> C06118[c] + C00470[c]	rn00040	0	1000	0	1	4.2.2.2 4.2.2.9	Carbohydrate metabolism	N	K22994
R04382	4-(4-Deoxy-alpha-D-gluc-4-enuronosyl)-D-galacturonate <=> 2 5-Dehydro-4-deoxy-D-glucuronate	C06118[c] <=> 2 C04053[c]	rn00040	0	1000	0	1	4.2.2.6	Carbohydrate metabolism	N	K01730
R02921	CTP + D-Ribitol 5-phosphate <=> Diphosphate + CDP-ribitol	C00063[c] + C01068[c] <=> C00013[c] + C00789[c]	rn00040	-1000	1000	0	1	2.7.7.40	Carbohydrate metabolism	Y	K21030
R00867	ATP + D-Fructose <=> ADP + beta-D-Fructose 6-phosphate	C00002[c] + C00095[c] <=> C00008[c] + C05345[c]	rn00051	0	1000	0	1	2.7.1.1 2.7.1.4	Carbohydrate metabolism	N
R00868	Mannitol + NAD+ <=> D-Fructose + NADH + H+	C00392[c] + C00003[c] <=> C00095[c] + C00004[c] + C00080[c]	rn00051	-1000	1000	0	1	1.1.1.11 1.1.1.67	Carbohydrate metabolism	Y
R01326	ATP + D-Mannose <=> ADP + D-Mannose 6-phosphate	C00002[c] + C00159[c] <=> C00008[c] + C00275[c]	rn00051	0	1000	0	1	2.7.1.1 2.7.1.7	Carbohydrate metabolism	N
R00865	Mannitol + 2 Ferricytochrome c <=> D-Fructose + 2 Ferrocytochrome c + 2 H+	C00392[c] + 2 C00125[c] <=> C00095[c] + 2 C00126[c] + 2 C00080[c]	rn00051	0	1000	0	1	1.1.2.2	Carbohydrate metabolism	N
R00877	D-Mannose <=> D-Fructose	C00159[c] <=> C00095[c]	rn00051	-1000	1000	0	1	5.3.1.7	Carbohydrate metabolism	Y
R00870	Mannitol + NADP+ <=> D-Fructose + NADPH + H+	C00392[c] + C00006[c] <=> C00095[c] + C00005[c] + C00080[c]	rn00051	-1000	1000	0	1	1.1.1.138	Carbohydrate metabolism	Y
R00890	GDP-mannose + 1,4-beta-D-Mannan <=> GDP + 1,4-beta-D-Mannan	C00096[c] + C02492[c] <=> C00035[c] + C02492[c]	rn00051	0	1000	0	1	2.4.1.-	Carbohydrate metabolism	N
R02630	Protein N(pi)-phospho-L-histidine + D-Mannose <=> Protein histidine + D-Mannose 6-phosphate	C04261[c] + C00159[c] <=> C00615[c] + C00275[c]	rn00051	0	1000	0	1	2.7.1.191	Carbohydrate metabolism	N
R05607	Sorbitol 6-phosphate + NAD+ <=> beta-D-Fructose 6-phosphate + NADH + H+	C01096[c] + C00003[c] <=> C05345[c] + C00004[c] + C00080[c]	rn00051	-1000	1000	0	1	1.1.1.140	Carbohydrate metabolism	Y
R09031	D-Allulose 6-phosphate <=> beta-D-Fructose 6-phosphate	C18096[c] <=> C05345[c]	rn00051	0	1000	0	1	5.1.3.-	Carbohydrate metabolism	N
R00885	GTP + D-Mannose 1-phosphate <=> Diphosphate + GDP-mannose	C00044[c] + C00636[c] <=> C00013[c] + C00096[c]	rn00051	0	1000	0	1	2.7.7.13	Carbohydrate metabolism	N	K00971
R00888	GDP-mannose <=> GDP-4-dehydro-6-deoxy-D-mannose + H2O	C00096[c] <=> C01222[c] + C00001[c]	rn00051	0	1000	0	1	4.2.1.47	Carbohydrate metabolism	N	K01711
R01818	D-Mannose 6-phosphate <=> D-Mannose 1-phosphate	C00275[c] <=> C00636[c]	rn00051	-1000	1000	0	1	5.4.2.8	Carbohydrate metabolism	Y	K01840
R01819	D-Mannose 6-phosphate <=> beta-D-Fructose 6-phosphate	C00275[c] <=> C05345[c]	rn00051	-1000	1000	0	1	5.3.1.8	Carbohydrate metabolism	Y	K01809
R05692	GDP-L-fucose + NADP+ <=> GDP-4-dehydro-6-deoxy-D-mannose + NADPH + H+	C00325[c] + C00006[c] <=> C01222[c] + C00005[c] + C00080[c]	rn00051	-1000	1000	0	1	1.1.1.271	Carbohydrate metabolism	Y	K02377
R02703	D-Mannitol 1-phosphate + NAD+ <=> beta-D-Fructose 6-phosphate + NADH + H+	C00644[c] + C00003[c] <=> C05345[c] + C00004[c] + C00080[c]	rn00051	-1000	1000	0	1	1.1.1.17	Carbohydrate metabolism	Y	K00009
R02704	Protein N(pi)-phospho-L-histidine + Mannitol <=> Protein histidine + D-Mannitol 1-phosphate	C04261[c] + C00392[c] <=> C00615[c] + C00644[c]	rn00051	0	1000	0	1	2.7.1.197	Carbohydrate metabolism	N	K02798
R02568	D-Fructose 1-phosphate <=> Glycerone phosphate + D-Glyceraldehyde	C01094[c] <=> C00111[c] + C00577[c]	rn00051	-1000	1000	0	1	4.1.2.13	Carbohydrate metabolism	Y	K01624
R02071	ATP + D-Fructose 1-phosphate <=> ADP + beta-D-Fructose 1,6-bisphosphate	C00002[c] + C01094[c] <=> C00008[c] + C05378[c]	rn00051	0	1000	0	1	2.7.1.56	Carbohydrate metabolism	N	K00882
R03232	Protein N(pi)-phospho-L-histidine + D-Fructose <=> Protein histidine + D-Fructose 1-phosphate	C04261[c] + C00095[c] <=> C00615[c] + C01094[c]	rn00051	0	1000	0	1	2.7.1.202	Carbohydrate metabolism	N	K02768
R03234	Sorbitol 6-phosphate + NADP+ <=> Sorbose 1-phosphate + NADPH + H+	C01096[c] + C00006[c] <=> C02888[c] + C00005[c] + C00080[c]	rn00051	-1000	1000	0	1	1.1.1.-	Carbohydrate metabolism	Y	K19956
R09030	D-Allose 6-phosphate <=> D-Allulose 6-phosphate	C02962[c] <=> C18096[c]	rn00051	0	1000	0	1	5.3.1.6	Carbohydrate metabolism	N	K01807
R00291	UDP-glucose <=> UDP-alpha-D-galactose	C00029[c] <=> C00052[c]	rn00052	-1000	1000	0	1	5.1.3.2	Carbohydrate metabolism	Y	K01784
R00955	UDP-glucose + alpha-D-Galactose 1-phosphate <=> D-Glucose 1-phosphate + UDP-alpha-D-galactose	C00029[c] + C00446[c] <=> C00103[c] + C00052[c]	rn00052	-1000	1000	0	1	2.7.7.12	Carbohydrate metabolism	Y	K00965
R01092	ATP + alpha-D-Galactose <=> ADP + alpha-D-Galactose 1-phosphate	C00002[c] + C00984[c] <=> C00008[c] + C00446[c]	rn00052	0	1000	0	1	2.7.1.6	Carbohydrate metabolism	N	K00849
R01678	Lactose + H2O <=> alpha-D-Glucose + D-Galactose	C00243[c] + C00001[c] <=> C00267[c] + C00124[c]	rn00052	0	1000	0	1	3.2.1.23 3.2.1.108	Carbohydrate metabolism	N	K12111
R10619	D-Galactose <=> alpha-D-Galactose	C00124[c] <=> C00984[c]	rn00052	0	1000	0	1	5.1.3.3	Carbohydrate metabolism	N	K01785
R00801	Sucrose + H2O <=> D-Fructose + D-Glucose	C00089[c] + C00001[c] <=> C00095[c] + C00031[c]	rn00052	0	1000	0	1	3.2.1.10 3.2.1.20 3.2.1.26 3.2.1.48	Carbohydrate metabolism	N	K01187
R01101	Melibiose + H2O <=> D-Galactose + D-Glucose	C05402[c] + C00001[c] <=> C00124[c] + C00031[c]	rn00052	0	1000	0	1	3.2.1.22	Carbohydrate metabolism	N	K07407
R01103	Raffinose + H2O <=> D-Galactose + Sucrose	C00492[c] + C00001[c] <=> C00124[c] + C00089[c]	rn00052	0	1000	0	1	3.2.1.22	Carbohydrate metabolism	N	K07407
R01104	3-beta-D-Galactosyl-sn-glycerol + H2O <=> D-Galactose + Glycerol	C05401[c] + C00001[c] <=> C00124[c] + C00116[c]	rn00052	-1000	1000	0	1	3.2.1.22	Carbohydrate metabolism	Y	K07407
R01105	Galactan + H2O <=> D-Galactose + Galactan	C05796[c] + C00001[c] <=> C00124[c] + C05796[c]	rn00052	0	1000	0	1	3.2.1.23	Carbohydrate metabolism	N	K12111
R01194	alpha-D-Galactosyl-(1->3)-1D-myo-inositol + H2O <=> myo-Inositol + D-Galactose	C01235[c] + C00001[c] <=> C00137[c] + C00124[c]	rn00052	-1000	1000	0	1	3.2.1.22	Carbohydrate metabolism	Y	K07407
R01329	Epimelibiose + H2O <=> D-Mannose + D-Galactose	C05400[c] + C00001[c] <=> C00159[c] + C00124[c]	rn00052	-1000	1000	0	1	3.2.1.22	Carbohydrate metabolism	Y	K07407
R02926	Melibiitol + H2O <=> D-Sorbitol + D-Galactose	C05399[c] + C00001[c] <=> C00794[c] + C00124[c]	rn00052	-1000	1000	0	1	3.2.1.22	Carbohydrate metabolism	Y	K07407
R03634	Stachyose + H2O <=> Raffinose + D-Galactose	C01613[c] + C00001[c] <=> C00492[c] + C00124[c]	rn00052	0	1000	0	1	3.2.1.22	Carbohydrate metabolism	N	K07407
R05549	D-Gal alpha 1->6D-Gal alpha 1->6D-Glucose + H2O <=> D-Galactose + Melibiose	C05404[c] + C00001[c] <=> C00124[c] + C05402[c]	rn00052	0	1000	0	1	3.2.1.22	Carbohydrate metabolism	N	K07407
R00264	2,5-Dioxopentanoate + NADP+ + H2O <=> 2-Oxoglutarate + NADPH + H+	C00433[c] + C00006[c] + C00001[c] <=> C00026[c] + C00005[c] + C00080[c]	rn00053	-1000	1000	0	1	1.2.1.3 1.2.1.26	Carbohydrate metabolism	Y	K00128
R01706	Hexadecanoyl-[acp] + H2O <=> Acyl-carrier protein + Hexadecanoic acid	C05764[c] + C00001[c] <=> C00229[c] + C00249[c]	rn00061	0	1000	0	1	2.3.1.85 3.1.2.14	Lipid metabolism	N
R10700	Hexadecanoyl-[acp] + CoA <=> Palmitoyl-CoA + Acyl-carrier protein	C05764[c] + C00010[c] <=> C00154[c] + C00229[c]	rn00061	0	1000	0	1	2.3.1.86 2.3.1.-	Lipid metabolism	N
R00742	ATP + Acetyl-CoA + HCO3- <=> ADP + Orthophosphate + Malonyl-CoA	C00002[c] + C00024[c] + C00288[c] <=> C00008[c] + C00009[c] + C00083[c]	rn00061	-1000	1000	0	1	6.4.1.2	Lipid metabolism	Y	K01963
R01626	Malonyl-CoA + Acyl-carrier protein <=> CoA + Malonyl-[acyl-carrier protein]	C00083[c] + C00229[c] <=> C00010[c] + C01209[c]	rn00061	-1000	1000	0	1	2.3.1.39 2.3.1.85 2.3.1.86 2.3.1.-	Lipid metabolism	Y	K00645
R04355	Acetyl-[acyl-carrier protein] + Malonyl-[acyl-carrier protein] <=> Acetoacetyl-[acp] + CO2 + Acyl-carrier protein	C03939[c] + C01209[c] <=> C05744[c] + C00011[c] + C00229[c]	rn00061	0	1000	0	1	2.3.1.41 2.3.1.85 2.3.1.86 2.3.1.179	Lipid metabolism	N	K09458
R04428	(3R)-3-Hydroxybutanoyl-[acyl-carrier protein] <=> But-2-enoyl-[acyl-carrier protein] + H2O	C04618[c] <=> C04246[c] + C00001[c]	rn00061	-1000	1000	0	1	2.3.1.85 2.3.1.86 2.3.1.- 4.2.1.59	Lipid metabolism	Y	K02372
R04533	(3R)-3-Hydroxybutanoyl-[acyl-carrier protein] + NADP+ <=> Acetoacetyl-[acp] + NADPH + H+	C04618[c] + C00006[c] <=> C05744[c] + C00005[c] + C00080[c]	rn00061	-1000	1000	0	1	1.1.1.100 2.3.1.85 2.3.1.86 2.3.1.-	Lipid metabolism	Y	K00059
R04534	(3R)-3-Hydroxydecanoyl-[acyl-carrier protein] + NADP+ <=> 3-Oxodecanoyl-[acp] + NADPH	C04619[c] + C00006[c] <=> C05753[c] + C00005[c]	rn00061	-1000	1000	0	1	1.1.1.100 2.3.1.85 2.3.1.86 2.3.1.-	Lipid metabolism	Y	K00059
R04535	(3R)-3-Hydroxydecanoyl-[acyl-carrier protein] <=> trans-Dec-2-enoyl-[acp] + H2O	C04619[c] <=> C05754[c] + C00001[c]	rn00061	-1000	1000	0	1	2.3.1.85 2.3.1.86 2.3.1.- 4.2.1.59	Lipid metabolism	Y	K02372
R04536	(3R)-3-Hydroxyoctanoyl-[acyl-carrier protein] + NADP+ <=> 3-Oxooctanoyl-[acp] + NADPH + H+	C04620[c] + C00006[c] <=> C05750[c] + C00005[c] + C00080[c]	rn00061	-1000	1000	0	1	1.1.1.100 2.3.1.85 2.3.1.86 2.3.1.-	Lipid metabolism	Y	K00059
R04537	(3R)-3-Hydroxyoctanoyl-[acyl-carrier protein] <=> trans-Oct-2-enoyl-[acp] + H2O	C04620[c] <=> C05751[c] + C00001[c]	rn00061	-1000	1000	0	1	2.3.1.85 2.3.1.86 2.3.1.- 4.2.1.59	Lipid metabolism	Y	K02372
R04543	(3R)-3-Hydroxypalmitoyl-[acyl-carrier protein] + NADP+ <=> 3-Oxohexadecanoyl-[acp] + NADPH + H+	C04633[c] + C00006[c] <=> C05762[c] + C00005[c] + C00080[c]	rn00061	-1000	1000	0	1	1.1.1.100 2.3.1.85 2.3.1.86 2.3.1.-	Lipid metabolism	Y	K00059
R04544	(3R)-3-Hydroxypalmitoyl-[acyl-carrier protein] <=> trans-Hexadec-2-enoyl-[acp] + H2O	C04633[c] <=> C05763[c] + C00001[c]	rn00061	-1000	1000	0	1	2.3.1.85 2.3.1.86 2.3.1.- 4.2.1.59	Lipid metabolism	Y	K02372
R04566	(3R)-3-Hydroxytetradecanoyl-[acyl-carrier protein] + NADP+ <=> 3-Oxotetradecanoyl-[acp] + NADPH + H+	C04688[c] + C00006[c] <=> C05759[c] + C00005[c] + C00080[c]	rn00061	-1000	1000	0	1	1.1.1.100 2.3.1.85 2.3.1.86 2.3.1.-	Lipid metabolism	Y	K00059
R04568	(3R)-3-Hydroxytetradecanoyl-[acyl-carrier protein] <=> trans-Tetradec-2-enoyl-[acp] + H2O	C04688[c] <=> C05760[c] + C00001[c]	rn00061	-1000	1000	0	1	2.3.1.85 2.3.1.86 2.3.1.- 4.2.1.59	Lipid metabolism	Y	K02372
R04726	Dodecanoyl-[acyl-carrier protein] + Malonyl-[acyl-carrier protein] <=> 3-Oxotetradecanoyl-[acp] + CO2 + Acyl-carrier protein	C05223[c] + C01209[c] <=> C05759[c] + C00011[c] + C00229[c]	rn00061	0	1000	0	1	2.3.1.41 2.3.1.85 2.3.1.86 2.3.1.179	Lipid metabolism	N	K09458
R04952	Butyryl-[acp] + Malonyl-[acyl-carrier protein] <=> 3-Oxohexanoyl-[acp] + CO2 + Acyl-carrier protein	C05745[c] + C01209[c] <=> C05746[c] + C00011[c] + C00229[c]	rn00061	0	1000	0	1	2.3.1.41 2.3.1.85 2.3.1.86 2.3.1.179	Lipid metabolism	N	K09458
R04953	(R)-3-Hydroxyhexanoyl-[acp] + NADP+ <=> 3-Oxohexanoyl-[acp] + NADPH + H+	C05747[c] + C00006[c] <=> C05746[c] + C00005[c] + C00080[c]	rn00061	-1000	1000	0	1	1.1.1.100 2.3.1.85 2.3.1.86 2.3.1.-	Lipid metabolism	Y	K00059
R04954	(R)-3-Hydroxyhexanoyl-[acp] <=> trans-Hex-2-enoyl-[acp] + H2O	C05747[c] <=> C05748[c] + C00001[c]	rn00061	-1000	1000	0	1	2.3.1.85 2.3.1.86 2.3.1.- 4.2.1.59	Lipid metabolism	Y	K02372
R04957	Hexanoyl-[acp] + Malonyl-[acyl-carrier protein] <=> 3-Oxooctanoyl-[acp] + CO2 + Acyl-carrier protein	C05749[c] + C01209[c] <=> C05750[c] + C00011[c] + C00229[c]	rn00061	0	1000	0	1	2.3.1.41 2.3.1.85 2.3.1.86 2.3.1.179	Lipid metabolism	N	K09458
R04960	Octanoyl-[acp] + Malonyl-[acyl-carrier protein] <=> 3-Oxodecanoyl-[acp] + CO2 + Acyl-carrier protein	C05752[c] + C01209[c] <=> C05753[c] + C00011[c] + C00229[c]	rn00061	0	1000	0	1	2.3.1.41 2.3.1.85 2.3.1.86 2.3.1.179	Lipid metabolism	N	K09458
R04963	Decanoyl-[acp] + Malonyl-[acyl-carrier protein] <=> 3-Oxododecanoyl-[acp] + CO2 + Acyl-carrier protein	C05755[c] + C01209[c] <=> C05756[c] + C00011[c] + C00229[c]	rn00061	0	1000	0	1	2.3.1.41 2.3.1.85 2.3.1.86 2.3.1.179	Lipid metabolism	N	K09458
R04964	(R)-3-Hydroxydodecanoyl-[acp] + NADP+ <=> 3-Oxododecanoyl-[acp] + NADPH + H+	C05757[c] + C00006[c] <=> C05756[c] + C00005[c] + C00080[c]	rn00061	-1000	1000	0	1	1.1.1.100 2.3.1.85 2.3.1.86 2.3.1.-	Lipid metabolism	Y	K00059
R04965	(R)-3-Hydroxydodecanoyl-[acp] <=> trans-Dodec-2-enoyl-[acp] + H2O	C05757[c] <=> C05758[c] + C00001[c]	rn00061	-1000	1000	0	1	2.3.1.85 2.3.1.86 2.3.1.- 4.2.1.59	Lipid metabolism	Y	K02372
R04968	Tetradecanoyl-[acp] + Malonyl-[acyl-carrier protein] <=> 3-Oxohexadecanoyl-[acp] + CO2 + Acyl-carrier protein	C05761[c] + C01209[c] <=> C05762[c] + C00011[c] + C00229[c]	rn00061	0	1000	0	1	2.3.1.41 2.3.1.85 2.3.1.86 2.3.1.179	Lipid metabolism	N	K09458
R07762	Hexadecanoyl-[acp] + Malonyl-[acyl-carrier protein] <=> 3-Oxostearoyl-[acp] + Acyl-carrier protein + CO2	C05764[c] + C01209[c] <=> C16219[c] + C00229[c] + C00011[c]	rn00061	0	1000	0	1	2.3.1.41 2.3.1.179 2.3.1.199 2.3.1.-	Lipid metabolism	N	K09458
R07763	3-Oxostearoyl-[acp] + NADPH + H+ <=> (R)-3-Hydroxyoctadecanoyl-[acp] + NADP+	C16219[c] + C00005[c] + C00080[c] <=> C16220[c] + C00006[c]	rn00061	-1000	1000	0	1	1.1.1.100 2.3.1.-	Lipid metabolism	Y	K00059
R10707	Acetyl-CoA + Malonyl-[acyl-carrier protein] <=> Acetoacetyl-[acp] + CoA + CO2	C00024[c] + C01209[c] <=> C05744[c] + C00010[c] + C00011[c]	rn00061	0	1000	0	1	2.3.1.180	Lipid metabolism	N	K00648
R04429	Butyryl-[acp] + NAD+ <=> But-2-enoyl-[acyl-carrier protein] + NADH + H+	C05745[c] + C00003[c] <=> C04246[c] + C00004[c] + C00080[c]	rn00061	-1000	1000	0	1	1.3.1.9 2.3.1.-	Lipid metabolism	Y	K00209
R04724	Dodecanoyl-[acyl-carrier protein] + NAD+ <=> trans-Dodec-2-enoyl-[acp] + NADH + H+	C05223[c] + C00003[c] <=> C05758[c] + C00004[c] + C00080[c]	rn00061	-1000	1000	0	1	1.3.1.9 2.3.1.-	Lipid metabolism	Y	K00209
R04955	Hexanoyl-[acp] + NAD+ <=> trans-Hex-2-enoyl-[acp] + NADH + H+	C05749[c] + C00003[c] <=> C05748[c] + C00004[c] + C00080[c]	rn00061	-1000	1000	0	1	1.3.1.9 2.3.1.-	Lipid metabolism	Y	K00209
R04958	Octanoyl-[acp] + NAD+ <=> trans-Oct-2-enoyl-[acp] + NADH + H+	C05752[c] + C00003[c] <=> C05751[c] + C00004[c] + C00080[c]	rn00061	-1000	1000	0	1	1.3.1.9 2.3.1.-	Lipid metabolism	Y	K00209
R04961	Decanoyl-[acp] + NAD+ <=> trans-Dec-2-enoyl-[acp] + NADH + H+	C05755[c] + C00003[c] <=> C05754[c] + C00004[c] + C00080[c]	rn00061	-1000	1000	0	1	1.3.1.9 2.3.1.-	Lipid metabolism	Y	K00209
R04966	Tetradecanoyl-[acp] + NAD+ <=> trans-Tetradec-2-enoyl-[acp] + NADH + H+	C05761[c] + C00003[c] <=> C05760[c] + C00004[c] + C00080[c]	rn00061	-1000	1000	0	1	1.3.1.9 2.3.1.-	Lipid metabolism	Y	K00209
R04969	Hexadecanoyl-[acp] + NAD+ <=> trans-Hexadec-2-enoyl-[acp] + NADH + H+	C05764[c] + C00003[c] <=> C05763[c] + C00004[c] + C00080[c]	rn00061	-1000	1000	0	1	1.3.1.9 2.3.1.-	Lipid metabolism	Y	K00209
R07639	trans-Dec-2-enoyl-[acp] <=> cis-Dec-3-enoyl-[acp]	C05754[c] <=> C04180[c]	rn00061	-1000	1000	0	1	5.3.3.14	Lipid metabolism	Y	K01716
R07764	(R)-3-Hydroxyoctadecanoyl-[acp] <=> (2E)-Octadecenoyl-[acp] + H2O	C16220[c] <=> C16221[c] + C00001[c]	rn00061	-1000	1000	0	1	2.3.1.- 4.2.1.-	Lipid metabolism	Y	K02372
R07765	(2E)-Octadecenoyl-[acp] + NADH + H+ <=> Octadecanoyl-[acyl-carrier protein] + NAD+	C16221[c] + C00004[c] + C00080[c] <=> C04088[c] + C00003[c]	rn00061	-1000	1000	0	1	1.3.1.9 1.3.1.- 2.3.1.-	Lipid metabolism	Y	K00209
R01280	ATP + Hexadecanoic acid + CoA <=> AMP + Palmitoyl-CoA + Diphosphate	C00002[c] + C00249[c] + C00010[c] <=> C00020[c] + C00154[c] + C00013[c]	rn00061	-1000	1000	0	1	6.2.1.3	Lipid metabolism	Y	K01897
R04753	Decanoyl-CoA + NADP+ <=> trans-Dec-2-enoyl-CoA + NADPH + H+	C05274[c] + C00006[c] <=> C05275[c] + C00005[c] + C00080[c]	rn00062	0	1000	0	1	1.3.1.8 1.3.1.38	Lipid metabolism	N
R06985	trans-Hex-2-enoyl-CoA + NADPH + H+ <=> Hexanoyl-CoA + NADP+	C05271[c] + C00005[c] + C00080[c] <=> C05270[c] + C00006[c]	rn00062	0	1000	0	1	1.3.1.8 1.3.1.38	Lipid metabolism	N
R01278	Palmitoyl-CoA + NADP+ <=> trans-Hexadec-2-enoyl-CoA + NADPH + H+	C00154[c] + C00006[c] <=> C05272[c] + C00005[c] + C00080[c]	rn00062	0	1000	0	1	1.3.1.8 1.3.1.38	Lipid metabolism	N
R04170	(S)-3-Hydroxydodecanoyl-CoA <=> 2-trans-Dodecenoyl-CoA + H2O	C05262[c] <=> C03221[c] + C00001[c]	rn00062	-1000	1000	0	1	4.2.1.17 4.2.1.74	Lipid metabolism	Y	K01825
R04741	(S)-3-Hydroxydodecanoyl-CoA + NAD+ <=> 3-Oxododecanoyl-CoA + NADH + H+	C05262[c] + C00003[c] <=> C05263[c] + C00004[c] + C00080[c]	rn00062	-1000	1000	0	1	1.1.1.35 1.1.1.211	Lipid metabolism	Y	K01825
R04742	Decanoyl-CoA + Acetyl-CoA <=> CoA + 3-Oxododecanoyl-CoA	C05274[c] + C00024[c] <=> C00010[c] + C05263[c]	rn00062	0	1000	0	1	2.3.1.16	Lipid metabolism	N	K00632
R04745	(S)-3-Hydroxyoctanoyl-CoA + NAD+ <=> 3-Oxooctanoyl-CoA + NADH + H+	C05266[c] + C00003[c] <=> C05267[c] + C00004[c] + C00080[c]	rn00062	-1000	1000	0	1	1.1.1.35 1.1.1.211	Lipid metabolism	Y	K01825
R04746	(S)-3-Hydroxyoctanoyl-CoA <=> trans-Oct-2-enoyl-CoA + H2O	C05266[c] <=> C05276[c] + C00001[c]	rn00062	-1000	1000	0	1	4.2.1.17 4.2.1.74	Lipid metabolism	Y	K01825
R04747	Hexanoyl-CoA + Acetyl-CoA <=> CoA + 3-Oxooctanoyl-CoA	C05270[c] + C00024[c] <=> C00010[c] + C05267[c]	rn00062	0	1000	0	1	2.3.1.16	Lipid metabolism	N	K00632
R04743	(S)-Hydroxydecanoyl-CoA + NAD+ <=> 3-Oxodecanoyl-CoA + NADH + H+	C05264[c] + C00003[c] <=> C05265[c] + C00004[c] + C00080[c]	rn00062	-1000	1000	0	1	1.1.1.35 1.1.1.211	Lipid metabolism	Y	K01825
R04744	(S)-Hydroxydecanoyl-CoA <=> trans-Dec-2-enoyl-CoA + H2O	C05264[c] <=> C05275[c] + C00001[c]	rn00062	-1000	1000	0	1	4.2.1.17 4.2.1.74	Lipid metabolism	Y	K01825
R04748	(S)-Hydroxyhexanoyl-CoA + NAD+ <=> 3-Oxohexanoyl-CoA + NADH + H+	C05268[c] + C00003[c] <=> C05269[c] + C00004[c] + C00080[c]	rn00062	-1000	1000	0	1	1.1.1.35 1.1.1.211	Lipid metabolism	Y	K01825
R04749	(S)-Hydroxyhexanoyl-CoA <=> trans-Hex-2-enoyl-CoA + H2O	C05268[c] <=> C05271[c] + C00001[c]	rn00062	-1000	1000	0	1	4.2.1.17 4.2.1.74	Lipid metabolism	Y	K01825
R01274	Palmitoyl-CoA + H2O <=> CoA + Hexadecanoic acid	C00154[c] + C00001[c] <=> C00010[c] + C00249[c]	rn00062	0	1000	0	1	3.1.2.2 3.1.2.22	Lipid metabolism	N	K10805
R04737	(S)-3-Hydroxyhexadecanoyl-CoA + NAD+ <=> 3-Oxopalmitoyl-CoA + NADH + H+	C05258[c] + C00003[c] <=> C05259[c] + C00004[c] + C00080[c]	rn00062	-1000	1000	0	1	1.1.1.35 1.1.1.211	Lipid metabolism	Y	K01825
R04738	(S)-3-Hydroxyhexadecanoyl-CoA <=> trans-Hexadec-2-enoyl-CoA + H2O	C05258[c] <=> C05272[c] + C00001[c]	rn00062	-1000	1000	0	1	4.2.1.17 4.2.1.74	Lipid metabolism	Y	K01825
R04739	(S)-3-Hydroxytetradecanoyl-CoA + NAD+ <=> 3-Oxotetradecanoyl-CoA + NADH	C05260[c] + C00003[c] <=> C05261[c] + C00004[c]	rn00062	-1000	1000	0	1	1.1.1.35 1.1.1.211	Lipid metabolism	Y	K01825
R04740	(S)-3-Hydroxytetradecanoyl-CoA <=> trans-Tetradec-2-enoyl-CoA + H2O	C05260[c] <=> C05273[c] + C00001[c]	rn00062	-1000	1000	0	1	4.2.1.17 4.2.1.74	Lipid metabolism	Y	K01825
R00238	2 Acetyl-CoA <=> CoA + Acetoacetyl-CoA	2 C00024[c] <=> C00010[c] + C00332[c]	rn00071	-1000	1000	0	1	2.3.1.9	Lipid metabolism	Y	K00626
R01175	Butanoyl-CoA + FAD <=> FADH2 + Crotonoyl-CoA	C00136[c] + C00016[c] <=> C01352[c] + C00877[c]	rn00071	0	1000	0	1	1.3.3.6 1.3.8.1 1.3.8.7 1.3.99.-	Lipid metabolism	N	K06445
R01177	Acetyl-CoA + Butanoyl-CoA <=> CoA + 3-Oxohexanoyl-CoA	C00024[c] + C00136[c] <=> C00010[c] + C05269[c]	rn00071	-1000	1000	0	1	2.3.1.9 2.3.1.16	Lipid metabolism	Y	K00626
R01975	(S)-3-Hydroxybutanoyl-CoA + NAD+ <=> Acetoacetyl-CoA + NADH + H+	C01144[c] + C00003[c] <=> C00332[c] + C00004[c] + C00080[c]	rn00071	-1000	1000	0	1	1.1.1.35	Lipid metabolism	Y	K01825
R03026	(S)-3-Hydroxybutanoyl-CoA <=> Crotonoyl-CoA + H2O	C01144[c] <=> C00877[c] + C00001[c]	rn00071	-1000	1000	0	1	4.2.1.17	Lipid metabolism	Y	K01825
R03777	Octanoyl-CoA + FAD <=> trans-Oct-2-enoyl-CoA + FADH2	C01944[c] + C00016[c] <=> C05276[c] + C01352[c]	rn00071	0	1000	0	1	1.3.3.6 1.3.8.7 1.3.8.8 1.3.99.-	Lipid metabolism	N	K06445
R03778	Octanoyl-CoA + Acetyl-CoA <=> CoA + 3-Oxodecanoyl-CoA	C01944[c] + C00024[c] <=> C00010[c] + C05265[c]	rn00071	-1000	1000	0	1	2.3.1.16	Lipid metabolism	Y	K00632
R03857	Lauroyl-CoA + FAD <=> 2-trans-Dodecenoyl-CoA + FADH2	C01832[c] + C00016[c] <=> C03221[c] + C01352[c]	rn00071	0	1000	0	1	1.3.3.6 1.3.8.7 1.3.8.8 1.3.99.-	Lipid metabolism	N	K06445
R03858	Lauroyl-CoA + Acetyl-CoA <=> CoA + 3-Oxotetradecanoyl-CoA	C01832[c] + C00024[c] <=> C00010[c] + C05261[c]	rn00071	-1000	1000	0	1	2.3.1.16	Lipid metabolism	Y	K00632
R03990	Tetradecanoyl-CoA + FAD <=> trans-Tetradec-2-enoyl-CoA + FADH2	C02593[c] + C00016[c] <=> C05273[c] + C01352[c]	rn00071	0	1000	0	1	1.3.3.6 1.3.8.7 1.3.8.8 1.3.8.9	Lipid metabolism	N	K06445
R03991	Tetradecanoyl-CoA + Acetyl-CoA <=> CoA + 3-Oxopalmitoyl-CoA	C02593[c] + C00024[c] <=> C00010[c] + C05259[c]	rn00071	-1000	1000	0	1	2.3.1.16 2.3.1.155	Lipid metabolism	Y	K00632
R03276	(S)-3-Hydroxybutanoyl-CoA <=> (R)-3-Hydroxybutanoyl-CoA	C01144[c] <=> C03561[c]	rn00071	-1000	1000	0	1	5.1.2.3	Lipid metabolism	Y	K01825
R01279	Palmitoyl-CoA + FAD <=> trans-Hexadec-2-enoyl-CoA + FADH2	C00154[c] + C00016[c] <=> C05272[c] + C01352[c]	rn00071	0	1000	0	1	1.3.3.6 1.3.8.7 1.3.8.8 1.3.8.9	Lipid metabolism	N	K06445
R04751	Hexanoyl-CoA + FAD <=> trans-Hex-2-enoyl-CoA + FADH2	C05270[c] + C00016[c] <=> C05271[c] + C01352[c]	rn00071	0	1000	0	1	1.3.3.6 1.3.8.1 1.3.8.7 1.3.8.8	Lipid metabolism	N	K06445
R04754	Decanoyl-CoA + FAD <=> trans-Dec-2-enoyl-CoA + FADH2	C05274[c] + C00016[c] <=> C05275[c] + C01352[c]	rn00071	0	1000	0	1	1.3.3.6 1.3.8.7 1.3.8.8 1.3.99.-	Lipid metabolism	N	K06445
R01360	(S)-3-Hydroxy-3-methylglutaryl-CoA <=> Acetyl-CoA + Acetoacetate	C00356[c] <=> C00024[c] + C00164[c]	rn00072	0	1000	0	1	4.1.3.4	Lipid metabolism	N	K01640
R02521	3-(4-Hydroxyphenyl)pyruvate + Oxygen <=> Homogentisate + CO2	C01179[c] + C00007[c] <=> C00544[c] + C00011[c]	rn00130	0	1000	0	1	1.13.11.27	Metabolism of cofactors and vitamins	N	K00457
R05616	all-trans-Hexaprenyl diphosphate + 4-Hydroxybenzoate <=> 3-Hexaprenyl-4-hydroxybenzoate + Diphosphate	C01230[c] + C00156[c] <=> C13425[c] + C00013[c]	rn00130	0	1000	0	1	2.5.1.39	Metabolism of cofactors and vitamins	N	K03179
R07273	all-trans-Nonaprenyl diphosphate + 4-Hydroxybenzoate <=> Diphosphate + 3-Nonaprenyl-4-hydroxybenzoate	C04145[c] + C00156[c] <=> C00013[c] + C03885[c]	rn00130	0	1000	0	1	2.5.1.39	Metabolism of cofactors and vitamins	N	K03179
R01302	4-Hydroxybenzoate + Pyruvate <=> Chorismate	C00156[c] + C00022[c] <=> C00251[c]	rn00130	-1000	1000	0	1	4.1.3.40	Metabolism of cofactors and vitamins	Y	K03181
R01717	Chorismate <=> Isochorismate	C00251[c] <=> C00885[c]	rn00130	-1000	1000	0	1	5.4.4.2	Metabolism of cofactors and vitamins	Y	K02552
R04030	ATP + 2-Succinylbenzoate + CoA <=> AMP + Diphosphate + 2-Succinylbenzoyl-CoA	C00002[c] + C02730[c] + C00010[c] <=> C00020[c] + C00013[c] + C03160[c]	rn00130	0	1000	0	1	6.2.1.26	Metabolism of cofactors and vitamins	N	K01911
R04031	2-Succinylbenzoate + H2O <=> (1R,6R)-6-Hydroxy-2-succinylcyclohexa-2,4-diene-1-carboxylate	C02730[c] + C00001[c] <=> C05817[c]	rn00130	0	1000	0	1	4.2.1.113	Metabolism of cofactors and vitamins	N	K02549
R04986	3-Octaprenyl-4-hydroxybenzoate <=> 2-Octaprenylphenol + CO2	C05809[c] <=> C05810[c] + C00011[c]	rn00130	0	1000	0	1	4.1.1.98	Metabolism of cofactors and vitamins	N	K03186
R04987	2-Octaprenylphenol + Oxygen + NADPH + H+ <=> 2-Octaprenyl-6-hydroxyphenol + NADP+ + H2O	C05810[c] + C00007[c] + C00005[c] + C00080[c] <=> C05811[c] + C00006[c] + C00001[c]	rn00130	0	1000	0	1	1.14.13.-	Metabolism of cofactors and vitamins	N	K18800
R04988	2-Octaprenyl-6-hydroxyphenol + S-Adenosyl-L-methionine <=> 2-Octaprenyl-6-methoxyphenol + S-Adenosyl-L-homocysteine	C05811[c] + C00019[c] <=> C05812[c] + C00021[c]	rn00130	0	1000	0	1	2.1.1.222	Metabolism of cofactors and vitamins	N	K00568
R05615	all-trans-Octaprenyl diphosphate + 4-Hydroxybenzoate <=> 3-Octaprenyl-4-hydroxybenzoate + Diphosphate	C04146[c] + C00156[c] <=> C05809[c] + C00013[c]	rn00130	0	1000	0	1	2.5.1.39	Metabolism of cofactors and vitamins	N	K03179
R07262	1,4-Dihydroxy-2-naphthoyl-CoA + H2O <=> 1,4-Dihydroxy-2-naphthoate + CoA	C15547[c] + C00001[c] <=> C03657[c] + C00010[c]	rn00130	0	1000	0	1	3.1.2.28	Metabolism of cofactors and vitamins	N	K19222
R07263	2-Succinylbenzoyl-CoA <=> 1,4-Dihydroxy-2-naphthoyl-CoA + H2O	C03160[c] <=> C15547[c] + C00001[c]	rn00130	-1000	1000	0	1	4.1.3.36	Metabolism of cofactors and vitamins	Y	K01661
R08165	Isochorismate + 2-Oxoglutarate <=> 2-Succinyl-5-enolpyruvyl-6-hydroxy-3-cyclohexene-1-carboxylate + CO2	C00885[c] + C00026[c] <=> C16519[c] + C00011[c]	rn00130	0	1000	0	1	2.2.1.9	Metabolism of cofactors and vitamins	N	K02551
R08166	2-Succinyl-5-enolpyruvyl-6-hydroxy-3-cyclohexene-1-carboxylate <=> (1R,6R)-6-Hydroxy-2-succinylcyclohexa-2,4-diene-1-carboxylate + Pyruvate	C16519[c] <=> C05817[c] + C00022[c]	rn00130	0	1000	0	1	4.2.99.20	Metabolism of cofactors and vitamins	N	K08680
R00994	2-Oxobutanoate + CO2 + NADH + H+ <=> D-erythro-3-Methylmalate + NAD+	C00109[c] + C00011[c] + C00004[c] + C00080[c] <=> C06032[c] + C00003[c]	rn00209	-1000	1000	0	1	1.1.1.85		Y	K00052
R01398	Carbamoyl phosphate + L-Ornithine <=> Orthophosphate + L-Citrulline	C00169[c] + C00077[c] <=> C00009[c] + C00327[c]	rn00220	0	1000	0	1	2.1.3.3	Amino acid metabolism	N	K00611
R00243	L-Glutamate + NAD+ + H2O <=> 2-Oxoglutarate + Ammonia + NADH + H+	C00025[c] + C00003[c] + C00001[c] <=> C00026[c] + C00014[c] + C00004[c] + C00080[c]	rn00220	-1000	1000	0	1	1.4.1.2 1.4.1.3	Amino acid metabolism	Y	K15371
R00258	L-Alanine + 2-Oxoglutarate <=> Pyruvate + L-Glutamate	C00041[c] + C00026[c] <=> C00022[c] + C00025[c]	rn00220	0	1000	0	1	2.6.1.2	Amino acid metabolism	N	K14260
R00669	N-Acetylornithine + H2O <=> Acetate + L-Ornithine	C00437[c] + C00001[c] <=> C00033[c] + C00077[c]	rn00220	0	1000	0	1	3.5.1.14 3.5.1.16	Amino acid metabolism	N	K01438
R01086	N-(L-Arginino)succinate <=> Fumarate + L-Arginine	C03406[c] <=> C00122[c] + C00062[c]	rn00220	0	1000	0	1	4.3.2.1	Amino acid metabolism	N	K14681
R01954	ATP + L-Citrulline + L-Aspartate <=> AMP + Diphosphate + N-(L-Arginino)succinate	C00002[c] + C00327[c] + C00049[c] <=> C00020[c] + C00013[c] + C03406[c]	rn00220	0	1000	0	1	6.3.4.5	Amino acid metabolism	N	K01940
R00131	Urea + H2O <=> CO2 + 2 Ammonia	C00086[c] + C00001[c] <=> C00011[c] + 2 C00014[c]	rn00220	0	1000	0	1	3.5.1.5	Amino acid metabolism	N	K01428
R00259	Acetyl-CoA + L-Glutamate <=> CoA + N-Acetyl-L-glutamate	C00024[c] + C00025[c] <=> C00010[c] + C00624[c]	rn00220	0	1000	0	1	2.3.1.1	Amino acid metabolism	N	K14681
R00552	L-Arginine + H2O <=> L-Citrulline + Ammonia	C00062[c] + C00001[c] <=> C00327[c] + C00014[c]	rn00220	-1000	1000	0	1	3.5.3.6	Amino acid metabolism	Y	K01478
R02283	N-Acetylornithine + 2-Oxoglutarate <=> N-Acetyl-L-glutamate 5-semialdehyde + L-Glutamate	C00437[c] + C00026[c] <=> C01250[c] + C00025[c]	rn00220	0	1000	0	1	2.6.1.11	Amino acid metabolism	N	K00821
R02649	ATP + N-Acetyl-L-glutamate <=> ADP + N-Acetyl-L-glutamate 5-phosphate	C00002[c] + C00624[c] <=> C00008[c] + C04133[c]	rn00220	0	1000	0	1	2.7.2.8	Amino acid metabolism	N	K00930
R03443	N-Acetyl-L-glutamate 5-semialdehyde + Orthophosphate + NADP+ <=> N-Acetyl-L-glutamate 5-phosphate + NADPH + H+	C01250[c] + C00009[c] + C00006[c] <=> C04133[c] + C00005[c] + C00080[c]	rn00220	0	1000	0	1	1.2.1.38	Amino acid metabolism	N	K00145
R09107	N-Acetyl-L-citrulline + H2O <=> Acetate + L-Citrulline	C15532[c] + C00001[c] <=> C00033[c] + C00327[c]	rn00220	0	1000	0	1	3.5.1.16	Amino acid metabolism	N	K01438
R01618	Adenylyl sulfate + ATP <=> Sulfate + P1,P4-Bis(5'-adenosyl)tetraphosphate	C00224[c] + C00002[c] <=> C00059[c] + C01260[c]	rn00230	0	1000	0	1	2.7.7.53	Nucleotide metabolism	N
R06975	Formate + ATP + 1-(5'-Phosphoribosyl)-5-amino-4-imidazolecarboxamide <=> ADP + Orthophosphate + 1-(5'-Phosphoribosyl)-5-formamido-4-imidazolecarboxamide	C00058[c] + C00002[c] + C04677[c] <=> C00008[c] + C00009[c] + C04734[c]	rn00230	0	1000	0	1	6.3.4.23	Nucleotide metabolism	N
R00336	Guanosine 3',5'-bis(diphosphate) + H2O <=> GDP + Diphosphate	C01228[c] + C00001[c] <=> C00035[c] + C00013[c]	rn00230	-1000	1000	0	1	3.1.7.2	Nucleotide metabolism	Y	K01139
R00429	ATP + GTP <=> AMP + Guanosine 3'-diphosphate 5'-triphosphate	C00002[c] + C00044[c] <=> C00020[c] + C04494[c]	rn00230	0	1000	0	1	2.7.6.5	Nucleotide metabolism	N	K01139
R00086	ATP + H2O <=> ADP + Orthophosphate	C00002[c] + C00001[c] <=> C00008[c] + C00009[c]	rn00230	0	1000	0	1	3.6.1.3 3.6.1.5 3.6.1.8 3.6.1.15	Nucleotide metabolism	N	K04765
R00087	ATP + H2O <=> AMP + Diphosphate	C00002[c] + C00001[c] <=> C00020[c] + C00013[c]	rn00230	0	1000	0	1	3.6.1.8 3.6.1.9	Nucleotide metabolism	N	K04765
R00089	ATP <=> 3',5'-Cyclic AMP + Diphosphate	C00002[c] <=> C00575[c] + C00013[c]	rn00230	0	1000	0	1	4.6.1.1	Nucleotide metabolism	N	K05851
R00124	ATP + ADP <=> ADP + ATP	C00002[c] + C00008[c] <=> C00008[c] + C00002[c]	rn00230	-1000	1000	0	1	2.7.4.6	Nucleotide metabolism	Y	K00940
R00127	ATP + AMP <=> 2 ADP	C00002[c] + C00020[c] <=> 2 C00008[c]	rn00230	-1000	1000	0	1	2.7.4.3	Nucleotide metabolism	Y	K00939
R00183	AMP + H2O <=> Adenosine + Orthophosphate	C00020[c] + C00001[c] <=> C00212[c] + C00009[c]	rn00230	0	1000	0	1	3.1.3.5	Nucleotide metabolism	N	K01081
R00190	AMP + Diphosphate <=> Adenine + 5-Phospho-alpha-D-ribose 1-diphosphate	C00020[c] + C00013[c] <=> C00147[c] + C00119[c]	rn00230	-1000	1000	0	1	2.4.2.7 2.4.2.8	Nucleotide metabolism	Y	K00759
R00191	3',5'-Cyclic AMP + H2O <=> AMP	C00575[c] + C00001[c] <=> C00020[c]	rn00230	0	1000	0	1	3.1.4.17 3.1.4.53	Nucleotide metabolism	N	K03651
R00330	ATP + GDP <=> ADP + GTP	C00002[c] + C00035[c] <=> C00008[c] + C00044[c]	rn00230	-1000	1000	0	1	2.7.4.6	Nucleotide metabolism	Y	K00940
R00332	ATP + GMP <=> ADP + GDP	C00002[c] + C00144[c] <=> C00008[c] + C00035[c]	rn00230	-1000	1000	0	1	2.7.4.8	Nucleotide metabolism	Y	K00942
R00335	GTP + H2O <=> GDP + Orthophosphate	C00044[c] + C00001[c] <=> C00035[c] + C00009[c]	rn00230	0	1000	0	1	3.6.1.5 3.6.5.1 3.6.5.2 3.6.5.3	Nucleotide metabolism	N	K03106
R00375	dATP + DNA <=> Diphosphate + DNA	C00131[c] + C00039[c] <=> C00013[c] + C00039[c]	rn00230	-1000	1000	0	1	2.7.7.7	Nucleotide metabolism	Y	K02340
R00376	dGTP + DNA <=> Diphosphate + DNA	C00286[c] + C00039[c] <=> C00013[c] + C00039[c]	rn00230	-1000	1000	0	1	2.7.7.7	Nucleotide metabolism	Y	K02340
R00426	GTP + H2O <=> GMP + Diphosphate	C00044[c] + C00001[c] <=> C00144[c] + C00013[c]	rn00230	0	1000	0	1	3.6.1.8 3.6.1.-	Nucleotide metabolism	N	K02428
R00430	GTP + Pyruvate <=> GDP + Phosphoenolpyruvate	C00044[c] + C00022[c] <=> C00035[c] + C00074[c]	rn00230	-1000	1000	0	1	2.7.1.40	Nucleotide metabolism	Y	K00873
R00434	GTP <=> 3',5'-Cyclic GMP + Diphosphate	C00044[c] <=> C00942[c] + C00013[c]	rn00230	0	1000	0	1	4.6.1.1 4.6.1.2	Nucleotide metabolism	N	K05851
R00435	ATP + RNA <=> Diphosphate + RNA	C00002[c] + C00046[c] <=> C00013[c] + C00046[c]	rn00230	-1000	1000	0	1	2.7.7.6 2.7.7.19 2.7.7.48	Nucleotide metabolism	Y	K03060
R00437	RNA + Orthophosphate <=> RNA + ADP	C00046[c] + C00009[c] <=> C00046[c] + C00008[c]	rn00230	-1000	1000	0	1	2.7.7.8	Nucleotide metabolism	Y	K00962
R00439	RNA + Orthophosphate <=> RNA + GDP	C00046[c] + C00009[c] <=> C00046[c] + C00035[c]	rn00230	-1000	1000	0	1	2.7.7.8	Nucleotide metabolism	Y	K00962
R00441	GTP + RNA <=> Diphosphate + RNA	C00044[c] + C00046[c] <=> C00013[c] + C00046[c]	rn00230	-1000	1000	0	1	2.7.7.6 2.7.7.48	Nucleotide metabolism	Y	K03060
R00719	ITP + H2O <=> IDP + Orthophosphate	C00081[c] + C00001[c] <=> C00104[c] + C00009[c]	rn00230	0	1000	0	1	3.6.1.5	Nucleotide metabolism	N	K01529
R00720	ITP + H2O <=> IMP + Diphosphate	C00081[c] + C00001[c] <=> C00130[c] + C00013[c]	rn00230	0	1000	0	1	3.6.1.8 3.6.1.66 3.6.1.-	Nucleotide metabolism	N	K02428
R00722	ATP + IDP <=> ADP + ITP	C00002[c] + C00104[c] <=> C00008[c] + C00081[c]	rn00230	-1000	1000	0	1	2.7.4.6	Nucleotide metabolism	Y	K00940
R01083	N6-(1,2-Dicarboxyethyl)-AMP <=> Fumarate + AMP	C03794[c] <=> C00122[c] + C00020[c]	rn00230	0	1000	0	1	4.3.2.2	Nucleotide metabolism	N	K01756
R01126	IMP + H2O <=> Inosine + Orthophosphate	C00130[c] + C00001[c] <=> C00294[c] + C00009[c]	rn00230	0	1000	0	1	3.1.3.5 3.1.3.99	Nucleotide metabolism	N	K01081
R01127	IMP + H2O <=> 1-(5'-Phosphoribosyl)-5-formamido-4-imidazolecarboxamide	C00130[c] + C00001[c] <=> C04734[c]	rn00230	-1000	1000	0	1	2.1.2.3 3.5.4.10	Nucleotide metabolism	Y	K00602
R01130	IMP + NAD+ + H2O <=> Xanthosine 5'-phosphate + NADH + H+	C00130[c] + C00003[c] + C00001[c] <=> C00655[c] + C00004[c] + C00080[c]	rn00230	0	1000	0	1	1.1.1.205	Nucleotide metabolism	N	K00088
R01132	IMP + Diphosphate <=> Hypoxanthine + 5-Phospho-alpha-D-ribose 1-diphosphate	C00130[c] + C00013[c] <=> C00262[c] + C00119[c]	rn00230	-1000	1000	0	1	2.4.2.8	Nucleotide metabolism	Y	K00760
R01134	IMP + Ammonia + NADP+ <=> GMP + NADPH + H+	C00130[c] + C00014[c] + C00006[c] <=> C00144[c] + C00005[c] + C00080[c]	rn00230	0	1000	0	1	1.7.1.7	Nucleotide metabolism	N	K00364
R01135	GTP + IMP + L-Aspartate <=> GDP + Orthophosphate + N6-(1,2-Dicarboxyethyl)-AMP	C00044[c] + C00130[c] + C00049[c] <=> C00035[c] + C00009[c] + C03794[c]	rn00230	0	1000	0	1	6.3.4.4	Nucleotide metabolism	N	K01939
R01137	ATP + dADP <=> ADP + dATP	C00002[c] + C00206[c] <=> C00008[c] + C00131[c]	rn00230	-1000	1000	0	1	2.7.4.6	Nucleotide metabolism	Y	K00940
R01138	dATP + Pyruvate <=> dADP + Phosphoenolpyruvate	C00131[c] + C00022[c] <=> C00206[c] + C00074[c]	rn00230	-1000	1000	0	1	2.7.1.40	Nucleotide metabolism	Y	K00873
R01227	GMP + H2O <=> Guanosine + Orthophosphate	C00144[c] + C00001[c] <=> C00387[c] + C00009[c]	rn00230	0	1000	0	1	3.1.3.5	Nucleotide metabolism	N	K01081
R01229	GMP + Diphosphate <=> Guanine + 5-Phospho-alpha-D-ribose 1-diphosphate	C00144[c] + C00013[c] <=> C00242[c] + C00119[c]	rn00230	-1000	1000	0	1	2.4.2.7 2.4.2.8 2.4.2.22	Nucleotide metabolism	Y	K00769
R01230	ATP + Xanthosine 5'-phosphate + Ammonia <=> AMP + Diphosphate + GMP	C00002[c] + C00655[c] + C00014[c] <=> C00020[c] + C00013[c] + C00144[c]	rn00230	0	1000	0	1	6.3.5.2	Nucleotide metabolism	N	K01951
R01231	ATP + Xanthosine 5'-phosphate + L-Glutamine + H2O <=> AMP + Diphosphate + GMP + L-Glutamate	C00002[c] + C00655[c] + C00064[c] + C00001[c] <=> C00020[c] + C00013[c] + C00144[c] + C00025[c]	rn00230	0	1000	0	1	6.3.5.2	Nucleotide metabolism	N	K01951
R01547	ATP + dAMP <=> ADP + dADP	C00002[c] + C00360[c] <=> C00008[c] + C00206[c]	rn00230	-1000	1000	0	1	2.7.4.3 2.7.4.11	Nucleotide metabolism	Y	K00939
R01560	Adenosine + H2O <=> Inosine + Ammonia	C00212[c] + C00001[c] <=> C00294[c] + C00014[c]	rn00230	0	1000	0	1	3.5.4.4	Nucleotide metabolism	N	K01488
R01561	Adenosine + Orthophosphate <=> Adenine + alpha-D-Ribose 1-phosphate	C00212[c] + C00009[c] <=> C00147[c] + C00620[c]	rn00230	-1000	1000	0	1	2.4.2.1	Nucleotide metabolism	Y	K03784
R01855	dGTP + H2O <=> dGMP + Diphosphate	C00286[c] + C00001[c] <=> C00362[c] + C00013[c]	rn00230	0	1000	0	1	3.6.1.-	Nucleotide metabolism	N	K02428
R01857	ATP + dGDP <=> ADP + dGTP	C00002[c] + C00361[c] <=> C00008[c] + C00286[c]	rn00230	-1000	1000	0	1	2.7.4.6	Nucleotide metabolism	Y	K00940
R01858	dGTP + Pyruvate <=> dGDP + Phosphoenolpyruvate	C00286[c] + C00022[c] <=> C00361[c] + C00074[c]	rn00230	0	1000	0	1	2.7.1.40	Nucleotide metabolism	N	K00873
R01863	Inosine + Orthophosphate <=> Hypoxanthine + alpha-D-Ribose 1-phosphate	C00294[c] + C00009[c] <=> C00262[c] + C00620[c]	rn00230	-1000	1000	0	1	2.4.2.1 2.4.2.15	Nucleotide metabolism	Y	K03784
R01968	dGMP + H2O <=> Deoxyguanosine + Orthophosphate	C00362[c] + C00001[c] <=> C00330[c] + C00009[c]	rn00230	-1000	1000	0	1	3.1.3.5 3.1.3.89	Nucleotide metabolism	Y	K01081
R01969	Deoxyguanosine + Orthophosphate <=> Guanine + 2-Deoxy-D-ribose 1-phosphate	C00330[c] + C00009[c] <=> C00242[c] + C00672[c]	rn00230	-1000	1000	0	1	2.4.2.1 2.4.2.4	Nucleotide metabolism	Y	K00758
R02017	dADP + Thioredoxin disulfide + H2O <=> Thioredoxin + ADP	C00206[c] + C00343[c] + C00001[c] <=> C00342[c] + C00008[c]	rn00230	0	1000	0	1	1.17.4.1	Nucleotide metabolism	N	K00525
R02019	dGDP + Thioredoxin disulfide + H2O <=> GDP + Thioredoxin	C00361[c] + C00343[c] + C00001[c] <=> C00035[c] + C00342[c]	rn00230	0	1000	0	1	1.17.4.1	Nucleotide metabolism	N	K00525
R02088	dAMP + H2O <=> Deoxyadenosine + Orthophosphate	C00360[c] + C00001[c] <=> C00559[c] + C00009[c]	rn00230	-1000	1000	0	1	3.1.3.5 3.1.3.89	Nucleotide metabolism	Y	K01081
R02090	ATP + dGMP <=> ADP + dGDP	C00002[c] + C00362[c] <=> C00008[c] + C00361[c]	rn00230	-1000	1000	0	1	2.7.4.8 2.7.4.12	Nucleotide metabolism	Y	K00942
R02142	Xanthosine 5'-phosphate + Diphosphate <=> Xanthine + 5-Phospho-alpha-D-ribose 1-diphosphate	C00655[c] + C00013[c] <=> C00385[c] + C00119[c]	rn00230	-1000	1000	0	1	2.4.2.8 2.4.2.22	Nucleotide metabolism	Y	K00769
R02147	Guanosine + Orthophosphate <=> Guanine + alpha-D-Ribose 1-phosphate	C00387[c] + C00009[c] <=> C00242[c] + C00620[c]	rn00230	-1000	1000	0	1	2.4.2.1 2.4.2.15	Nucleotide metabolism	Y	K03784
R02297	Xanthosine + Orthophosphate <=> Xanthine + alpha-D-Ribose 1-phosphate	C01762[c] + C00009[c] <=> C00385[c] + C00620[c]	rn00230	-1000	1000	0	1	2.4.2.1 2.4.2.-	Nucleotide metabolism	Y	K03815
R02556	Deoxyadenosine + H2O <=> Deoxyinosine + Ammonia	C00559[c] + C00001[c] <=> C05512[c] + C00014[c]	rn00230	-1000	1000	0	1	3.5.4.4	Nucleotide metabolism	Y	K01488
R02557	Deoxyadenosine + Orthophosphate <=> Adenine + 2-Deoxy-D-ribose 1-phosphate	C00559[c] + C00009[c] <=> C00147[c] + C00672[c]	rn00230	-1000	1000	0	1	2.4.2.1	Nucleotide metabolism	Y	K03784
R02719	Xanthosine 5'-phosphate + H2O <=> Xanthosine + Orthophosphate	C00655[c] + C00001[c] <=> C01762[c] + C00009[c]	rn00230	0	1000	0	1	3.1.3.5	Nucleotide metabolism	N	K01081
R02720	XTP + H2O <=> Xanthosine 5'-phosphate + Diphosphate	C00700[c] + C00001[c] <=> C00655[c] + C00013[c]	rn00230	0	1000	0	1	3.6.1.66 3.6.1.-	Nucleotide metabolism	N	K02428
R02748	Deoxyinosine + Orthophosphate <=> Hypoxanthine + 2-Deoxy-D-ribose 1-phosphate	C05512[c] + C00009[c] <=> C00262[c] + C00672[c]	rn00230	0	1000	0	1	2.4.2.1 2.4.2.4	Nucleotide metabolism	N	K00758
R03409	Guanosine 3'-diphosphate 5'-triphosphate + H2O <=> Guanosine 3',5'-bis(diphosphate) + Orthophosphate	C04494[c] + C00001[c] <=> C01228[c] + C00009[c]	rn00230	-1000	1000	0	1	3.6.1.11 3.6.1.40	Nucleotide metabolism	Y	K01524
R00125	P1,P4-Bis(5'-adenosyl)tetraphosphate + H2O <=> 2 ADP	C01260[c] + C00001[c] <=> 2 C00008[c]	rn00230	0	1000	0	1	3.6.1.41	Nucleotide metabolism	N	K01525
R00182	AMP + H2O <=> Adenine + D-Ribose 5-phosphate	C00020[c] + C00001[c] <=> C00147[c] + C00117[c]	rn00230	0	1000	0	1	3.2.2.4	Nucleotide metabolism	N	K06966
R01131	ATP + Inosine <=> ADP + IMP	C00002[c] + C00294[c] <=> C00008[c] + C00130[c]	rn00230	-1000	1000	0	1	2.7.1.73	Nucleotide metabolism	Y	K00892
R01228	ATP + Guanosine <=> ADP + GMP	C00002[c] + C00387[c] <=> C00008[c] + C00144[c]	rn00230	-1000	1000	0	1	2.7.1.73	Nucleotide metabolism	Y	K00892
R01244	Adenine + H2O <=> Hypoxanthine + Ammonia	C00147[c] + C00001[c] <=> C00262[c] + C00014[c]	rn00230	0	1000	0	1	3.5.4.2	Nucleotide metabolism	N	K21053
R01856	dGTP + H2O <=> Deoxyguanosine + Triphosphate	C00286[c] + C00001[c] <=> C00330[c] + C00536[c]	rn00230	0	1000	0	1	3.1.5.1	Nucleotide metabolism	N	K01129
R11633	GTP + Formate <=> dGTP + CO2 + H2O	C00044[c] + C00058[c] <=> C00286[c] + C00011[c] + C00001[c]	rn00230	0	1000	0	1	1.1.98.6	Nucleotide metabolism	N	K21636
R11634	ATP + Formate <=> dATP + CO2 + H2O	C00002[c] + C00058[c] <=> C00131[c] + C00011[c] + C00001[c]	rn00230	0	1000	0	1	1.1.98.6	Nucleotide metabolism	N	K21636
R01562	3'-AMP + H2O <=> Adenosine + Orthophosphate	C01367[c] + C00001[c] <=> C00212[c] + C00009[c]	rn00230	0	1000	0	1	3.1.3.6	Nucleotide metabolism	N	K01119
R02148	Guanosine 3'-phosphate + H2O <=> Guanosine + Orthophosphate	C06193[c] + C00001[c] <=> C00387[c] + C00009[c]	rn00230	0	1000	0	1	3.1.3.6	Nucleotide metabolism	N	K01119
R03537	2',3'-Cyclic AMP + H2O <=> 3'-AMP	C02353[c] + C00001[c] <=> C01367[c]	rn00230	0	1000	0	1	3.1.4.16	Nucleotide metabolism	N	K01119
R05135	2',3'-Cyclic GMP + H2O <=> Guanosine 3'-phosphate	C06194[c] + C00001[c] <=> C06193[c]	rn00230	0	1000	0	1	3.1.4.16	Nucleotide metabolism	N	K01119
R00509	ATP + Adenylyl sulfate <=> ADP + 3'-Phosphoadenylyl sulfate	C00002[c] + C00224[c] <=> C00008[c] + C00053[c]	rn00230	0	1000	0	1	2.7.1.25	Nucleotide metabolism	N	K00860
R01049	ATP + D-Ribose 5-phosphate <=> AMP + 5-Phospho-alpha-D-ribose 1-diphosphate	C00002[c] + C00117[c] <=> C00020[c] + C00119[c]	rn00230	0	1000	0	1	2.7.6.1	Nucleotide metabolism	N	K00948
R01054	ADP-ribose + H2O <=> AMP + D-Ribose 5-phosphate	C00301[c] + C00001[c] <=> C00020[c] + C00117[c]	rn00230	0	1000	0	1	3.6.1.13 3.6.1.21 3.6.1.53 3.6.1.-	Nucleotide metabolism	N	K01515
R01072	5-Phosphoribosylamine + Diphosphate + L-Glutamate <=> L-Glutamine + 5-Phospho-alpha-D-ribose 1-diphosphate + H2O	C03090[c] + C00013[c] + C00025[c] <=> C00064[c] + C00119[c] + C00001[c]	rn00230	0	1000	0	1	2.4.2.14	Nucleotide metabolism	N	K00764
R04144	ATP + 5-Phosphoribosylamine + Glycine <=> ADP + Orthophosphate + 5'-Phosphoribosylglycinamide	C00002[c] + C03090[c] + C00037[c] <=> C00008[c] + C00009[c] + C03838[c]	rn00230	0	1000	0	1	6.3.4.13	Nucleotide metabolism	N	K01945
R04208	ATP + 2-(Formamido)-N1-(5'-phosphoribosyl)acetamidine <=> ADP + Orthophosphate + Aminoimidazole ribotide	C00002[c] + C04640[c] <=> C00008[c] + C00009[c] + C03373[c]	rn00230	0	1000	0	1	6.3.3.1	Nucleotide metabolism	N	K01933
R04325	10-Formyltetrahydrofolate + 5'-Phosphoribosylglycinamide <=> Tetrahydrofolate + 5'-Phosphoribosyl-N-formylglycinamide	C00234[c] + C03838[c] <=> C00101[c] + C04376[c]	rn00230	0	1000	0	1	2.1.2.2	Nucleotide metabolism	N	K11175
R04378	1-(5'-Phosphoribosyl)-5-amino-4-imidazolecarboxamide + Diphosphate <=> 5-Amino-4-imidazolecarboxyamide + 5-Phospho-alpha-D-ribose 1-diphosphate	C04677[c] + C00013[c] <=> C04051[c] + C00119[c]	rn00230	-1000	1000	0	1	2.4.2.7	Nucleotide metabolism	Y	K00759
R04463	ATP + 5'-Phosphoribosyl-N-formylglycinamide + L-Glutamine + H2O <=> ADP + Orthophosphate + 2-(Formamido)-N1-(5'-phosphoribosyl)acetamidine + L-Glutamate	C00002[c] + C04376[c] + C00064[c] + C00001[c] <=> C00008[c] + C00009[c] + C04640[c] + C00025[c]	rn00230	0	1000	0	1	6.3.5.3	Nucleotide metabolism	N	K01952
R04559	1-(5'-Phosphoribosyl)-5-amino-4-(N-succinocarboxamide)-imidazole <=> Fumarate + 1-(5'-Phosphoribosyl)-5-amino-4-imidazolecarboxamide	C04823[c] <=> C00122[c] + C04677[c]	rn00230	-1000	1000	0	1	4.3.2.2	Nucleotide metabolism	Y	K01756
R04591	ATP + 1-(5-Phospho-D-ribosyl)-5-amino-4-imidazolecarboxylate + L-Aspartate <=> ADP + Orthophosphate + 1-(5'-Phosphoribosyl)-5-amino-4-(N-succinocarboxamide)-imidazole	C00002[c] + C04751[c] + C00049[c] <=> C00008[c] + C00009[c] + C04823[c]	rn00230	-1000	1000	0	1	6.3.2.6	Nucleotide metabolism	Y	K01923
R07404	ATP + Aminoimidazole ribotide + HCO3- <=> ADP + Orthophosphate + 5-Carboxyamino-1-(5-phospho-D-ribosyl)imidazole	C00002[c] + C03373[c] + C00288[c] <=> C00008[c] + C00009[c] + C15667[c]	rn00230	0	1000	0	1	6.3.4.18	Nucleotide metabolism	N	K01589
R07405	5-Carboxyamino-1-(5-phospho-D-ribosyl)imidazole <=> 1-(5-Phospho-D-ribosyl)-5-amino-4-imidazolecarboxylate	C15667[c] <=> C04751[c]	rn00230	-1000	1000	0	1	5.4.99.18	Nucleotide metabolism	Y	K01588
R00156	ATP + UDP <=> ADP + UTP	C00002[c] + C00015[c] <=> C00008[c] + C00075[c]	rn00240	-1000	1000	0	1	2.7.4.6	Nucleotide metabolism	Y	K00940
R00158	ATP + UMP <=> ADP + UDP	C00002[c] + C00105[c] <=> C00008[c] + C00015[c]	rn00240	-1000	1000	0	1	2.7.4.4 2.7.4.14 2.7.4.22	Nucleotide metabolism	Y	K00945
R00287	UDP-glucose + H2O <=> UMP + D-Glucose 1-phosphate	C00029[c] + C00001[c] <=> C00105[c] + C00103[c]	rn00240	0	1000	0	1	3.6.1.8 3.6.1.9 3.6.1.45	Nucleotide metabolism	N	K11751
R00377	dCTP + DNA <=> Diphosphate + DNA	C00458[c] + C00039[c] <=> C00013[c] + C00039[c]	rn00240	0	1000	0	1	2.7.7.7	Nucleotide metabolism	N	K02340
R00378	dTTP + DNA <=> Diphosphate + DNA	C00459[c] + C00039[c] <=> C00013[c] + C00039[c]	rn00240	0	1000	0	1	2.7.7.7	Nucleotide metabolism	N	K02340
R00438	RNA + Orthophosphate <=> RNA + UDP	C00046[c] + C00009[c] <=> C00046[c] + C00015[c]	rn00240	-1000	1000	0	1	2.7.7.8	Nucleotide metabolism	Y	K00962
R00440	RNA + Orthophosphate <=> RNA + CDP	C00046[c] + C00009[c] <=> C00046[c] + C00112[c]	rn00240	-1000	1000	0	1	2.7.7.8	Nucleotide metabolism	Y	K00962
R00442	CTP + RNA <=> Diphosphate + RNA	C00063[c] + C00046[c] <=> C00013[c] + C00046[c]	rn00240	0	1000	0	1	2.7.7.6 2.7.7.48	Nucleotide metabolism	N	K03060
R00443	UTP + RNA <=> Diphosphate + RNA	C00075[c] + C00046[c] <=> C00013[c] + C00046[c]	rn00240	0	1000	0	1	2.7.7.6 2.7.7.48 2.7.7.52	Nucleotide metabolism	N	K03060
R00511	CMP + H2O <=> Cytidine + Orthophosphate	C00055[c] + C00001[c] <=> C00475[c] + C00009[c]	rn00240	0	1000	0	1	3.1.3.5 3.1.3.91	Nucleotide metabolism	N	K01081
R00512	ATP + CMP <=> ADP + CDP	C00002[c] + C00055[c] <=> C00008[c] + C00112[c]	rn00240	-1000	1000	0	1	2.7.4.14 2.7.4.25	Nucleotide metabolism	Y	K00945
R00513	ATP + Cytidine <=> ADP + CMP	C00002[c] + C00475[c] <=> C00008[c] + C00055[c]	rn00240	0	1000	0	1	2.7.1.48 2.7.1.213	Nucleotide metabolism	N	K00876
R00515	CTP + H2O <=> CMP + Diphosphate	C00063[c] + C00001[c] <=> C00055[c] + C00013[c]	rn00240	0	1000	0	1	3.6.1.8 3.6.1.9 3.6.1.65	Nucleotide metabolism	N	K04765
R00516	UTP + Cytidine <=> UDP + CMP	C00075[c] + C00475[c] <=> C00015[c] + C00055[c]	rn00240	0	1000	0	1	2.7.1.48	Nucleotide metabolism	N	K00876
R00517	GTP + Cytidine <=> GDP + CMP	C00044[c] + C00475[c] <=> C00035[c] + C00055[c]	rn00240	0	1000	0	1	2.7.1.48	Nucleotide metabolism	N	K00876
R00570	ATP + CDP <=> ADP + CTP	C00002[c] + C00112[c] <=> C00008[c] + C00063[c]	rn00240	-1000	1000	0	1	2.7.4.6	Nucleotide metabolism	Y	K00940
R00571	ATP + UTP + Ammonia <=> ADP + Orthophosphate + CTP	C00002[c] + C00075[c] + C00014[c] <=> C00008[c] + C00009[c] + C00063[c]	rn00240	0	1000	0	1	6.3.4.2	Nucleotide metabolism	N	K01937
R00573	ATP + UTP + L-Glutamine + H2O <=> ADP + Orthophosphate + CTP + L-Glutamate	C00002[c] + C00075[c] + C00064[c] + C00001[c] <=> C00008[c] + C00009[c] + C00063[c] + C00025[c]	rn00240	0	1000	0	1	6.3.4.2	Nucleotide metabolism	N	K01937
R00575	2 ATP + L-Glutamine + HCO3- + H2O <=> 2 ADP + Orthophosphate + L-Glutamate + Carbamoyl phosphate	2 C00002[c] + C00064[c] + C00288[c] + C00001[c] <=> 2 C00008[c] + C00009[c] + C00025[c] + C00169[c]	rn00240	0	1000	0	1	6.3.5.5	Nucleotide metabolism	N	K01956
R00662	UTP + H2O <=> UMP + Diphosphate	C00075[c] + C00001[c] <=> C00105[c] + C00013[c]	rn00240	0	1000	0	1	3.6.1.8 3.6.1.9	Nucleotide metabolism	N	K04765
R00962	ITP + Cytidine <=> IDP + CMP	C00081[c] + C00475[c] <=> C00104[c] + C00055[c]	rn00240	0	1000	0	1	2.7.1.48	Nucleotide metabolism	N	K00876
R00963	UMP + H2O <=> Uridine + Orthophosphate	C00105[c] + C00001[c] <=> C00299[c] + C00009[c]	rn00240	0	1000	0	1	3.1.3.5	Nucleotide metabolism	N	K01081
R00964	ATP + Uridine <=> ADP + UMP	C00002[c] + C00299[c] <=> C00008[c] + C00105[c]	rn00240	0	1000	0	1	2.7.1.48 2.7.1.213	Nucleotide metabolism	N	K00876
R00965	Orotidine 5'-phosphate <=> UMP + CO2	C01103[c] <=> C00105[c] + C00011[c]	rn00240	0	1000	0	1	4.1.1.23	Nucleotide metabolism	N	K01591
R00966	UMP + Diphosphate <=> Uracil + 5-Phospho-alpha-D-ribose 1-diphosphate	C00105[c] + C00013[c] <=> C00106[c] + C00119[c]	rn00240	-1000	1000	0	1	2.4.2.9	Nucleotide metabolism	Y	K00761
R00967	UTP + Uridine <=> UDP + UMP	C00075[c] + C00299[c] <=> C00015[c] + C00105[c]	rn00240	0	1000	0	1	2.7.1.48	Nucleotide metabolism	N	K00876
R00968	GTP + Uridine <=> GDP + UMP	C00044[c] + C00299[c] <=> C00035[c] + C00105[c]	rn00240	0	1000	0	1	2.7.1.48	Nucleotide metabolism	N	K00876
R00970	ITP + Uridine <=> IDP + UMP	C00081[c] + C00299[c] <=> C00104[c] + C00105[c]	rn00240	0	1000	0	1	2.7.1.48	Nucleotide metabolism	N	K00876
R01397	Carbamoyl phosphate + L-Aspartate <=> Orthophosphate + N-Carbamoyl-L-aspartate	C00169[c] + C00049[c] <=> C00009[c] + C00438[c]	rn00240	0	1000	0	1	2.1.3.2	Nucleotide metabolism	N	K00609
R01548	dATP + Cytidine <=> dADP + CMP	C00131[c] + C00475[c] <=> C00206[c] + C00055[c]	rn00240	0	1000	0	1	2.7.1.48	Nucleotide metabolism	N	K00876
R01549	dATP + Uridine <=> dADP + UMP	C00131[c] + C00299[c] <=> C00206[c] + C00105[c]	rn00240	0	1000	0	1	2.7.1.48	Nucleotide metabolism	N	K00876
R01567	ATP + Thymidine <=> ADP + dTMP	C00002[c] + C00214[c] <=> C00008[c] + C00364[c]	rn00240	0	1000	0	1	2.7.1.21	Nucleotide metabolism	N	K00857
R01569	dTMP + H2O <=> Thymidine + Orthophosphate	C00364[c] + C00001[c] <=> C00214[c] + C00009[c]	rn00240	0	1000	0	1	3.1.3.5 3.1.3.35 3.1.3.89	Nucleotide metabolism	N	K01081
R01570	Thymidine + Orthophosphate <=> Thymine + 2-Deoxy-D-ribose 1-phosphate	C00214[c] + C00009[c] <=> C00178[c] + C00672[c]	rn00240	0	1000	0	1	2.4.2.2 2.4.2.4	Nucleotide metabolism	N	K00758
R01663	dCMP + H2O <=> dUMP + Ammonia	C00239[c] + C00001[c] <=> C00365[c] + C00014[c]	rn00240	0	1000	0	1	3.5.4.12	Nucleotide metabolism	N	K01493
R01664	dCMP + H2O <=> Deoxycytidine + Orthophosphate	C00239[c] + C00001[c] <=> C00881[c] + C00009[c]	rn00240	0	1000	0	1	3.1.3.5 3.1.3.89	Nucleotide metabolism	N	K01081
R01665	ATP + dCMP <=> ADP + dCDP	C00002[c] + C00239[c] <=> C00008[c] + C00705[c]	rn00240	-1000	1000	0	1	2.7.4.14 2.7.4.25	Nucleotide metabolism	Y	K00945
R01868	(S)-Dihydroorotate + Quinone <=> Orotate + Hydroquinone	C00337[c] + C15602[c] <=> C00295[c] + C15603[c]	rn00240	-1000	1000	0	1	1.3.5.2	Nucleotide metabolism	Y	K00254
R01870	Orotidine 5'-phosphate + Diphosphate <=> Orotate + 5-Phospho-alpha-D-ribose 1-diphosphate	C01103[c] + C00013[c] <=> C00295[c] + C00119[c]	rn00240	-1000	1000	0	1	2.4.2.10	Nucleotide metabolism	Y	K00762
R01880	dGTP + Uridine <=> dGDP + UMP	C00286[c] + C00299[c] <=> C00361[c] + C00105[c]	rn00240	0	1000	0	1	2.7.1.48	Nucleotide metabolism	N	K00876
R01993	(S)-Dihydroorotate + H2O <=> N-Carbamoyl-L-aspartate	C00337[c] + C00001[c] <=> C00438[c]	rn00240	-1000	1000	0	1	3.5.2.3	Nucleotide metabolism	Y	K01465
R02024	dCDP + Thioredoxin disulfide + H2O <=> Thioredoxin + CDP	C00705[c] + C00343[c] + C00001[c] <=> C00342[c] + C00112[c]	rn00240	0	1000	0	1	1.17.4.1	Nucleotide metabolism	N	K00525
R02091	dGTP + Cytidine <=> dGDP + CMP	C00286[c] + C00475[c] <=> C00361[c] + C00055[c]	rn00240	0	1000	0	1	2.7.1.48	Nucleotide metabolism	N	K00876
R02093	ATP + dTDP <=> ADP + dTTP	C00002[c] + C00363[c] <=> C00008[c] + C00459[c]	rn00240	-1000	1000	0	1	2.7.4.6	Nucleotide metabolism	Y	K00940
R02094	ATP + dTMP <=> ADP + dTDP	C00002[c] + C00364[c] <=> C00008[c] + C00363[c]	rn00240	-1000	1000	0	1	2.7.4.9 2.7.4.12	Nucleotide metabolism	Y	K00943
R02096	dTTP + Cytidine <=> dTDP + CMP	C00459[c] + C00475[c] <=> C00363[c] + C00055[c]	rn00240	0	1000	0	1	2.7.1.48	Nucleotide metabolism	N	K00876
R02097	dTTP + Uridine <=> dTDP + UMP	C00459[c] + C00299[c] <=> C00363[c] + C00105[c]	rn00240	0	1000	0	1	2.7.1.48	Nucleotide metabolism	N	K00876
R02098	ATP + dUMP <=> ADP + dUDP	C00002[c] + C00365[c] <=> C00008[c] + C01346[c]	rn00240	-1000	1000	0	1	2.7.4.4 2.7.4.9	Nucleotide metabolism	Y	K00943
R02099	ATP + Deoxyuridine <=> ADP + dUMP	C00002[c] + C00526[c] <=> C00008[c] + C00365[c]	rn00240	0	1000	0	1	2.7.1.21	Nucleotide metabolism	N	K00857
R02100	dUTP + H2O <=> dUMP + Diphosphate	C00460[c] + C00001[c] <=> C00365[c] + C00013[c]	rn00240	0	1000	0	1	3.6.1.23 3.6.1.-	Nucleotide metabolism	N	K02428
R02102	dUMP + H2O <=> Deoxyuridine + Orthophosphate	C00365[c] + C00001[c] <=> C00526[c] + C00009[c]	rn00240	0	1000	0	1	3.1.3.5 3.1.3.89	Nucleotide metabolism	N	K01081
R02326	ATP + dCDP <=> ADP + dCTP	C00002[c] + C00705[c] <=> C00008[c] + C00458[c]	rn00240	-1000	1000	0	1	2.7.4.6	Nucleotide metabolism	Y	K00940
R02327	dCTP + Uridine <=> dCDP + UMP	C00458[c] + C00299[c] <=> C00705[c] + C00105[c]	rn00240	0	1000	0	1	2.7.1.48	Nucleotide metabolism	N	K00876
R02331	ATP + dUDP <=> ADP + dUTP	C00002[c] + C01346[c] <=> C00008[c] + C00460[c]	rn00240	-1000	1000	0	1	2.7.4.6	Nucleotide metabolism	Y	K00940
R02332	dUTP + Uridine <=> dUDP + UMP	C00460[c] + C00299[c] <=> C01346[c] + C00105[c]	rn00240	0	1000	0	1	2.7.1.48	Nucleotide metabolism	N	K00876
R02371	dCTP + Cytidine <=> dCDP + CMP	C00458[c] + C00475[c] <=> C00705[c] + C00055[c]	rn00240	0	1000	0	1	2.7.1.48	Nucleotide metabolism	N	K00876
R02372	dUTP + Cytidine <=> dUDP + CMP	C00460[c] + C00475[c] <=> C01346[c] + C00055[c]	rn00240	0	1000	0	1	2.7.1.48	Nucleotide metabolism	N	K00876
R02484	Deoxyuridine + Orthophosphate <=> Uracil + 2-Deoxy-D-ribose 1-phosphate	C00526[c] + C00009[c] <=> C00106[c] + C00672[c]	rn00240	-1000	1000	0	1	2.4.2.1 2.4.2.2 2.4.2.3 2.4.2.4	Nucleotide metabolism	Y	K00758
R11323	dTTP + H2O <=> dTMP + Diphosphate	C00459[c] + C00001[c] <=> C00364[c] + C00013[c]	rn00240	0	1000	0	1	3.6.1.9	Nucleotide metabolism	N	K04765
R01876	Uridine + Orthophosphate <=> Uracil + alpha-D-Ribose 1-phosphate	C00299[c] + C00009[c] <=> C00106[c] + C00620[c]	rn00240	-1000	1000	0	1	2.4.2.2 2.4.2.3	Nucleotide metabolism	Y	K00757
R01878	Cytidine + H2O <=> Uridine + Ammonia	C00475[c] + C00001[c] <=> C00299[c] + C00014[c]	rn00240	0	1000	0	1	3.5.4.5	Nucleotide metabolism	N	K01489
R02018	dUDP + Thioredoxin disulfide + H2O <=> Thioredoxin + UDP	C01346[c] + C00343[c] + C00001[c] <=> C00342[c] + C00015[c]	rn00240	0	1000	0	1	1.17.4.1	Nucleotide metabolism	N	K00525
R02485	Deoxycytidine + H2O <=> Deoxyuridine + Ammonia	C00881[c] + C00001[c] <=> C00526[c] + C00014[c]	rn00240	0	1000	0	1	3.5.4.5	Nucleotide metabolism	N	K01489
R11635	UTP + Formate <=> dUTP + CO2 + H2O	C00075[c] + C00058[c] <=> C00460[c] + C00011[c] + C00001[c]	rn00240	0	1000	0	1	1.1.98.6	Nucleotide metabolism	N	K21636
R11636	CTP + Formate <=> dCTP + CO2 + H2O	C00063[c] + C00058[c] <=> C00458[c] + C00011[c] + C00001[c]	rn00240	0	1000	0	1	1.1.98.6	Nucleotide metabolism	N	K21636
R00510	CMP + H2O <=> Cytosine + D-Ribose 5-phosphate	C00055[c] + C00001[c] <=> C00380[c] + C00117[c]	rn00240	0	1000	0	1	3.2.2.10	Nucleotide metabolism	N	K06966
R00974	Cytosine + H2O <=> Uracil + Ammonia	C00380[c] + C00001[c] <=> C00106[c] + C00014[c]	rn00240	0	1000	0	1	3.5.4.1	Nucleotide metabolism	N	K01485
R01411	5-Methylcytosine + H2O <=> Thymine + Ammonia	C02376[c] + C00001[c] <=> C00178[c] + C00014[c]	rn00240	0	1000	0	1	3.5.4.1	Nucleotide metabolism	N	K01485
R01877	3'-UMP + H2O <=> Uridine + Orthophosphate	C01368[c] + C00001[c] <=> C00299[c] + C00009[c]	rn00240	0	1000	0	1	3.1.3.6	Nucleotide metabolism	N	K01119
R02296	Cytidine + Orthophosphate <=> Cytosine + alpha-D-Ribose 1-phosphate	C00475[c] + C00009[c] <=> C00380[c] + C00620[c]	rn00240	0	1000	0	1	2.4.2.2	Nucleotide metabolism	N	K09913
R02370	3'-CMP + H2O <=> Cytidine + Orthophosphate	C05822[c] + C00001[c] <=> C00475[c] + C00009[c]	rn00240	0	1000	0	1	3.1.3.6	Nucleotide metabolism	N	K01119
R03538	2',3'-Cyclic UMP + H2O <=> 3'-UMP	C02355[c] + C00001[c] <=> C01368[c]	rn00240	0	1000	0	1	3.1.4.16	Nucleotide metabolism	N	K01119
R03929	2',3'-Cyclic CMP + H2O <=> 3'-CMP	C02354[c] + C00001[c] <=> C05822[c]	rn00240	0	1000	0	1	3.1.4.16	Nucleotide metabolism	N	K01119
R00261	L-Glutamate <=> 4-Aminobutanoate + CO2	C00025[c] <=> C00334[c] + C00011[c]	rn00250	0	1000	0	1	4.1.1.15	Amino acid metabolism	N
R00397	L-Aspartate <=> L-Alanine + CO2	C00049[c] <=> C00041[c] + C00011[c]	rn00250	0	1000	0	1	4.1.1.12	Amino acid metabolism	N	K09758
R00355	L-Aspartate + 2-Oxoglutarate <=> Oxaloacetate + L-Glutamate	C00049[c] + C00026[c] <=> C00036[c] + C00025[c]	rn00250	-1000	1000	0	1	2.6.1.1	Amino acid metabolism	Y	K00813
R00483	ATP + L-Aspartate + Ammonia <=> AMP + Diphosphate + L-Asparagine	C00002[c] + C00049[c] + C00014[c] <=> C00020[c] + C00013[c] + C00152[c]	rn00250	0	1000	0	1	6.3.1.1 6.3.5.4	Amino acid metabolism	N	K01953
R00578	ATP + L-Aspartate + L-Glutamine + H2O <=> AMP + Diphosphate + L-Asparagine + L-Glutamate	C00002[c] + C00049[c] + C00064[c] + C00001[c] <=> C00020[c] + C00013[c] + C00152[c] + C00025[c]	rn00250	-1000	1000	0	1	6.3.5.4	Amino acid metabolism	Y	K01953
R00369	L-Alanine + Glyoxylate <=> Pyruvate + Glycine	C00041[c] + C00048[c] <=> C00022[c] + C00037[c]	rn00250	0	1000	0	1	2.6.1.44	Amino acid metabolism	N	K00830
R00357	L-Aspartate + H2O + Oxygen <=> Oxaloacetate + Ammonia + Hydrogen peroxide	C00049[c] + C00001[c] + C00007[c] <=> C00036[c] + C00014[c] + C00027[c]	rn00250	0	1000	0	1	1.4.3.2 1.4.3.16	Amino acid metabolism	N	K00278
R00485	L-Asparagine + H2O <=> L-Aspartate + Ammonia	C00152[c] + C00001[c] <=> C00049[c] + C00014[c]	rn00250	0	1000	0	1	3.5.1.1 3.5.1.38 3.5.5.4	Amino acid metabolism	N	K01424
R00490	L-Aspartate <=> Fumarate + Ammonia	C00049[c] <=> C00122[c] + C00014[c]	rn00250	0	1000	0	1	4.3.1.1	Amino acid metabolism	N	K01744
R00114	2 L-Glutamate + NADP+ <=> L-Glutamine + 2-Oxoglutarate + NADPH + H+	2 C00025[c] + C00006[c] <=> C00064[c] + C00026[c] + C00005[c] + C00080[c]	rn00250	0	1000	0	1	1.4.1.13	Amino acid metabolism	N	K00266
R00248	L-Glutamate + NADP+ + H2O <=> 2-Oxoglutarate + Ammonia + NADPH + H+	C00025[c] + C00006[c] + C00001[c] <=> C00026[c] + C00014[c] + C00005[c] + C00080[c]	rn00250	-1000	1000	0	1	1.4.1.3 1.4.1.4 1.4.1.13	Amino acid metabolism	Y	K00266
R00253	ATP + L-Glutamate + Ammonia <=> ADP + Orthophosphate + L-Glutamine	C00002[c] + C00025[c] + C00014[c] <=> C00008[c] + C00009[c] + C00064[c]	rn00250	0	1000	0	1	6.3.1.2	Amino acid metabolism	N	K01915
R00707	(S)-1-Pyrroline-5-carboxylate + NAD+ + 2 H2O <=> L-Glutamate + NADH + H+	C03912[c] + C00003[c] + 2 C00001[c] <=> C00025[c] + C00004[c] + C00080[c]	rn00250	-1000	1000	0	1	1.2.1.88	Amino acid metabolism	Y	K13821
R00708	(S)-1-Pyrroline-5-carboxylate + NADP+ + 2 H2O <=> L-Glutamate + NADPH + H+	C03912[c] + C00006[c] + 2 C00001[c] <=> C00025[c] + C00005[c] + C00080[c]	rn00250	-1000	1000	0	1	1.2.1.88	Amino acid metabolism	Y	K13821
R00768	L-Glutamine + D-Fructose 6-phosphate <=> L-Glutamate + D-Glucosamine 6-phosphate	C00064[c] + C00085[c] <=> C00025[c] + C00352[c]	rn00250	0	1000	0	1	2.6.1.16	Amino acid metabolism	N	K00820
R00713	Succinate semialdehyde + NAD+ + H2O <=> Succinate + NADH + H+	C00232[c] + C00003[c] + C00001[c] <=> C00042[c] + C00004[c] + C00080[c]	rn00250	0	1000	0	1	1.2.1.16 1.2.1.24	Amino acid metabolism	N	K00135
R01648	4-Aminobutanoate + 2-Oxoglutarate <=> Succinate semialdehyde + L-Glutamate	C00334[c] + C00026[c] <=> C00232[c] + C00025[c]	rn00250	-1000	1000	0	1	2.6.1.19	Amino acid metabolism	Y	K00823
R00714	Succinate semialdehyde + NADP+ + H2O <=> Succinate + NADPH + H+	C00232[c] + C00006[c] + C00001[c] <=> C00042[c] + C00005[c] + C00080[c]	rn00250	0	1000	0	1	1.2.1.16 1.2.1.79	Amino acid metabolism	N	K00135
R00220	L-Serine <=> Pyruvate + Ammonia	C00065[c] <=> C00022[c] + C00014[c]	rn00260	0	1000	0	1	4.3.1.17 4.3.1.19	Amino acid metabolism	N	K01754
R00371	Acetyl-CoA + Glycine <=> CoA + L-2-Amino-3-oxobutanoic acid	C00024[c] + C00037[c] <=> C00010[c] + C03508[c]	rn00260	-1000	1000	0	1	2.3.1.29	Amino acid metabolism	Y	K00639
R00372	Glycine + 2-Oxoglutarate <=> Glyoxylate + L-Glutamate	C00037[c] + C00026[c] <=> C00048[c] + C00025[c]	rn00260	-1000	1000	0	1	2.6.1.4 2.6.1.44	Amino acid metabolism	Y	K00830
R00582	O-Phospho-L-serine + H2O <=> L-Serine + Orthophosphate	C01005[c] + C00001[c] <=> C00065[c] + C00009[c]	rn00260	0	1000	0	1	3.1.3.3	Amino acid metabolism	N	K01079
R00585	L-Serine + Pyruvate <=> Hydroxypyruvate + L-Alanine	C00065[c] + C00022[c] <=> C00168[c] + C00041[c]	rn00260	-1000	1000	0	1	2.6.1.51	Amino acid metabolism	Y	K00830
R00588	L-Serine + Glyoxylate <=> Hydroxypyruvate + Glycine	C00065[c] + C00048[c] <=> C00168[c] + C00037[c]	rn00260	-1000	1000	0	1	2.6.1.45	Amino acid metabolism	Y	K00830
R00751	L-Threonine <=> Glycine + Acetaldehyde	C00188[c] <=> C00037[c] + C00084[c]	rn00260	-1000	1000	0	1	4.1.2.5 4.1.2.48	Amino acid metabolism	Y	K01620
R00945	5,10-Methylenetetrahydrofolate + Glycine + H2O <=> Tetrahydrofolate + L-Serine	C00143[c] + C00037[c] + C00001[c] <=> C00101[c] + C00065[c]	rn00260	-1000	1000	0	1	2.1.2.1	Amino acid metabolism	Y	K00600
R00996	L-Threonine <=> 2-Oxobutanoate + Ammonia	C00188[c] <=> C00109[c] + C00014[c]	rn00260	0	1000	0	1	4.3.1.19	Amino acid metabolism	N	K01754
R01388	D-Glycerate + NAD+ <=> Hydroxypyruvate + NADH + H+	C00258[c] + C00003[c] <=> C00168[c] + C00004[c] + C00080[c]	rn00260	-1000	1000	0	1	1.1.1.26 1.1.1.29 1.1.1.81	Amino acid metabolism	Y	K00018
R01465	L-Threonine + NAD+ <=> L-2-Amino-3-oxobutanoic acid + NADH + H+	C00188[c] + C00003[c] <=> C03508[c] + C00004[c] + C00080[c]	rn00260	0	1000	0	1	1.1.1.103	Amino acid metabolism	N	K00060
R01513	3-Phospho-D-glycerate + NAD+ <=> 3-Phosphonooxypyruvate + NADH + H+	C00197[c] + C00003[c] <=> C03232[c] + C00004[c] + C00080[c]	rn00260	-1000	1000	0	1	1.1.1.95	Amino acid metabolism	Y	K00058
R04173	O-Phospho-L-serine + 2-Oxoglutarate <=> 3-Phosphonooxypyruvate + L-Glutamate	C01005[c] + C00026[c] <=> C03232[c] + C00025[c]	rn00260	-1000	1000	0	1	2.6.1.52	Amino acid metabolism	Y	K00831
R06171	L-Allothreonine <=> Glycine + Acetaldehyde	C05519[c] <=> C00037[c] + C00084[c]	rn00260	-1000	1000	0	1	4.1.2.48 4.1.2.49	Amino acid metabolism	Y	K01620
R00221	D-Serine <=> Pyruvate + Ammonia	C00740[c] <=> C00022[c] + C00014[c]	rn00260	-1000	1000	0	1	4.3.1.18	Amino acid metabolism	Y	K01753
R00480	ATP + L-Aspartate <=> ADP + 4-Phospho-L-aspartate	C00002[c] + C00049[c] <=> C00008[c] + C03082[c]	rn00260	0	1000	0	1	2.7.2.4	Amino acid metabolism	N	K00928
R01466	O-Phospho-L-homoserine + H2O <=> L-Threonine + Orthophosphate	C01102[c] + C00001[c] <=> C00188[c] + C00009[c]	rn00260	0	1000	0	1	4.2.3.1	Amino acid metabolism	N	K01733
R01771	ATP + L-Homoserine <=> ADP + O-Phospho-L-homoserine	C00002[c] + C00263[c] <=> C00008[c] + C01102[c]	rn00260	0	1000	0	1	2.7.1.39	Amino acid metabolism	N	K00872
R01773	L-Homoserine + NAD+ <=> L-Aspartate 4-semialdehyde + NADH + H+	C00263[c] + C00003[c] <=> C00441[c] + C00004[c] + C00080[c]	rn00260	-1000	1000	0	1	1.1.1.3	Amino acid metabolism	Y	K12525
R01775	L-Homoserine + NADP+ <=> L-Aspartate 4-semialdehyde + NADPH + H+	C00263[c] + C00006[c] <=> C00441[c] + C00005[c] + C00080[c]	rn00260	-1000	1000	0	1	1.1.1.3	Amino acid metabolism	Y	K12525
R01800	CDP-diacylglycerol + L-Serine <=> CMP + Phosphatidylserine	C00269[c] + C00065[c] <=> C00055[c] + C02737[c]	rn00260	0	1000	0	1	2.7.8.8	Amino acid metabolism	N	K00998
R02291	L-Aspartate 4-semialdehyde + Orthophosphate + NADP+ <=> 4-Phospho-L-aspartate + NADPH + H+	C00441[c] + C00009[c] + C00006[c] <=> C03082[c] + C00005[c] + C00080[c]	rn00260	0	1000	0	1	1.2.1.11	Amino acid metabolism	N	K00133
R06977	L-Glutamate + L-Aspartate 4-semialdehyde <=> 2-Oxoglutarate + L-2,4-Diaminobutanoate	C00025[c] + C00441[c] <=> C00026[c] + C03283[c]	rn00260	-1000	1000	0	1	2.6.1.76	Amino acid metabolism	Y	K00836
R06978	L-2,4-Diaminobutanoate + Acetyl-CoA <=> N(gamma)-Acetyldiaminobutyrate + CoA	C03283[c] + C00024[c] <=> C06442[c] + C00010[c]	rn00260	0	1000	0	1	2.3.1.178	Amino acid metabolism	N	K06718
R06979	N(gamma)-Acetyldiaminobutyrate <=> H2O + Ectoine	C06442[c] <=> C00001[c] + C06231[c]	rn00260	0	1000	0	1	4.2.1.108	Amino acid metabolism	N	K06720
R01025	Choline + Acceptor <=> Betaine aldehyde + Reduced acceptor	C00114[c] + C00028[c] <=> C00576[c] + C00030[c]	rn00260	0	1000	0	1	1.1.99.1	Amino acid metabolism	N	K00108
R02565	Betaine aldehyde + NAD+ + H2O <=> Betaine + NADH + 2 H+	C00576[c] + C00003[c] + C00001[c] <=> C00719[c] + C00004[c] + 2 C00080[c]	rn00260	0	1000	0	1	1.2.1.8	Amino acid metabolism	N	K00130
R02566	Betaine aldehyde + NADP+ + H2O <=> Betaine + NADPH + 2 H+	C00576[c] + C00006[c] + C00001[c] <=> C00719[c] + C00005[c] + 2 C00080[c]	rn00260	0	1000	0	1	1.2.1.8	Amino acid metabolism	N	K00130
R08557	Choline + NAD+ <=> Betaine aldehyde + NADH + H+	C00114[c] + C00003[c] <=> C00576[c] + C00004[c] + C00080[c]	rn00260	0	1000	0	1	1.1.1.1	Amino acid metabolism	N	K04072
R08558	Choline + NADP+ <=> Betaine aldehyde + NADPH + H+	C00114[c] + C00006[c] <=> C00576[c] + C00005[c] + C00080[c]	rn00260	0	1000	0	1	1.1.1.1	Amino acid metabolism	N	K04072
R04198	2,3,4,5-Tetrahydrodipicolinate + NAD+ + H2O <=> (2S,4S)-4-Hydroxy-2,3,4,5-tetrahydrodipicolinate + NADH + H+	C03972[c] + C00003[c] + C00001[c] <=> C20258[c] + C00004[c] + C00080[c]	rn00261	0	1000	0	1	1.17.1.8	Biosynthesis of other secondary metabolites	N	K00215
R04199	2,3,4,5-Tetrahydrodipicolinate + NADP+ + H2O <=> (2S,4S)-4-Hydroxy-2,3,4,5-tetrahydrodipicolinate + NADPH + H+	C03972[c] + C00006[c] + C00001[c] <=> C20258[c] + C00005[c] + C00080[c]	rn00261	0	1000	0	1	1.17.1.8	Biosynthesis of other secondary metabolites	N	K00215
R10147	L-Aspartate 4-semialdehyde + Pyruvate <=> (2S,4S)-4-Hydroxy-2,3,4,5-tetrahydrodipicolinate + H2O	C00441[c] + C00022[c] <=> C20258[c] + C00001[c]	rn00261	0	1000	0	1	4.3.3.7	Biosynthesis of other secondary metabolites	N	K01714
R00892	2 L-Cysteine + NAD+ <=> L-Cystine + H+ + NADH	2 C00097[c] + C00003[c] <=> C00491[c] + C00080[c] + C00004[c]	rn00270	-1000	1000	0	1	1.8.1.6	Amino acid metabolism	Y
R00901	L-Cysteine + Sulfite <=> Hydrogen sulfide + L-Cysteate	C00097[c] + C00094[c] <=> C00283[c] + C00506[c]	rn00270	0	1000	0	1	4.4.1.10	Amino acid metabolism	N
R01113	L-Cystine + 2 Glutathione <=> Glutathione disulfide + 2 L-Cysteine	C00491[c] + 2 C00051[c] <=> C00127[c] + 2 C00097[c]	rn00270	0	1000	0	1	1.8.4.4	Amino acid metabolism	N
R08699	Dehydroalanine + 3'-Phosphoadenylyl sulfate <=> L-Cysteate + Adenosine 3',5'-bisphosphate	C02218[c] + C00053[c] <=> C00506[c] + C00054[c]	rn00270	0	1000	0	1		Amino acid metabolism	N
R00893	L-Cysteine + Oxygen <=> 3-Sulfino-L-alanine	C00097[c] + C00007[c] <=> C00606[c]	rn00270	0	1000	0	1	1.13.11.20	Amino acid metabolism	N
R01001	L-Cystathionine + H2O <=> L-Cysteine + Ammonia + 2-Oxobutanoate	C02291[c] + C00001[c] <=> C00097[c] + C00014[c] + C00109[c]	rn00270	-1000	1000	0	1	4.4.1.1	Amino acid metabolism	Y
R01290	L-Serine + L-Homocysteine <=> L-Cystathionine + H2O	C00065[c] + C00155[c] <=> C02291[c] + C00001[c]	rn00270	0	1000	0	1	4.2.1.22	Amino acid metabolism	N
R00177	Orthophosphate + Diphosphate + S-Adenosyl-L-methionine <=> ATP + L-Methionine + H2O	C00009[c] + C00013[c] + C00019[c] <=> C00002[c] + C00073[c] + C00001[c]	rn00270	0	1000	0	1	2.5.1.6	Amino acid metabolism	N	K00789
R00999	O-Succinyl-L-homoserine + H2O <=> 2-Oxobutanoate + Succinate + Ammonia	C01118[c] + C00001[c] <=> C00109[c] + C00042[c] + C00014[c]	rn00270	0	1000	0	1	2.5.1.48	Amino acid metabolism	N	K01739
R03217	O-Acetyl-L-homoserine + L-Cysteine <=> L-Cystathionine + Acetate	C01077[c] + C00097[c] <=> C02291[c] + C00033[c]	rn00270	0	1000	0	1	2.5.1.48	Amino acid metabolism	N	K01739
R03260	O-Succinyl-L-homoserine + L-Cysteine <=> L-Cystathionine + Succinate	C01118[c] + C00097[c] <=> C02291[c] + C00042[c]	rn00270	0	1000	0	1	2.5.1.48	Amino acid metabolism	N	K01739
R04858	S-Adenosyl-L-methionine + DNA cytosine <=> S-Adenosyl-L-homocysteine + DNA 5-methylcytosine	C00019[c] + C00856[c] <=> C00021[c] + C02967[c]	rn00270	0	1000	0	1	2.1.1.37	Amino acid metabolism	N	K00558
R07396	4-Methylthio-2-oxobutanoic acid + L-Glutamate <=> L-Methionine + 2-Oxoglutarate	C01180[c] + C00025[c] <=> C00073[c] + C00026[c]	rn00270	0	1000	0	1	2.6.1.5 2.6.1.57	Amino acid metabolism	N	K00832
R10991	(S)-2-Aminobutanoate + 2-Oxoglutarate <=> 2-Oxobutanoate + L-Glutamate	C02356[c] + C00026[c] <=> C00109[c] + C00025[c]	rn00270	-1000	1000	0	1	2.6.1.42	Amino acid metabolism	Y	K00826
R10992	L-Alanine + 2-Oxobutanoate <=> Pyruvate + (S)-2-Aminobutanoate	C00041[c] + C00109[c] <=> C00022[c] + C02356[c]	rn00270	-1000	1000	0	1	2.6.1.44	Amino acid metabolism	Y	K00830
R10993	ATP + L-Glutamate + (S)-2-Aminobutanoate <=> ADP + Orthophosphate + gamma-L-Glutamyl-L-2-aminobutyrate	C00002[c] + C00025[c] + C02356[c] <=> C00008[c] + C00009[c] + C21015[c]	rn00270	0	1000	0	1	6.3.2.2	Amino acid metabolism	N	K01919
R10994	ATP + gamma-L-Glutamyl-L-2-aminobutyrate + Glycine <=> ADP + Orthophosphate + Ophthalmate	C00002[c] + C21015[c] + C00037[c] <=> C00008[c] + C00009[c] + C21016[c]	rn00270	0	1000	0	1	6.3.2.3	Amino acid metabolism	N	K01920
R01286	L-Cystathionine + H2O <=> L-Homocysteine + Ammonia + Pyruvate	C02291[c] + C00001[c] <=> C00155[c] + C00014[c] + C00022[c]	rn00270	0	1000	0	1	4.4.1.8	Amino acid metabolism	N	K01760
R01287	O-Acetyl-L-homoserine + Hydrogen sulfide <=> L-Homocysteine + Acetate	C01077[c] + C00283[c] <=> C00155[c] + C00033[c]	rn00270	0	1000	0	1	2.5.1.49	Amino acid metabolism	N	K01740
R02026	O-Acetyl-L-homoserine + Thiosulfate + Thioredoxin + H+ <=> L-Homocysteine + Sulfite + Thioredoxin disulfide + Acetate	C01077[c] + C00320[c] + C00342[c] + C00080[c] <=> C00155[c] + C00094[c] + C00343[c] + C00033[c]	rn00270	0	1000	0	1		Amino acid metabolism	N	K01740
R00194	S-Adenosyl-L-homocysteine + H2O <=> S-Ribosyl-L-homocysteine + Adenine	C00021[c] + C00001[c] <=> C03539[c] + C00147[c]	rn00270	0	1000	0	1	3.2.2.9	Amino acid metabolism	N	K01243
R00997	1-Aminocyclopropane-1-carboxylate + H2O <=> 2-Oxobutanoate + Ammonia	C01234[c] + C00001[c] <=> C00109[c] + C00014[c]	rn00270	0	1000	0	1	3.5.99.7	Amino acid metabolism	N	K01505
R01291	S-Ribosyl-L-homocysteine <=> (S)-4,5-Dihydroxypentane-2,3-dione + L-Homocysteine	C03539[c] <=> C11838[c] + C00155[c]	rn00270	0	1000	0	1	4.4.1.21	Amino acid metabolism	N	K07173
R01401	5'-Methylthioadenosine + H2O <=> Adenine + 5-Methylthio-D-ribose	C00170[c] + C00001[c] <=> C00147[c] + C03089[c]	rn00270	0	1000	0	1	3.2.2.9 3.2.2.16	Amino acid metabolism	N	K01243
R01776	Acetyl-CoA + L-Homoserine <=> CoA + O-Acetyl-L-homoserine	C00024[c] + C00263[c] <=> C00010[c] + C01077[c]	rn00270	0	1000	0	1	2.3.1.31	Amino acid metabolism	N	K00651
R01777	Succinyl-CoA + L-Homoserine <=> CoA + O-Succinyl-L-homoserine	C00091[c] + C00263[c] <=> C00010[c] + C01118[c]	rn00270	-1000	1000	0	1	2.3.1.46	Amino acid metabolism	Y	K00651
R02025	L-Methionine + Thioredoxin disulfide + H2O <=> L-Methionine S-oxide + Thioredoxin	C00073[c] + C00343[c] + C00001[c] <=> C02989[c] + C00342[c]	rn00270	0	1000	0	1	1.8.4.13 1.8.4.14	Amino acid metabolism	N	K08968
R04405	5-Methyltetrahydropteroyltri-L-glutamate + L-Homocysteine <=> Tetrahydropteroyltri-L-glutamate + L-Methionine	C04489[c] + C00155[c] <=> C04144[c] + C00073[c]	rn00270	0	1000	0	1	2.1.1.14	Amino acid metabolism	N	K00549
R08940	Acyl-[acyl-carrier protein] + S-Adenosyl-L-methionine <=> Acyl-carrier protein + 5'-Methylthioadenosine + N-Acyl-L-homoserine lactone	C00173[c] + C00019[c] <=> C00229[c] + C00170[c] + C18049[c]	rn00270	0	1000	0	1	2.3.1.184	Amino acid metabolism	N	K13062
R00590	L-Serine <=> Dehydroalanine + H2O	C00065[c] <=> C02218[c] + C00001[c]	rn00270	0	1000	0	1	4.3.1.17	Amino acid metabolism	N	K01752
R00586	L-Serine + Acetyl-CoA <=> O-Acetyl-L-serine + CoA	C00065[c] + C00024[c] <=> C00979[c] + C00010[c]	rn00270	-1000	1000	0	1	2.3.1.30	Amino acid metabolism	Y	K00640
R00782	L-Cysteine + H2O <=> Hydrogen sulfide + Pyruvate + Ammonia	C00097[c] + C00001[c] <=> C00283[c] + C00022[c] + C00014[c]	rn00270	-1000	1000	0	1	4.4.1.1 4.4.1.8 4.4.1.28	Amino acid metabolism	Y	K01760
R00896	L-Cysteine + 2-Oxoglutarate <=> Mercaptopyruvate + Glutamate	C00097[c] + C00026[c] <=> C00957[c] + C00302[c]	rn00270	-1000	1000	0	1	2.6.1.1	Amino acid metabolism	Y	K00813
R03104	3-Mercaptolactate + NAD+ <=> Mercaptopyruvate + NADH + H+	C05823[c] + C00003[c] <=> C00957[c] + C00004[c] + C00080[c]	rn00270	0	1000	0	1	1.1.1.27	Amino acid metabolism	N	K00016
R03105	Mercaptopyruvate + Thioredoxin <=> Hydrogen sulfide + Pyruvate + Thioredoxin disulfide	C00957[c] + C00342[c] <=> C00283[c] + C00022[c] + C00343[c]	rn00270	0	1000	0	1	2.8.1.2	Amino acid metabolism	N	K01011
R00895	L-Cysteine + 2-Oxoglutarate <=> Mercaptopyruvate + L-Glutamate	C00097[c] + C00026[c] <=> C00957[c] + C00025[c]	rn00270	-1000	1000	0	1	2.6.1.1 2.6.1.3	Amino acid metabolism	Y	K00813
R00900	L-Cysteine + Glutathione + NADP+ <=> S-Glutathionyl-L-cysteine + NADPH	C00097[c] + C00051[c] + C00006[c] <=> C05526[c] + C00005[c]	rn00270	-1000	1000	0	1	1.8.1.9 1.8.1.10	Amino acid metabolism	Y	K00384
R07274	O-Phospho-L-serine + Hydrogen sulfide <=> L-Cysteine + Orthophosphate	C01005[c] + C00283[c] <=> C00097[c] + C00009[c]	rn00270	0	1000	0	1	2.5.1.65	Amino acid metabolism	N	K01738
R02619	3-Sulfino-L-alanine + 2-Oxoglutarate <=> 3-Sulfinylpyruvate + L-Glutamate	C00606[c] + C00026[c] <=> C05527[c] + C00025[c]	rn00270	0	1000	0	1	2.6.1.1	Amino acid metabolism	N	K00813
R00863	3-Sulfino-L-alanine <=> L-Alanine + Sulfur dioxide	C00606[c] <=> C00041[c] + C09306[c]	rn00270	0	1000	0	1	4.1.1.12	Amino acid metabolism	N	K09758
R02408	L-Cystine + H2O <=> Pyruvate + Ammonia + Thiocysteine	C00491[c] + C00001[c] <=> C00022[c] + C00014[c] + C01962[c]	rn00270	0	1000	0	1	4.4.1.1 4.4.1.8 4.4.1.35	Amino acid metabolism	N	K01760
R02433	L-Cysteate + 2-Oxoglutarate <=> 3-Sulfopyruvate + L-Glutamate	C00506[c] + C00026[c] <=> C05528[c] + C00025[c]	rn00270	-1000	1000	0	1	2.6.1.1	Amino acid metabolism	Y	K00813
R07136	(2R)-3-Sulfolactate + NAD+ <=> 3-Sulfopyruvate + NADH + H+	C11537[c] + C00003[c] <=> C05528[c] + C00004[c] + C00080[c]	rn00270	-1000	1000	0	1	1.1.1.37 1.1.1.337	Amino acid metabolism	Y	K00024
R02661	2-Methylpropanoyl-CoA + Acceptor <=> 2-Methylprop-2-enoyl-CoA + Reduced acceptor	C00630[c] + C00028[c] <=> C03460[c] + C00030[c]	rn00280	-1000	1000	0	1	1.3.8.1 1.3.8.7 1.3.99.12 1.3.99.-	Amino acid metabolism	Y
R03172	(S)-2-Methylbutanoyl-CoA + Acceptor <=> 2-Methylbut-2-enoyl-CoA + Reduced acceptor	C15980[c] + C00028[c] <=> C03345[c] + C00030[c]	rn00280	-1000	1000	0	1	1.3.8.1 1.3.8.7 1.3.99.12	Amino acid metabolism	Y
R05064	(S)-3-Hydroxyisobutyryl-CoA + H2O <=> CoA + (S)-3-Hydroxyisobutyrate	C06000[c] + C00001[c] <=> C00010[c] + C06001[c]	rn00280	0	1000	0	1	3.1.2.4	Amino acid metabolism	N
R00927	Propanoyl-CoA + Acetyl-CoA <=> CoA + 2-Methylacetoacetyl-CoA	C00100[c] + C00024[c] <=> C00010[c] + C03344[c]	rn00280	0	1000	0	1	2.3.1.9 2.3.1.16	Amino acid metabolism	N	K00626
R04203	(2S,3S)-3-Hydroxy-2-methylbutanoyl-CoA + NAD+ <=> 2-Methylacetoacetyl-CoA + NADH + H+	C04405[c] + C00003[c] <=> C03344[c] + C00004[c] + C00080[c]	rn00280	-1000	1000	0	1	1.1.1.35 1.1.1.178	Amino acid metabolism	Y	K01825
R04204	(2S,3S)-3-Hydroxy-2-methylbutanoyl-CoA <=> 2-Methylbut-2-enoyl-CoA + H2O	C04405[c] <=> C03345[c] + C00001[c]	rn00280	0	1000	0	1	4.2.1.17	Amino acid metabolism	N	K01825
R01090	L-Leucine + 2-Oxoglutarate <=> 4-Methyl-2-oxopentanoate + L-Glutamate	C00123[c] + C00026[c] <=> C00233[c] + C00025[c]	rn00280	-1000	1000	0	1	2.6.1.6 2.6.1.42 2.6.1.67	Amino acid metabolism	Y	K00826
R01214	L-Valine + 2-Oxoglutarate <=> 3-Methyl-2-oxobutanoic acid + L-Glutamate	C00183[c] + C00026[c] <=> C00141[c] + C00025[c]	rn00280	-1000	1000	0	1	2.6.1.6 2.6.1.42	Amino acid metabolism	Y	K00826
R02085	(S)-3-Hydroxy-3-methylglutaryl-CoA <=> 3-Methylglutaconyl-CoA + H2O	C00356[c] <=> C03231[c] + C00001[c]	rn00280	-1000	1000	0	1	4.2.1.18	Amino acid metabolism	Y	K13766
R02199	L-Isoleucine + 2-Oxoglutarate <=> (S)-3-Methyl-2-oxopentanoic acid + L-Glutamate	C00407[c] + C00026[c] <=> C00671[c] + C00025[c]	rn00280	-1000	1000	0	1	2.6.1.42	Amino acid metabolism	Y	K00826
R02662	2-Methylpropanoyl-CoA + Enzyme N6-(dihydrolipoyl)lysine <=> CoA + [Dihydrolipoyllysine-residue (2-methylpropanoyl)transferase] S-(2-methylpropanoyl)dihydrolipoyllysine	C00630[c] + C15973[c] <=> C00010[c] + C15977[c]	rn00280	0	1000	0	1	2.3.1.168	Amino acid metabolism	N	K09699
R03174	(S)-2-Methylbutanoyl-CoA + Enzyme N6-(dihydrolipoyl)lysine <=> CoA + [Dihydrolipoyllysine-residue (2-methylpropanoyl)transferase] S-(2-methylbutanoyl)dihydrolipoyllysine	C15980[c] + C15973[c] <=> C00010[c] + C15979[c]	rn00280	0	1000	0	1	2.3.1.168	Amino acid metabolism	N	K09699
R04095	3-Methylbutanoyl-CoA + FAD <=> 3-Methylcrotonyl-CoA + FADH2	C02939[c] + C00016[c] <=> C03069[c] + C01352[c]	rn00280	-1000	1000	0	1	1.3.8.4 1.3.8.7	Amino acid metabolism	Y	K00253
R04097	3-Methylbutanoyl-CoA + Enzyme N6-(dihydrolipoyl)lysine <=> CoA + [Dihydrolipoyllysine-residue (2-methylpropanoyl)transferase] S-(3-methylbutanoyl)dihydrolipoyllysine	C02939[c] + C15973[c] <=> C00010[c] + C15975[c]	rn00280	0	1000	0	1	2.3.1.168	Amino acid metabolism	N	K09699
R04137	3-Hydroxyisovaleryl-CoA <=> 3-Methylcrotonyl-CoA + H2O	C05998[c] <=> C03069[c] + C00001[c]	rn00280	-1000	1000	0	1	4.2.1.17	Amino acid metabolism	Y	K01825
R04138	ATP + 3-Methylcrotonyl-CoA + HCO3- <=> ADP + Orthophosphate + 3-Methylglutaconyl-CoA	C00002[c] + C03069[c] + C00288[c] <=> C00008[c] + C00009[c] + C03231[c]	rn00280	0	1000	0	1	6.4.1.4	Amino acid metabolism	N	K01969
R07599	3-Methyl-2-oxobutanoic acid + Thiamin diphosphate <=> 2-Methyl-1-hydroxypropyl-ThPP + CO2	C00141[c] + C00068[c] <=> C15976[c] + C00011[c]	rn00280	0	1000	0	1	1.2.4.4	Amino acid metabolism	N	K00166
R07600	2-Methyl-1-hydroxypropyl-ThPP + Enzyme N6-(lipoyl)lysine <=> [Dihydrolipoyllysine-residue (2-methylpropanoyl)transferase] S-(2-methylpropanoyl)dihydrolipoyllysine + Thiamin diphosphate	C15976[c] + C15972[c] <=> C15977[c] + C00068[c]	rn00280	0	1000	0	1	1.2.4.4	Amino acid metabolism	N	K00166
R07601	4-Methyl-2-oxopentanoate + Thiamin diphosphate <=> 3-Methyl-1-hydroxybutyl-ThPP + CO2	C00233[c] + C00068[c] <=> C15974[c] + C00011[c]	rn00280	0	1000	0	1	1.2.4.4	Amino acid metabolism	N	K00166
R07602	3-Methyl-1-hydroxybutyl-ThPP + Enzyme N6-(lipoyl)lysine <=> [Dihydrolipoyllysine-residue (2-methylpropanoyl)transferase] S-(3-methylbutanoyl)dihydrolipoyllysine + Thiamin diphosphate	C15974[c] + C15972[c] <=> C15975[c] + C00068[c]	rn00280	0	1000	0	1	1.2.4.4	Amino acid metabolism	N	K00166
R07603	(S)-3-Methyl-2-oxopentanoic acid + Thiamin diphosphate <=> 2-Methyl-1-hydroxybutyl-ThPP + CO2	C00671[c] + C00068[c] <=> C15978[c] + C00011[c]	rn00280	0	1000	0	1	1.2.4.4	Amino acid metabolism	N	K00166
R07604	2-Methyl-1-hydroxybutyl-ThPP + Enzyme N6-(lipoyl)lysine <=> [Dihydrolipoyllysine-residue (2-methylpropanoyl)transferase] S-(2-methylbutanoyl)dihydrolipoyllysine + Thiamin diphosphate	C15978[c] + C15972[c] <=> C15979[c] + C00068[c]	rn00280	0	1000	0	1	1.2.4.4	Amino acid metabolism	N	K00166
R03869	(S)-Methylmalonate semialdehyde + NAD+ + H2O <=> Methylmalonate + NADH + H+	C06002[c] + C00003[c] + C00001[c] <=> C02170[c] + C00004[c] + C00080[c]	rn00280	0	1000	0	1	1.2.1.3	Amino acid metabolism	N	K00128
R04188	L-3-Aminoisobutanoate + 2-Oxoglutarate <=> (S)-Methylmalonate semialdehyde + L-Glutamate	C03284[c] + C00026[c] <=> C06002[c] + C00025[c]	rn00280	-1000	1000	0	1	2.6.1.22	Amino acid metabolism	Y	K07250
R05066	(S)-3-Hydroxyisobutyrate + NAD+ <=> (S)-Methylmalonate semialdehyde + NADH + H+	C06001[c] + C00003[c] <=> C06002[c] + C00004[c] + C00080[c]	rn00280	-1000	1000	0	1	1.1.1.31 1.1.1.35	Amino acid metabolism	Y	K00020
R04224	2-Methylprop-2-enoyl-CoA + H2O <=> (S)-3-Hydroxyisobutyryl-CoA	C03460[c] + C00001[c] <=> C06000[c]	rn00280	0	1000	0	1	4.2.1.17	Amino acid metabolism	N	K01825
R01357	ATP + Acetoacetate + CoA <=> AMP + Diphosphate + Acetoacetyl-CoA	C00002[c] + C00164[c] + C00010[c] <=> C00020[c] + C00013[c] + C00332[c]	rn00280	0	1000	0	1	6.2.1.16	Amino acid metabolism	N	K01907
R08092	5-Methylhex-4-enoyl-CoA + FAD <=> (2E)-5-Methylhexa-2,4-dienoyl-CoA + FADH2	C16470[c] + C00016[c] <=> C16468[c] + C01352[c]	rn00281	0	1000	0	1	1.3.99.-	Metabolism of terpenoids and polyketides	N
R08090	3-Hydroxy-3-(4-methylpent-3-en-1-yl)glutaryl-CoA <=> 7-Methyl-3-oxo-6-octenoyl-CoA + Acetate	C04675[c] <=> C16466[c] + C00033[c]	rn00281	0	1000	0	1	4.1.3.4 4.1.3.26	Metabolism of terpenoids and polyketides	N	K01640
R08091	7-Methyl-3-oxo-6-octenoyl-CoA + CoA <=> 5-Methylhex-4-enoyl-CoA + Acetyl-CoA	C16466[c] + C00010[c] <=> C16470[c] + C00024[c]	rn00281	0	1000	0	1	2.3.1.16	Metabolism of terpenoids and polyketides	N	K00632
R08094	3-Hydroxy-5-methylhex-4-enoyl-CoA + NAD+ <=> 5-Methyl-3-oxo-4-hexenoyl-CoA + NADH + H+	C16469[c] + C00003[c] <=> C16471[c] + C00004[c] + C00080[c]	rn00281	0	1000	0	1	1.1.1.35	Metabolism of terpenoids and polyketides	N	K01825
R08095	5-Methyl-3-oxo-4-hexenoyl-CoA + CoA <=> 3-Methylcrotonyl-CoA + Acetyl-CoA	C16471[c] + C00010[c] <=> C03069[c] + C00024[c]	rn00281	0	1000	0	1	2.3.1.16	Metabolism of terpenoids and polyketides	N	K00632
R08093	(2E)-5-Methylhexa-2,4-dienoyl-CoA + H2O <=> 3-Hydroxy-5-methylhex-4-enoyl-CoA	C16468[c] + C00001[c] <=> C16469[c]	rn00281	0	1000	0	1	4.2.1.17	Metabolism of terpenoids and polyketides	N	K01825
R00226	(S)-2-Acetolactate + CO2 <=> 2 Pyruvate	C06010[c] + C00011[c] <=> 2 C00022[c]	rn00290	0	1000	0	1	2.2.1.6	Amino acid metabolism	N	K01652
R04440	(R)-2,3-Dihydroxy-3-methylbutanoate + NADP+ <=> 3-Hydroxy-3-methyl-2-oxobutanoic acid + NADPH + H+	C04272[c] + C00006[c] <=> C04181[c] + C00005[c] + C00080[c]	rn00290	-1000	1000	0	1	1.1.1.86	Amino acid metabolism	Y	K00053
R04441	(R)-2,3-Dihydroxy-3-methylbutanoate <=> 3-Methyl-2-oxobutanoic acid + H2O	C04272[c] <=> C00141[c] + C00001[c]	rn00290	0	1000	0	1	4.2.1.9	Amino acid metabolism	N	K01687
R05068	(R)-2,3-Dihydroxy-3-methylpentanoate + NADP+ <=> (R)-3-Hydroxy-3-methyl-2-oxopentanoate + NADPH + H+	C06007[c] + C00006[c] <=> C14463[c] + C00005[c] + C00080[c]	rn00290	-1000	1000	0	1	1.1.1.86	Amino acid metabolism	Y	K00053
R05069	(S)-2-Aceto-2-hydroxybutanoate <=> (R)-3-Hydroxy-3-methyl-2-oxopentanoate	C06006[c] <=> C14463[c]	rn00290	-1000	1000	0	1	1.1.1.86 5.4.99.3	Amino acid metabolism	Y	K00053
R05070	(R)-2,3-Dihydroxy-3-methylpentanoate <=> (S)-3-Methyl-2-oxopentanoic acid + H2O	C06007[c] <=> C00671[c] + C00001[c]	rn00290	0	1000	0	1	4.2.1.9	Amino acid metabolism	N	K01687
R05071	(S)-2-Acetolactate <=> 3-Hydroxy-3-methyl-2-oxobutanoic acid	C06010[c] <=> C04181[c]	rn00290	-1000	1000	0	1	1.1.1.86 5.4.99.3	Amino acid metabolism	Y	K00053
R08648	Pyruvate + 2-Oxobutanoate <=> (S)-2-Aceto-2-hydroxybutanoate + CO2	C00022[c] + C00109[c] <=> C06006[c] + C00011[c]	rn00290	0	1000	0	1	2.2.1.6	Amino acid metabolism	N	K01652
R01215	L-Valine + Pyruvate <=> 3-Methyl-2-oxobutanoic acid + L-Alanine	C00183[c] + C00022[c] <=> C00141[c] + C00041[c]	rn00290	-1000	1000	0	1	2.6.1.66	Amino acid metabolism	Y	K00835
R04426	(2R,3S)-3-Isopropylmalate + NAD+ <=> (2S)-2-Isopropyl-3-oxosuccinate + NADH + H+	C04411[c] + C00003[c] <=> C04236[c] + C00004[c] + C00080[c]	rn00290	-1000	1000	0	1	1.1.1.85	Amino acid metabolism	Y	K00052
R01652	4-Methyl-2-oxopentanoate + CO2 <=> (2S)-2-Isopropyl-3-oxosuccinate	C00233[c] + C00011[c] <=> C04236[c]	rn00290	0	1000	0	1	1.1.1.85	Amino acid metabolism	N	K00052
R03968	alpha-Isopropylmalate <=> 2-Isopropylmaleate + H2O	C02504[c] <=> C02631[c] + C00001[c]	rn00290	-1000	1000	0	1	4.2.1.33	Amino acid metabolism	Y	K01704
R04001	(2R,3S)-3-Isopropylmalate <=> 2-Isopropylmaleate + H2O	C04411[c] <=> C02631[c] + C00001[c]	rn00290	-1000	1000	0	1	4.2.1.33	Amino acid metabolism	Y	K01704
R03896	(R)-2-Methylmalate <=> 2-Methylmaleate + H2O	C02612[c] <=> C02226[c] + C00001[c]	rn00290	-1000	1000	0	1	4.2.1.35	Amino acid metabolism	Y	K01704
R03898	2-Methylmaleate + H2O <=> D-erythro-3-Methylmalate	C02226[c] + C00001[c] <=> C06032[c]	rn00290	-1000	1000	0	1	4.2.1.35	Amino acid metabolism	Y	K01704
R00451	meso-2,6-Diaminoheptanedioate <=> L-Lysine + CO2	C00680[c] <=> C00047[c] + C00011[c]	rn00300	0	1000	0	1	4.1.1.20	Amino acid metabolism	N	K01586
R02734	N-Succinyl-LL-2,6-diaminoheptanedioate + H2O <=> Succinate + LL-2,6-Diaminoheptanedioate	C04421[c] + C00001[c] <=> C00042[c] + C00666[c]	rn00300	0	1000	0	1	3.5.1.18	Amino acid metabolism	N	K01439
R02735	LL-2,6-Diaminoheptanedioate <=> meso-2,6-Diaminoheptanedioate	C00666[c] <=> C00680[c]	rn00300	-1000	1000	0	1	5.1.1.7	Amino acid metabolism	Y	K01778
R02788	ATP + UDP-N-acetylmuramoyl-L-alanyl-D-glutamate + meso-2,6-Diaminoheptanedioate <=> ADP + Orthophosphate + UDP-N-acetylmuramoyl-L-alanyl-gamma-D-glutamyl-meso-2,6-diaminopimelate	C00002[c] + C00692[c] + C00680[c] <=> C00008[c] + C00009[c] + C04877[c]	rn00300	0	1000	0	1	6.3.2.13	Amino acid metabolism	N	K01928
R04365	Succinyl-CoA + 2,3,4,5-Tetrahydrodipicolinate + H2O <=> CoA + N-Succinyl-2-L-amino-6-oxoheptanedioate	C00091[c] + C03972[c] + C00001[c] <=> C00010[c] + C04462[c]	rn00300	0	1000	0	1	2.3.1.117	Amino acid metabolism	N	K00674
R04475	N-Succinyl-LL-2,6-diaminoheptanedioate + 2-Oxoglutarate <=> N-Succinyl-2-L-amino-6-oxoheptanedioate + L-Glutamate	C04421[c] + C00026[c] <=> C04462[c] + C00025[c]	rn00300	-1000	1000	0	1	2.6.1.17	Amino acid metabolism	Y	K00821
R04617	ATP + UDP-N-acetylmuramoyl-L-alanyl-gamma-D-glutamyl-meso-2,6-diaminopimelate + D-Alanyl-D-alanine <=> ADP + Orthophosphate + UDP-N-acetylmuramoyl-L-alanyl-D-glutamyl-6-carboxy-L-lysyl-D-alanyl-D-alanine	C00002[c] + C04877[c] + C00993[c] <=> C00008[c] + C00009[c] + C04882[c]	rn00300	0	1000	0	1	6.3.2.10	Amino acid metabolism	N	K01929
R01939	L-2-Aminoadipate + 2-Oxoglutarate <=> 2-Oxoadipate + L-Glutamate	C00956[c] + C00026[c] <=> C00322[c] + C00025[c]	rn00300	-1000	1000	0	1	2.6.1.39	Amino acid metabolism	Y	K05825
R02488	Glutaryl-CoA + Electron-transferring flavoprotein <=> Crotonoyl-CoA + Reduced electron-transferring flavoprotein + CO2	C00527[c] + C04253[c] <=> C00877[c] + C04570[c] + C00011[c]	rn00310	0	1000	0	1	1.3.8.6	Amino acid metabolism	N
R03030	L-3-Aminobutyryl-CoA <=> Crotonoyl-CoA + Ammonia	C05231[c] <=> C00877[c] + C00014[c]	rn00310	0	1000	0	1	4.3.1.14	Amino acid metabolism	N
R01940	2-Oxoadipate + Enzyme N6-(lipoyl)lysine <=> [Dihydrolipoyllysine-residue succinyltransferase] S-glutaryldihydrolipoyllysine + CO2	C00322[c] + C15972[c] <=> C06157[c] + C00011[c]	rn00310	0	1000	0	1	1.2.4.2	Amino acid metabolism	N	K00164
R02571	Glutaryl-CoA + Enzyme N6-(dihydrolipoyl)lysine <=> CoA + [Dihydrolipoyllysine-residue succinyltransferase] S-glutaryldihydrolipoyllysine	C00527[c] + C15973[c] <=> C00010[c] + C06157[c]	rn00310	-1000	1000	0	1	2.3.1.61	Amino acid metabolism	Y	K00658
R01171	Butanoyl-CoA + NAD+ <=> Crotonoyl-CoA + NADH + H+	C00136[c] + C00003[c] <=> C00877[c] + C00004[c] + C00080[c]	rn00310	0	1000	0	1	1.3.1.44	Amino acid metabolism	N	K00209
R10564	(S)-5-Amino-3-oxohexanoic acid + Acetyl-CoA <=> L-3-Aminobutyryl-CoA + Acetoacetate	C03656[c] + C00024[c] <=> C05231[c] + C00164[c]	rn00310	0	1000	0	1	2.3.1.247	Amino acid metabolism	N	K18013
R00671	L-Ornithine <=> L-Proline + Ammonia	C00077[c] <=> C00148[c] + C00014[c]	rn00330	-1000	1000	0	1	4.3.1.12	Amino acid metabolism	Y
R01151	Putrescine + Oxygen + H2O <=> 4-Aminobutyraldehyde + Ammonia + Hydrogen peroxide	C00134[c] + C00007[c] + C00001[c] <=> C00555[c] + C00014[c] + C00027[c]	rn00330	-1000	1000	0	1	1.4.3.10 1.4.3.22	Amino acid metabolism	Y
R01155	Putrescine + 2-Oxoglutarate <=> 4-Aminobutyraldehyde + L-Glutamate	C00134[c] + C00026[c] <=> C00555[c] + C00025[c]	rn00330	-1000	1000	0	1	2.6.1.29 2.6.1.82	Amino acid metabolism	Y
R01915	Spermidine + Acceptor + H2O <=> 1,3-Diaminopropane + 4-Aminobutyraldehyde + Reduced acceptor	C00315[c] + C00028[c] + C00001[c] <=> C00986[c] + C00555[c] + C00030[c]	rn00330	0	1000	0	1	1.5.99.6	Amino acid metabolism	N
R01987	4-Aminobutanoate + Acetate <=> 4-Acetamidobutanoate + H2O	C00334[c] + C00033[c] <=> C02946[c] + C00001[c]	rn00330	0	1000	0	1	3.5.1.63	Amino acid metabolism	N
R03314	L-Glutamate 5-semialdehyde <=> (S)-1-Pyrroline-5-carboxylate + H2O	C01165[c] <=> C03912[c] + C00001[c]	rn00330	-1000	1000	0	1		Amino acid metabolism	Y
R08714	Putrescine + Pyruvate <=> 4-Aminobutyraldehyde + L-Alanine	C00134[c] + C00022[c] <=> C00555[c] + C00041[c]	rn00330	0	1000	0	1	2.6.1.113	Amino acid metabolism	N
R01252	L-Proline + 2-Oxoglutarate + Oxygen <=> Hydroxyproline + Succinate + CO2	C00148[c] + C00026[c] + C00007[c] <=> C01157[c] + C00042[c] + C00011[c]	rn00330	0	1000	0	1	1.14.11.2 1.14.11.57	Amino acid metabolism	N
R00667	L-Ornithine + 2-Oxoglutarate <=> L-Glutamate 5-semialdehyde + L-Glutamate	C00077[c] + C00026[c] <=> C01165[c] + C00025[c]	rn00330	-1000	1000	0	1	2.6.1.13	Amino acid metabolism	Y
R04025	N-Acetylputrescine + H2O + Oxygen <=> N4-Acetylaminobutanal + Ammonia + Hydrogen peroxide	C02714[c] + C00001[c] + C00007[c] <=> C05936[c] + C00014[c] + C00027[c]	rn00330	0	1000	0	1	1.4.3.4	Amino acid metabolism	N
R07419	4-(L-gamma-Glutamylamino)butanoate + H2O <=> 4-Aminobutanoate + L-Glutamate	C15767[c] + C00001[c] <=> C00334[c] + C00025[c]	rn00330	0	1000	0	1	3.5.1.94	Amino acid metabolism	N
R00566	L-Arginine <=> Agmatine + CO2	C00062[c] <=> C00179[c] + C00011[c]	rn00330	0	1000	0	1	4.1.1.19	Amino acid metabolism	N	K01585
R00670	L-Ornithine <=> Putrescine + CO2	C00077[c] <=> C00134[c] + C00011[c]	rn00330	0	1000	0	1	4.1.1.17	Amino acid metabolism	N	K01581
R01154	Acetyl-CoA + Putrescine <=> CoA + N-Acetylputrescine	C00024[c] + C00134[c] <=> C00010[c] + C02714[c]	rn00330	0	1000	0	1	2.3.1.57	Amino acid metabolism	N	K00657
R01157	Agmatine + H2O <=> Putrescine + Urea	C00179[c] + C00001[c] <=> C00134[c] + C00086[c]	rn00330	0	1000	0	1	3.5.3.11	Amino acid metabolism	N	K01480
R00832	Succinyl-CoA + L-Arginine <=> CoA + N2-Succinyl-L-arginine	C00091[c] + C00062[c] <=> C00010[c] + C03296[c]	rn00330	0	1000	0	1	2.3.1.109	Amino acid metabolism	N	K00673
R01152	N-Carbamoylputrescine + H2O <=> Putrescine + CO2 + Ammonia	C00436[c] + C00001[c] <=> C00134[c] + C00011[c] + C00014[c]	rn00330	0	1000	0	1	3.5.1.53	Amino acid metabolism	N	K12251
R01416	Agmatine + H2O <=> N-Carbamoylputrescine + Ammonia	C00179[c] + C00001[c] <=> C00436[c] + C00014[c]	rn00330	0	1000	0	1	3.5.3.12	Amino acid metabolism	N	K10536
R07414	ATP + L-Glutamate + Putrescine <=> ADP + Orthophosphate + gamma-L-Glutamylputrescine	C00002[c] + C00025[c] + C00134[c] <=> C00008[c] + C00009[c] + C15699[c]	rn00330	0	1000	0	1	6.3.1.11	Amino acid metabolism	N	K09470
R07415	gamma-L-Glutamylputrescine + H2O + Oxygen <=> gamma-Glutamyl-gamma-aminobutyraldehyde + Ammonia + Hydrogen peroxide	C15699[c] + C00001[c] + C00007[c] <=> C15700[c] + C00014[c] + C00027[c]	rn00330	0	1000	0	1	1.4.3.-	Amino acid metabolism	N	K09471
R07417	gamma-Glutamyl-gamma-aminobutyraldehyde + NAD+ + H2O <=> 4-(L-gamma-Glutamylamino)butanoate + NADH + H+	C15700[c] + C00003[c] + C00001[c] <=> C15767[c] + C00004[c] + C00080[c]	rn00330	0	1000	0	1	1.2.1.99	Amino acid metabolism	N	K09472
R07418	gamma-Glutamyl-gamma-aminobutyraldehyde + NADP+ + H2O <=> 4-(L-gamma-Glutamylamino)butanoate + NADPH + H+	C15700[c] + C00006[c] + C00001[c] <=> C15767[c] + C00005[c] + C00080[c]	rn00330	0	1000	0	1	1.2.1.99	Amino acid metabolism	N	K09472
R09079	Putrescine + L-Aspartate 4-semialdehyde + NADPH + H+ <=> Carboxyspermidine + H2O + NADP+	C00134[c] + C00441[c] + C00005[c] + C00080[c] <=> C18172[c] + C00001[c] + C00006[c]	rn00330	0	1000	0	1	1.5.1.43	Amino acid metabolism	N	K13746
R09080	1,3-Diaminopropane + L-Aspartate 4-semialdehyde + NADPH + H+ <=> Carboxynorspermidine + H2O + NADP+	C00986[c] + C00441[c] + C00005[c] + C00080[c] <=> C18174[c] + C00001[c] + C00006[c]	rn00330	0	1000	0	1	1.5.1.43	Amino acid metabolism	N	K13746
R09081	Carboxyspermidine <=> Spermidine + CO2	C18172[c] <=> C00315[c] + C00011[c]	rn00330	0	1000	0	1	4.1.1.96	Amino acid metabolism	N	K13747
R09082	Carboxynorspermidine <=> Norspermidine + CO2	C18174[c] <=> C03375[c] + C00011[c]	rn00330	0	1000	0	1	4.1.1.96	Amino acid metabolism	N	K13747
R01246	L-Proline + NAD+ <=> 1-Pyrroline-2-carboxylate + NADH + H+	C00148[c] + C00003[c] <=> C03564[c] + C00004[c] + C00080[c]	rn00330	0	1000	0	1	1.5.1.1 1.5.1.49	Amino acid metabolism	N	K19742
R01249	L-Proline + NADP+ <=> 1-Pyrroline-2-carboxylate + NADPH + H+	C00148[c] + C00006[c] <=> C03564[c] + C00005[c] + C00080[c]	rn00330	0	1000	0	1	1.5.1.1 1.5.1.21 1.5.1.49	Amino acid metabolism	N	K19742
R01248	L-Proline + NAD+ <=> (S)-1-Pyrroline-5-carboxylate + NADH + H+	C00148[c] + C00003[c] <=> C03912[c] + C00004[c] + C00080[c]	rn00330	-1000	1000	0	1	1.5.1.2	Amino acid metabolism	Y	K00286
R01251	L-Proline + NADP+ <=> (S)-1-Pyrroline-5-carboxylate + NADPH + H+	C00148[c] + C00006[c] <=> C03912[c] + C00005[c] + C00080[c]	rn00330	-1000	1000	0	1	1.5.1.2	Amino acid metabolism	Y	K00286
R01253	L-Proline + Quinone <=> (S)-1-Pyrroline-5-carboxylate + Hydroquinone	C00148[c] + C15602[c] <=> C03912[c] + C15603[c]	rn00330	0	1000	0	1	1.5.5.2	Amino acid metabolism	N	K13821
R03296	Hydroxyproline <=> cis-4-Hydroxy-D-proline	C01157[c] <=> C03440[c]	rn00330	0	1000	0	1	5.1.1.8	Amino acid metabolism	N	K12658
R03291	Hydroxyproline + NAD+ <=> L-1-Pyrroline-3-hydroxy-5-carboxylate + NADH + H+	C01157[c] + C00003[c] <=> C04281[c] + C00004[c] + C00080[c]	rn00330	0	1000	0	1	1.5.1.2	Amino acid metabolism	N	K00286
R03293	Hydroxyproline + NADP+ <=> L-1-Pyrroline-3-hydroxy-5-carboxylate + NADPH + H+	C01157[c] + C00006[c] <=> C04281[c] + C00005[c] + C00080[c]	rn00330	0	1000	0	1	1.5.1.2	Amino acid metabolism	N	K00286
R04444	L-1-Pyrroline-3-hydroxy-5-carboxylate + NAD+ + 2 H2O <=> L-erythro-4-Hydroxyglutamate + NADH + H+	C04281[c] + C00003[c] + 2 C00001[c] <=> C05947[c] + C00004[c] + C00080[c]	rn00330	0	1000	0	1	1.2.1.88	Amino acid metabolism	N	K13821
R04445	L-1-Pyrroline-3-hydroxy-5-carboxylate + NADP+ + 2 H2O <=> L-erythro-4-Hydroxyglutamate + NADPH + H+	C04281[c] + C00006[c] + 2 C00001[c] <=> C05947[c] + C00005[c] + C00080[c]	rn00330	0	1000	0	1	1.2.1.88	Amino acid metabolism	N	K13821
R05051	L-erythro-4-Hydroxyglutamate + NADH + H+ <=> L-4-Hydroxyglutamate semialdehyde + NAD+ + H2O	C05947[c] + C00004[c] + C00080[c] <=> C05938[c] + C00003[c] + C00001[c]	rn00330	0	1000	0	1	1.2.1.88	Amino acid metabolism	N	K13821
R05052	L-erythro-4-Hydroxyglutamate + 2-Oxoglutarate <=> (4R)-4-Hydroxy-2-oxoglutarate + L-Glutamate	C05947[c] + C00026[c] <=> C05946[c] + C00025[c]	rn00330	0	1000	0	1	2.6.1.1 2.6.1.23	Amino acid metabolism	N	K00813
R02280	1-Pyrroline-4-hydroxy-2-carboxylate + H2O <=> 2,5-Dioxopentanoate + Ammonia	C04282[c] + C00001[c] <=> C00433[c] + C00014[c]	rn00330	0	1000	0	1	3.5.4.22	Amino acid metabolism	N	K21062
R11428	cis-4-Hydroxy-D-proline + Acceptor <=> 1-Pyrroline-4-hydroxy-2-carboxylate + Reduced acceptor	C03440[c] + C00028[c] <=> C04282[c] + C00030[c]	rn00330	0	1000	0	1	1.5.99.-	Amino acid metabolism	N	K21060
R00239	ATP + L-Glutamate <=> ADP + L-Glutamyl 5-phosphate	C00002[c] + C00025[c] <=> C00008[c] + C03287[c]	rn00330	0	1000	0	1	2.7.2.11	Amino acid metabolism	N	K00931
R00245	L-Glutamate 5-semialdehyde + NAD+ + H2O <=> L-Glutamate + NADH + H+	C01165[c] + C00003[c] + C00001[c] <=> C00025[c] + C00004[c] + C00080[c]	rn00330	-1000	1000	0	1	1.2.1.88	Amino acid metabolism	Y	K13821
R03313	L-Glutamate 5-semialdehyde + Orthophosphate + NADP+ <=> L-Glutamyl 5-phosphate + NADPH + H+	C01165[c] + C00009[c] + C00006[c] <=> C03287[c] + C00005[c] + C00080[c]	rn00330	0	1000	0	1	1.2.1.41	Amino acid metabolism	N	K00147
R00411	N-Succinyl-L-glutamate + H2O <=> L-Glutamate + Succinate	C05931[c] + C00001[c] <=> C00025[c] + C00042[c]	rn00330	0	1000	0	1	3.5.1.96	Amino acid metabolism	N	K05526
R05049	N-Succinyl-L-glutamate 5-semialdehyde + NAD+ + H2O <=> N-Succinyl-L-glutamate + NADH + H+	C05932[c] + C00003[c] + C00001[c] <=> C05931[c] + C00004[c] + C00080[c]	rn00330	0	1000	0	1	1.2.1.71	Amino acid metabolism	N	K06447
R05050	N4-Acetylaminobutanal + NAD+ + H2O <=> 4-Acetamidobutanoate + NADH + H+	C05936[c] + C00003[c] + C00001[c] <=> C02946[c] + C00004[c] + C00080[c]	rn00330	0	1000	0	1	1.2.1.3	Amino acid metabolism	N	K00128
R01986	4-Aminobutyraldehyde + NADP+ + H2O <=> 4-Aminobutanoate + NADPH + H+	C00555[c] + C00006[c] + C00001[c] <=> C00334[c] + C00005[c] + C00080[c]	rn00330	0	1000	0	1	1.2.1.3	Amino acid metabolism	N	K00128
R02549	4-Aminobutyraldehyde + NAD+ + H2O <=> 4-Aminobutanoate + NADH + H+	C00555[c] + C00003[c] + C00001[c] <=> C00334[c] + C00004[c] + C00080[c]	rn00330	0	1000	0	1	1.2.1.3 1.2.1.19 1.2.1.-	Amino acid metabolism	N	K00128
R11671	Malonyl-CoA + Acetyl-CoA <=> Dodecanoyl-[acyl-carrier protein]	C00083[c] + C00024[c] <=> C05223[c]	rn00333	0	1000	0	1		Biosynthesis of other secondary metabolites	N	K00059
R01163	L-Histidinal + H2O + NAD+ <=> L-Histidine + NADH + H+	C01929[c] + C00001[c] + C00003[c] <=> C00135[c] + C00004[c] + C00080[c]	rn00340	0	1000	0	1	1.1.1.23	Amino acid metabolism	N	K00013
R01168	L-Histidine <=> Urocanate + Ammonia	C00135[c] <=> C00785[c] + C00014[c]	rn00340	0	1000	0	1	4.3.1.3	Amino acid metabolism	N	K01745
R02288	4-Imidazolone-5-propanoate + H2O <=> N-Formimino-L-glutamate	C03680[c] + C00001[c] <=> C00439[c]	rn00340	0	1000	0	1	3.5.2.7	Amino acid metabolism	N	K01468
R02914	4-Imidazolone-5-propanoate <=> Urocanate + H2O	C03680[c] <=> C00785[c] + C00001[c]	rn00340	0	1000	0	1	4.2.1.49	Amino acid metabolism	N	K01712
R03012	L-Histidinol + NAD+ <=> L-Histidinal + NADH + H+	C00860[c] + C00003[c] <=> C01929[c] + C00004[c] + C00080[c]	rn00340	0	1000	0	1	1.1.1.23	Amino acid metabolism	N	K00013
R02285	N-Formimino-L-glutamate + H2O <=> L-Glutamate + Formamide	C00439[c] + C00001[c] <=> C00025[c] + C00488[c]	rn00340	0	1000	0	1	3.5.3.8	Amino acid metabolism	N	K01479
R01071	1-(5-Phospho-D-ribosyl)-ATP + Diphosphate <=> ATP + 5-Phospho-alpha-D-ribose 1-diphosphate	C02739[c] + C00013[c] <=> C00002[c] + C00119[c]	rn00340	-1000	1000	0	1	2.4.2.17	Amino acid metabolism	Y	K00765
R03013	L-Histidinol phosphate + H2O <=> L-Histidinol + Orthophosphate	C01100[c] + C00001[c] <=> C00860[c] + C00009[c]	rn00340	0	1000	0	1	3.1.3.15	Amino acid metabolism	N	K01089
R03243	L-Histidinol phosphate + 2-Oxoglutarate <=> 3-(Imidazol-4-yl)-2-oxopropyl phosphate + L-Glutamate	C01100[c] + C00026[c] <=> C01267[c] + C00025[c]	rn00340	-1000	1000	0	1	2.6.1.9	Amino acid metabolism	Y	K00817
R03457	D-erythro-1-(Imidazol-4-yl)glycerol 3-phosphate <=> 3-(Imidazol-4-yl)-2-oxopropyl phosphate + H2O	C04666[c] <=> C01267[c] + C00001[c]	rn00340	0	1000	0	1	4.2.1.19	Amino acid metabolism	N	K01089
R04035	1-(5-Phospho-D-ribosyl)-ATP + H2O <=> Phosphoribosyl-AMP + Diphosphate	C02739[c] + C00001[c] <=> C02741[c] + C00013[c]	rn00340	0	1000	0	1	3.6.1.31	Amino acid metabolism	N	K11755
R04037	Phosphoribosyl-AMP + H2O <=> 5-(5-Phospho-D-ribosylaminoformimino)-1-(5-phosphoribosyl)-imidazole-4-carboxamide	C02741[c] + C00001[c] <=> C04896[c]	rn00340	0	1000	0	1	3.5.4.19	Amino acid metabolism	N	K11755
R04558	N-(5'-Phospho-D-1'-ribulosylformimino)-5-amino-1-(5''-phospho-D-ribosyl)-4-imidazolecarboxamide + L-Glutamine <=> D-erythro-1-(Imidazol-4-yl)glycerol 3-phosphate + 1-(5'-Phosphoribosyl)-5-amino-4-imidazolecarboxamide + L-Glutamate	C04916[c] + C00064[c] <=> C04666[c] + C04677[c] + C00025[c]	rn00340	0	1000	0	1	2.4.2.- 4.1.3.-	Amino acid metabolism	N	K02501
R04640	5-(5-Phospho-D-ribosylaminoformimino)-1-(5-phosphoribosyl)-imidazole-4-carboxamide <=> N-(5'-Phospho-D-1'-ribulosylformimino)-5-amino-1-(5''-phospho-D-ribosyl)-4-imidazolecarboxamide	C04896[c] <=> C04916[c]	rn00340	0	1000	0	1	5.3.1.16	Amino acid metabolism	N	K01814
R00734	L-Tyrosine + 2-Oxoglutarate <=> 3-(4-Hydroxyphenyl)pyruvate + L-Glutamate	C00082[c] + C00026[c] <=> C01179[c] + C00025[c]	rn00350	-1000	1000	0	1	2.6.1.1 2.6.1.5 2.6.1.9 2.6.1.57	Amino acid metabolism	Y	K00813
R01364	Acetoacetate + Fumarate <=> 4-Fumarylacetoacetate + H2O	C00164[c] + C00122[c] <=> C01061[c] + C00001[c]	rn00350	0	1000	0	1	3.7.1.2	Amino acid metabolism	N	K16171
R02519	Homogentisate + Oxygen <=> 4-Maleylacetoacetate	C00544[c] + C00007[c] <=> C01036[c]	rn00350	0	1000	0	1	1.13.11.5	Amino acid metabolism	N	K00451
R03181	4-Maleylacetoacetate <=> 4-Fumarylacetoacetate	C01036[c] <=> C01061[c]	rn00350	0	1000	0	1	5.2.1.2	Amino acid metabolism	N	K01800
R05487	Phenylacetic acid + [Reduced NADPH---hemoprotein reductase] + Oxygen <=> 2-Hydroxyphenylacetate + [Oxidized NADPH---hemoprotein reductase] + H2O	C07086[c] + C03024[c] + C00007[c] <=> C05852[c] + C03161[c] + C00001[c]	rn00360	0	1000	0	1	1.14.14.54	Amino acid metabolism	N
R02540	2-Phenylacetamide + H2O <=> Phenylacetic acid + Ammonia	C02505[c] + C00001[c] <=> C07086[c] + C00014[c]	rn00360	0	1000	0	1	3.5.1.4	Amino acid metabolism	N
R00694	L-Phenylalanine + 2-Oxoglutarate <=> Phenylpyruvate + L-Glutamate	C00079[c] + C00026[c] <=> C00166[c] + C00025[c]	rn00360	-1000	1000	0	1	2.6.1.1 2.6.1.5 2.6.1.9 2.6.1.57	Amino acid metabolism	Y	K00813
R01372	Phenylpyruvate + Oxygen <=> 2-Hydroxyphenylacetate + CO2	C00166[c] + C00007[c] <=> C05852[c] + C00011[c]	rn00360	0	1000	0	1	1.13.11.27	Amino acid metabolism	N	K00457
R01795	Tetrahydrobiopterin + L-Phenylalanine + Oxygen <=> Dihydrobiopterin + L-Tyrosine + H2O	C00272[c] + C00079[c] + C00007[c] <=> C00268[c] + C00082[c] + C00001[c]	rn00360	0	1000	0	1	1.14.16.1	Amino acid metabolism	N	K00500
R00693	Acetyl-CoA + L-Phenylalanine <=> CoA + N-Acetyl-L-phenylalanine	C00024[c] + C00079[c] <=> C00010[c] + C03519[c]	rn00360	0	1000	0	1	2.3.1.53	Amino acid metabolism	N	K03825
R00698	L-Phenylalanine + Oxygen <=> 2-Phenylacetamide + CO2	C00079[c] + C00007[c] <=> C02505[c] + C00011[c]	rn00360	0	1000	0	1	1.11.1.21	Amino acid metabolism	N	K03782
R01374	D-Phenylalanine + H2O + Quinone <=> Phenylpyruvate + Ammonia + Hydroquinone	C02265[c] + C00001[c] + C15602[c] <=> C00166[c] + C00014[c] + C15603[c]	rn00360	0	1000	0	1	1.4.5.1	Amino acid metabolism	N	K00285
R00829	Succinyl-CoA + Acetyl-CoA <=> CoA + 3-Oxoadipyl-CoA	C00091[c] + C00024[c] <=> C00010[c] + C02232[c]	rn00360	0	1000	0	1	2.3.1.16 2.3.1.174	Amino acid metabolism	N	K00632
R06941	(3S)-3-Hydroxyadipyl-CoA + NAD+ <=> 3-Oxoadipyl-CoA + NADH + H+	C14145[c] + C00003[c] <=> C02232[c] + C00004[c] + C00080[c]	rn00360	0	1000	0	1	1.1.1.35 1.1.1.157	Amino acid metabolism	N	K01825
R06942	5-Carboxy-2-pentenoyl-CoA + H2O <=> (3S)-3-Hydroxyadipyl-CoA	C14144[c] + C00001[c] <=> C14145[c]	rn00360	0	1000	0	1	4.2.1.17	Amino acid metabolism	N	K01825
R00228	Acetaldehyde + CoA + NAD+ <=> Acetyl-CoA + NADH + H+	C00084[c] + C00010[c] + C00003[c] <=> C00024[c] + C00004[c] + C00080[c]	rn00360	-1000	1000	0	1	1.2.1.10	Amino acid metabolism	Y	K04072
R02539	ATP + Phenylacetic acid + CoA <=> AMP + Diphosphate + Phenylacetyl-CoA	C00002[c] + C07086[c] + C00010[c] <=> C00020[c] + C00013[c] + C00582[c]	rn00360	0	1000	0	1	6.2.1.30	Amino acid metabolism	N	K01912
R05579	Glutaryl-CoA + Acceptor <=> Glutaconyl-1-CoA + Reduced acceptor	C00527[c] + C00028[c] <=> C02411[c] + C00030[c]	rn00362	0	1000	0	1	1.3.99.32	Xenobiotics biodegradation and metabolism	N
R05586	3-Oxopimeloyl-CoA + CoA <=> Glutaryl-CoA + Acetyl-CoA	C06715[c] + C00010[c] <=> C00527[c] + C00024[c]	rn00362	0	1000	0	1	2.3.1.16	Xenobiotics biodegradation and metabolism	N	K00632
R05305	3-Hydroxypimeloyl-CoA + NAD+ <=> 3-Oxopimeloyl-CoA + NADH + H+	C06714[c] + C00003[c] <=> C06715[c] + C00004[c] + C00080[c]	rn00362	0	1000	0	1	1.1.1.35 1.1.1.259	Xenobiotics biodegradation and metabolism	N	K01825
R03028	Glutaconyl-1-CoA <=> Crotonoyl-CoA + CO2	C02411[c] <=> C00877[c] + C00011[c]	rn00362	0	1000	0	1	1.3.8.6 4.1.1.70	Xenobiotics biodegradation and metabolism	N	K20509
R08609	Indole <=> Indole-3-acetate	C00463[c] <=> C00954[c]	rn00380	0	1000	0	1	2.5.1.-	Amino acid metabolism	N
R02678	Indole-3-acetaldehyde + NAD+ + H2O <=> Indole-3-acetate + NADH + H+	C00637[c] + C00003[c] + C00001[c] <=> C00954[c] + C00004[c] + C00080[c]	rn00380	0	1000	0	1	1.2.1.3	Amino acid metabolism	N	K00128
R01933	2-Oxoadipate + CoA + NAD+ <=> Glutaryl-CoA + CO2 + NADH + H+	C00322[c] + C00010[c] + C00003[c] <=> C00527[c] + C00011[c] + C00004[c] + C00080[c]	rn00380	0	1000	0	1	1.2.4.2 1.8.1.4 2.3.1.61	Amino acid metabolism	N	K00164
R00673	L-Tryptophan + H2O <=> Indole + Pyruvate + Ammonia	C00078[c] + C00001[c] <=> C00463[c] + C00022[c] + C00014[c]	rn00380	0	1000	0	1	4.1.99.1	Amino acid metabolism	N	K01667
R02340	Indoleglycerol phosphate <=> Indole + D-Glyceraldehyde 3-phosphate	C03506[c] <=> C00463[c] + C00118[c]	rn00400	-1000	1000	0	1	4.1.2.8 4.2.1.20	Amino acid metabolism	Y	K01696
R00674	L-Serine + Indole <=> L-Tryptophan + H2O	C00065[c] + C00463[c] <=> C00078[c] + C00001[c]	rn00400	0	1000	0	1	4.2.1.20 4.2.1.122	Amino acid metabolism	N	K01696
R01826	Phosphoenolpyruvate + D-Erythrose 4-phosphate + H2O <=> 2-Dehydro-3-deoxy-D-arabino-heptonate 7-phosphate + Orthophosphate	C00074[c] + C00279[c] + C00001[c] <=> C04691[c] + C00009[c]	rn00400	0	1000	0	1	2.5.1.54	Amino acid metabolism	N	K01626
R00691	L-Arogenate <=> L-Phenylalanine + H2O + CO2	C00826[c] <=> C00079[c] + C00001[c] + C00011[c]	rn00400	0	1000	0	1	4.2.1.51 4.2.1.91	Amino acid metabolism	N	K14170
R00985	Chorismate + Ammonia <=> Anthranilate + Pyruvate + H2O	C00251[c] + C00014[c] <=> C00108[c] + C00022[c] + C00001[c]	rn00400	0	1000	0	1	4.1.3.27	Amino acid metabolism	N	K01657
R00986	Chorismate + L-Glutamine <=> Anthranilate + Pyruvate + L-Glutamate	C00251[c] + C00064[c] <=> C00108[c] + C00022[c] + C00025[c]	rn00400	0	1000	0	1	4.1.3.27	Amino acid metabolism	N	K01657
R01073	N-(5-Phospho-D-ribosyl)anthranilate + Diphosphate <=> Anthranilate + 5-Phospho-alpha-D-ribose 1-diphosphate	C04302[c] + C00013[c] <=> C00108[c] + C00119[c]	rn00400	-1000	1000	0	1	2.4.2.18	Amino acid metabolism	Y	K00766
R01373	Prephenate <=> Phenylpyruvate + H2O + CO2	C00254[c] <=> C00166[c] + C00001[c] + C00011[c]	rn00400	-1000	1000	0	1	4.2.1.51 4.2.1.91	Amino acid metabolism	Y	K14170
R01714	5-O-(1-Carboxyvinyl)-3-phosphoshikimate <=> Chorismate + Orthophosphate	C01269[c] <=> C00251[c] + C00009[c]	rn00400	0	1000	0	1	4.2.3.5	Amino acid metabolism	N	K01736
R01715	Chorismate <=> Prephenate	C00251[c] <=> C00254[c]	rn00400	-1000	1000	0	1	5.4.99.5	Amino acid metabolism	Y	K14187
R01728	Prephenate + NAD+ <=> 3-(4-Hydroxyphenyl)pyruvate + CO2 + NADH + H+	C00254[c] + C00003[c] <=> C01179[c] + C00011[c] + C00004[c] + C00080[c]	rn00400	-1000	1000	0	1	1.3.1.12	Amino acid metabolism	Y	K14187
R01731	Oxaloacetate + L-Arogenate <=> L-Aspartate + Prephenate	C00036[c] + C00826[c] <=> C00049[c] + C00254[c]	rn00400	0	1000	0	1	2.6.1.57 2.6.1.78	Amino acid metabolism	N	K00832
R02412	ATP + Shikimate <=> ADP + Shikimate 3-phosphate	C00002[c] + C00493[c] <=> C00008[c] + C03175[c]	rn00400	0	1000	0	1	2.7.1.71	Amino acid metabolism	N	K00891
R02413	Shikimate + NADP+ <=> 3-Dehydroshikimate + NADPH + H+	C00493[c] + C00006[c] <=> C02637[c] + C00005[c] + C00080[c]	rn00400	-1000	1000	0	1	1.1.1.25 1.1.1.282	Amino acid metabolism	Y	K00014
R03083	2-Dehydro-3-deoxy-D-arabino-heptonate 7-phosphate <=> 3-Dehydroquinate + Orthophosphate	C04691[c] <=> C00944[c] + C00009[c]	rn00400	0	1000	0	1	4.2.3.4	Amino acid metabolism	N	K01735
R03084	3-Dehydroquinate <=> 3-Dehydroshikimate + H2O	C00944[c] <=> C02637[c] + C00001[c]	rn00400	-1000	1000	0	1	4.2.1.10	Amino acid metabolism	Y	K03786
R03460	Phosphoenolpyruvate + Shikimate 3-phosphate <=> Orthophosphate + 5-O-(1-Carboxyvinyl)-3-phosphoshikimate	C00074[c] + C03175[c] <=> C00009[c] + C01269[c]	rn00400	-1000	1000	0	1	2.5.1.19	Amino acid metabolism	Y	K00800
R03508	1-(2-Carboxyphenylamino)-1-deoxy-D-ribulose 5-phosphate <=> Indoleglycerol phosphate + CO2 + H2O	C01302[c] <=> C03506[c] + C00011[c] + C00001[c]	rn00400	-1000	1000	0	1	4.1.1.48	Amino acid metabolism	Y	K13498
R03509	N-(5-Phospho-D-ribosyl)anthranilate <=> 1-(2-Carboxyphenylamino)-1-deoxy-D-ribulose 5-phosphate	C04302[c] <=> C01302[c]	rn00400	-1000	1000	0	1	5.3.1.24	Amino acid metabolism	Y	K13498
R00489	L-Aspartate <=> beta-Alanine + CO2	C00049[c] <=> C00099[c] + C00011[c]	rn00410	0	1000	0	1	4.1.1.11 4.1.1.15	Metabolism of other amino acids	N	K24264
R00705	3-Oxopropanoate + CoA + NAD+ <=> Acetyl-CoA + CO2 + NADH + H+	C00222[c] + C00010[c] + C00003[c] <=> C00024[c] + C00011[c] + C00004[c] + C00080[c]	rn00410	0	1000	0	1	1.2.1.18 1.2.1.27	Metabolism of other amino acids	N	K00140
R00706	3-Oxopropanoate + CoA + NADP+ <=> Acetyl-CoA + CO2 + NADPH + H+	C00222[c] + C00010[c] + C00006[c] <=> C00024[c] + C00011[c] + C00005[c] + C00080[c]	rn00410	0	1000	0	1	1.2.1.18	Metabolism of other amino acids	N	K00140
R00904	3-Aminopropanal + NAD+ + H2O <=> beta-Alanine + NADH + H+	C05665[c] + C00003[c] + C00001[c] <=> C00099[c] + C00004[c] + C00080[c]	rn00410	0	1000	0	1	1.2.1.3 1.2.1.5 1.2.1.19	Metabolism of other amino acids	N	K00128
R00908	beta-Alanine + 2-Oxoglutarate <=> 3-Oxopropanoate + L-Glutamate	C00099[c] + C00026[c] <=> C00222[c] + C00025[c]	rn00410	-1000	1000	0	1	2.6.1.19 2.6.1.55	Metabolism of other amino acids	Y	K00823
R02473	ATP + (R)-Pantoate + beta-Alanine <=> AMP + Diphosphate + Pantothenate	C00002[c] + C00522[c] + C00099[c] <=> C00020[c] + C00013[c] + C00864[c]	rn00410	0	1000	0	1	6.3.2.1	Metabolism of other amino acids	N	K01918
R03045	3-Hydroxypropionyl-CoA <=> Propenoyl-CoA + H2O	C05668[c] <=> C00894[c] + C00001[c]	rn00410	-1000	1000	0	1	4.2.1.17 4.2.1.116	Metabolism of other amino acids	Y	K01825
R00230	Acetyl-CoA + Orthophosphate <=> CoA + Acetyl phosphate	C00024[c] + C00009[c] <=> C00010[c] + C00227[c]	rn00430	-1000	1000	0	1	2.3.1.8	Metabolism of other amino acids	Y	K13788
R00315	ATP + Acetate <=> ADP + Acetyl phosphate	C00002[c] + C00033[c] <=> C00008[c] + C00227[c]	rn00430	-1000	1000	0	1	2.7.2.1 2.7.2.15	Metabolism of other amino acids	Y	K00925
R00396	L-Alanine + NAD+ + H2O <=> Pyruvate + Ammonia + NADH + H+	C00041[c] + C00003[c] + C00001[c] <=> C00022[c] + C00014[c] + C00004[c] + C00080[c]	rn00430	-1000	1000	0	1	1.4.1.1	Metabolism of other amino acids	Y	K00259
R00747	Phosphonoacetaldehyde + H2O <=> Acetaldehyde + Orthophosphate	C03167[c] + C00001[c] <=> C00084[c] + C00009[c]	rn00440	0	1000	0	1	3.11.1.1	Metabolism of other amino acids	N	K05306
R04152	2-Aminoethylphosphonate + Pyruvate <=> Phosphonoacetaldehyde + L-Alanine	C03557[c] + C00022[c] <=> C03167[c] + C00041[c]	rn00440	-1000	1000	0	1	2.6.1.37	Metabolism of other amino acids	Y	K03430
R01579	D-Glutamine + H2O <=> D-Glutamate + Ammonia	C00819[c] + C00001[c] <=> C00217[c] + C00014[c]	rn00471	0	1000	0	1	3.5.1.2 3.5.1.35 3.5.1.38	Metabolism of other amino acids	N	K01425
R00260	L-Glutamate <=> D-Glutamate	C00025[c] <=> C00217[c]	rn00471	-1000	1000	0	1	5.1.1.3	Metabolism of other amino acids	Y	K01776
R02783	ATP + UDP-N-acetylmuramoyl-L-alanine + D-Glutamate <=> ADP + Orthophosphate + UDP-N-acetylmuramoyl-L-alanyl-D-glutamate	C00002[c] + C01212[c] + C00217[c] <=> C00008[c] + C00009[c] + C00692[c]	rn00471	0	1000	0	1	6.3.2.9	Metabolism of other amino acids	N	K01925
R03193	ATP + UDP-N-acetylmuramate + L-Alanine <=> ADP + Orthophosphate + UDP-N-acetylmuramoyl-L-alanine	C00002[c] + C01050[c] + C00041[c] <=> C00008[c] + C00009[c] + C01212[c]	rn00471	0	1000	0	1	6.3.2.8	Metabolism of other amino acids	N	K01924
R00401	L-Alanine <=> D-Alanine	C00041[c] <=> C00133[c]	rn00473	-1000	1000	0	1	5.1.1.1	Metabolism of other amino acids	Y	K01775
R01150	ATP + 2 D-Alanine <=> ADP + Orthophosphate + D-Alanyl-D-alanine	C00002[c] + 2 C00133[c] <=> C00008[c] + C00009[c] + C00993[c]	rn00473	0	1000	0	1	6.3.2.4	Metabolism of other amino acids	N	K01921
R03821	Trypanothione + NADP+ <=> Trypanothione disulfide + NADPH + H+	C02090[c] + C00006[c] <=> C03170[c] + C00005[c] + C00080[c]	rn00480	0	1000	0	1	1.8.1.12	Metabolism of other amino acids	N
R08361	Trypanothione + Tryparedoxin disulfide <=> Trypanothione disulfide + Tryparedoxin	C02090[c] + C16664[c] <=> C03170[c] + C16663[c]	rn00480	0	1000	0	1		Metabolism of other amino acids	N
R00115	2 Glutathione + NADP+ <=> Glutathione disulfide + NADPH + H+	2 C00051[c] + C00006[c] <=> C00127[c] + C00005[c] + C00080[c]	rn00480	0	1000	0	1	1.8.1.7	Metabolism of other amino acids	N	K00383
R00251	ATP + 5-Oxoproline + 2 H2O <=> ADP + Orthophosphate + L-Glutamate	C00002[c] + C01879[c] + 2 C00001[c] <=> C00008[c] + C00009[c] + C00025[c]	rn00480	0	1000	0	1	3.5.2.9	Metabolism of other amino acids	N	K07160
R00274	Hydrogen peroxide + 2 Glutathione <=> Glutathione disulfide + 2 H2O	C00027[c] + 2 C00051[c] <=> C00127[c] + 2 C00001[c]	rn00480	0	1000	0	1	1.11.1.9	Metabolism of other amino acids	N	K00432
R00494	Glutathione + H2O <=> Cys-Gly + L-Glutamate	C00051[c] + C00001[c] <=> C01419[c] + C00025[c]	rn00480	0	1000	0	1	3.4.19.13	Metabolism of other amino acids	N	K00681
R00497	ATP + gamma-L-Glutamyl-L-cysteine + Glycine <=> ADP + Orthophosphate + Glutathione	C00002[c] + C00669[c] + C00037[c] <=> C00008[c] + C00009[c] + C00051[c]	rn00480	0	1000	0	1	6.3.2.3	Metabolism of other amino acids	N	K01920
R00894	ATP + L-Glutamate + L-Cysteine <=> ADP + Orthophosphate + gamma-L-Glutamyl-L-cysteine	C00002[c] + C00025[c] + C00097[c] <=> C00008[c] + C00009[c] + C00669[c]	rn00480	0	1000	0	1	6.3.2.2	Metabolism of other amino acids	N	K01919
R00899	Cys-Gly + H2O <=> L-Cysteine + Glycine	C01419[c] + C00001[c] <=> C00097[c] + C00037[c]	rn00480	0	1000	0	1	3.4.11.1 3.4.11.2 3.4.11.23 3.4.13.-	Metabolism of other amino acids	N	K01270
R01262	Glutathione + L-Amino acid <=> Cys-Gly + (5-L-Glutamyl)-L-amino acid	C00051[c] + C00151[c] <=> C01419[c] + C03740[c]	rn00480	0	1000	0	1	2.3.2.2	Metabolism of other amino acids	N	K00681
R03522	RX + Glutathione <=> Halide + R-S-Glutathione	C01322[c] + C00051[c] <=> C00462[c] + C02320[c]	rn00480	0	1000	0	1	2.5.1.18	Metabolism of other amino acids	N	K00799
R03916	R-S-Glutathione + H2O <=> R-S-Cysteinylglycine + L-Glutamate	C02320[c] + C00001[c] <=> C05729[c] + C00025[c]	rn00480	0	1000	0	1	2.3.2.2	Metabolism of other amino acids	N	K00681
R04951	R-S-Cysteinylglycine + H2O <=> S-Substituted L-cysteine + Glycine	C05729[c] + C00001[c] <=> C05726[c] + C00037[c]	rn00480	0	1000	0	1	3.4.11.1 3.4.11.2 3.4.11.23 3.4.13.-	Metabolism of other amino acids	N	K01270
R00267	Isocitrate + NADP+ <=> 2-Oxoglutarate + CO2 + NADPH + H+	C00311[c] + C00006[c] <=> C00026[c] + C00011[c] + C00005[c] + C00080[c]	rn00480	0	1000	0	1	1.1.1.42	Metabolism of other amino acids	N	K00031
R08363	2'-Deoxyribonucleoside diphosphate + Tryparedoxin disulfide + H2O <=> Ribonucleoside diphosphate + Tryparedoxin	C04232[c] + C16664[c] + C00001[c] <=> C03723[c] + C16663[c]	rn00480	0	1000	0	1	1.17.4.1	Metabolism of other amino acids	N	K00525
R08364	2'-Deoxyribonucleoside diphosphate + Trypanothione disulfide + H2O <=> Ribonucleoside diphosphate + Trypanothione	C04232[c] + C03170[c] + C00001[c] <=> C03723[c] + C02090[c]	rn00480	0	1000	0	1	1.17.4.1	Metabolism of other amino acids	N	K00525
R00771	D-Glucose 6-phosphate <=> D-Fructose 6-phosphate	C00092[c] <=> C00085[c]	rn00500	-1000	1000	0	1	5.3.1.9	Carbohydrate metabolism	Y	K01810
R00028	Maltose + H2O <=> 2 D-Glucose	C00208[c] + C00001[c] <=> 2 C00031[c]	rn00500	0	1000	0	1	3.2.1.20	Carbohydrate metabolism	N	K01187
R02110	Amylose <=> Starch	C00718[c] <=> C00369[c]	rn00500	0	1000	0	1	2.4.1.18	Carbohydrate metabolism	N	K00700
R02111	Starch + Orthophosphate <=> Amylose + D-Glucose 1-phosphate	C00369[c] + C00009[c] <=> C00718[c] + C00103[c]	rn00500	0	1000	0	1	2.4.1.1	Carbohydrate metabolism	N	K00705
R02112	Starch <=> Dextrin + Maltose	C00369[c] <=> C00721[c] + C00208[c]	rn00500	0	1000	0	1	3.2.1.1 3.2.1.2 3.2.1.133	Carbohydrate metabolism	N	K01176
R08639	D-Glucose 1-phosphate <=> D-Glucose 6-phosphate	C00103[c] <=> C00092[c]	rn00500	-1000	1000	0	1	5.4.2.2 5.4.2.5	Carbohydrate metabolism	Y	K01835
R11262	Maltodextrin + H2O <=> Maltose	C01935[c] + C00001[c] <=> C00208[c]	rn00500	0	1000	0	1	3.2.1.1 3.2.1.2 3.2.1.133	Carbohydrate metabolism	N	K01176
R00837	H2O + alpha,alpha'-Trehalose 6-phosphate <=> D-Glucose + D-Glucose 6-phosphate	C00001[c] + C00689[c] <=> C00031[c] + C00092[c]	rn00500	0	1000	0	1	3.2.1.93 3.2.1.122	Carbohydrate metabolism	N	K01226
R02780	alpha,alpha-Trehalose + Protein N(pi)-phospho-L-histidine <=> alpha,alpha'-Trehalose 6-phosphate + Protein histidine	C01083[c] + C04261[c] <=> C00689[c] + C00615[c]	rn00500	0	1000	0	1	2.7.1.201	Carbohydrate metabolism	N	K02777
R11308	Cellodextrin <=> Cellobiose	C01898[c] <=> C00185[c]	rn00500	0	1000	0	1	3.2.1.4 3.2.1.91	Carbohydrate metabolism	N	K20542
R00839	6-Phospho-beta-D-glucosyl-(1,4)-D-glucose + H2O <=> D-Glucose + D-Glucose 6-phosphate	C04534[c] + C00001[c] <=> C00031[c] + C00092[c]	rn00500	0	1000	0	1	3.2.1.86	Carbohydrate metabolism	N	K01222
R02421	ADP-glucose + Amylose <=> ADP + Amylose	C00498[c] + C00718[c] <=> C00008[c] + C00718[c]	rn00500	0	1000	0	1	2.4.1.21 2.4.1.242	Carbohydrate metabolism	N	K00703
R02889	UDP-glucose + Cellulose <=> UDP + Cellulose	C00029[c] + C00760[c] <=> C00015[c] + C00760[c]	rn00500	0	1000	0	1	2.4.1.12	Carbohydrate metabolism	N	K00694
R04111	Protein N(pi)-phospho-L-histidine + Maltose <=> Protein histidine + Maltose 6'-phosphate	C04261[c] + C00208[c] <=> C00615[c] + C02995[c]	rn00500	0	1000	0	1	2.7.1.208	Carbohydrate metabolism	N	K02777
R11172	Protein N(pi)-phospho-L-histidine + Cellobiose <=> Protein histidine + 6-Phospho-beta-D-glucosyl-(1,4)-D-glucose	C04261[c] + C00185[c] <=> C00615[c] + C04534[c]	rn00500	0	1000	0	1	2.7.1.205	Carbohydrate metabolism	N	K02759
R11307	Cellulose + H2O <=> Cellulose + Cellodextrin	C00760[c] + C00001[c] <=> C00760[c] + C01898[c]	rn00500	0	1000	0	1	3.2.1.4	Carbohydrate metabolism	N	K20542
R01009	GDP-mannose + Dolichyl phosphate <=> GDP + Dolichyl phosphate D-mannose	C00096[c] + C00110[c] <=> C00035[c] + C03862[c]	rn00510	0	1000	0	1	2.4.1.83	Glycan biosynthesis and metabolism	N	K00721
R01811	N-Acetylneuraminate <=> N-Acetyl-D-mannosamine + Pyruvate	C00270[c] <=> C00645[c] + C00022[c]	rn00520	0	1000	0	1	4.1.3.3	Carbohydrate metabolism	N
R01804	N-Acetylneuraminate + Orthophosphate <=> N-Acetyl-D-mannosamine + Phosphoenolpyruvate + H2O	C00270[c] + C00009[c] <=> C00645[c] + C00074[c] + C00001[c]	rn00520	0	1000	0	1	2.5.1.56	Carbohydrate metabolism	N
R00414	UDP-N-acetyl-alpha-D-glucosamine + H2O <=> N-Acetyl-D-mannosamine + UDP	C00043[c] + C00001[c] <=> C00645[c] + C00015[c]	rn00520	0	1000	0	1	3.2.1.183 5.1.3.14	Carbohydrate metabolism	N	K01791
R00022	Chitobiose + H2O <=> 2 N-Acetyl-D-glucosamine	C01674[c] + C00001[c] <=> 2 C00140[c]	rn00520	0	1000	0	1	3.2.1.52	Carbohydrate metabolism	N	K01207
R00416	UTP + N-Acetyl-alpha-D-glucosamine 1-phosphate <=> Diphosphate + UDP-N-acetyl-alpha-D-glucosamine	C00075[c] + C04501[c] <=> C00013[c] + C00043[c]	rn00520	0	1000	0	1	2.7.7.23	Carbohydrate metabolism	N	K04042
R00765	D-Glucosamine 6-phosphate + H2O <=> D-Fructose 6-phosphate + Ammonia	C00352[c] + C00001[c] <=> C00085[c] + C00014[c]	rn00520	0	1000	0	1	3.5.99.6	Carbohydrate metabolism	N	K02564
R01201	ATP + N-Acetyl-D-glucosamine <=> ADP + N-Acetyl-D-glucosamine 6-phosphate	C00002[c] + C00140[c] <=> C00008[c] + C00357[c]	rn00520	0	1000	0	1	2.7.1.59	Carbohydrate metabolism	N	K00884
R01206	Chitin + H2O <=> N-Acetyl-D-glucosamine + Chitin	C00461[c] + C00001[c] <=> C00140[c] + C00461[c]	rn00520	0	1000	0	1	3.2.1.14	Carbohydrate metabolism	N	K01183
R01961	ATP + D-Glucosamine <=> ADP + D-Glucosamine 6-phosphate	C00002[c] + C00329[c] <=> C00008[c] + C00352[c]	rn00520	0	1000	0	1	2.7.1.1 2.7.1.8	Carbohydrate metabolism	N	K18676
R02059	N-Acetyl-D-glucosamine 6-phosphate + H2O <=> D-Glucosamine 6-phosphate + Acetate	C00357[c] + C00001[c] <=> C00352[c] + C00033[c]	rn00520	0	1000	0	1	3.5.1.25	Carbohydrate metabolism	N	K01443
R02334	Chitin + H2O <=> Chitobiose + Chitin	C00461[c] + C00001[c] <=> C01674[c] + C00461[c]	rn00520	0	1000	0	1	3.2.1.14	Carbohydrate metabolism	N	K01183
R09942	Chitobiose + Orthophosphate <=> N-Acetyl-D-glucosamine + N-Acetyl-alpha-D-glucosamine 1-phosphate	C01674[c] + C00009[c] <=> C00140[c] + C04501[c]	rn00520	0	1000	0	1	2.4.1.280	Carbohydrate metabolism	N	K18675
R00418	UDP-N-acetyl-alpha-D-glucosamine <=> UDP-N-acetyl-D-galactosamine	C00043[c] <=> C00203[c]	rn00520	0	1000	0	1	5.1.3.2 5.1.3.7	Carbohydrate metabolism	N	K01784
R00420	UDP-N-acetyl-alpha-D-glucosamine <=> UDP-N-acetyl-D-mannosamine	C00043[c] <=> C01170[c]	rn00520	0	1000	0	1	5.1.3.14	Carbohydrate metabolism	N	K01791
R00660	Phosphoenolpyruvate + UDP-N-acetyl-alpha-D-glucosamine <=> UDP-N-acetyl-3-(1-carboxyvinyl)-D-glucosamine + Orthophosphate	C00074[c] + C00043[c] <=> C04631[c] + C00009[c]	rn00520	0	1000	0	1	2.5.1.7	Carbohydrate metabolism	N	K00790
R02060	alpha-D-Glucosamine 1-phosphate <=> D-Glucosamine 6-phosphate	C06156[c] <=> C00352[c]	rn00520	-1000	1000	0	1	5.4.2.10	Carbohydrate metabolism	Y	K03431
R03191	UDP-N-acetylmuramate + NAD+ <=> UDP-N-acetyl-3-(1-carboxyvinyl)-D-glucosamine + NADH + H+	C01050[c] + C00003[c] <=> C04631[c] + C00004[c] + C00080[c]	rn00520	0	1000	0	1	1.3.1.98	Carbohydrate metabolism	N	K00075
R03192	UDP-N-acetylmuramate + NADP+ <=> UDP-N-acetyl-3-(1-carboxyvinyl)-D-glucosamine + NADPH + H+	C01050[c] + C00006[c] <=> C04631[c] + C00005[c] + C00080[c]	rn00520	0	1000	0	1	1.3.1.98	Carbohydrate metabolism	N	K00075
R03317	UDP-N-acetyl-D-mannosamine + 2 NAD+ + H2O <=> UDP-N-acetyl-D-mannosaminouronate + 2 NADH + 2 H+	C01170[c] + 2 C00003[c] + C00001[c] <=> C06240[c] + 2 C00004[c] + 2 C00080[c]	rn00520	0	1000	0	1	1.1.1.336	Carbohydrate metabolism	N	K02472
R05199	Protein N(pi)-phospho-L-histidine + N-Acetyl-D-glucosamine <=> Protein histidine + N-Acetyl-D-glucosamine 6-phosphate	C04261[c] + C00140[c] <=> C00615[c] + C00357[c]	rn00520	0	1000	0	1	2.7.1.193	Carbohydrate metabolism	N	K02804
R05332	Acetyl-CoA + alpha-D-Glucosamine 1-phosphate <=> CoA + N-Acetyl-alpha-D-glucosamine 1-phosphate	C00024[c] + C06156[c] <=> C00010[c] + C04501[c]	rn00520	0	1000	0	1	2.3.1.157	Carbohydrate metabolism	N	K04042
R08555	(R)-Lactate + N-Acetyl-D-glucosamine 6-phosphate <=> N-Acetylmuramic acid 6-phosphate + H2O	C00256[c] + C00357[c] <=> C16698[c] + C00001[c]	rn00520	-1000	1000	0	1	4.2.1.126	Carbohydrate metabolism	Y	K07106
R08559	N-Acetylmuramate + Protein N(pi)-phospho-L-histidine <=> N-Acetylmuramic acid 6-phosphate + Protein histidine	C02713[c] + C04261[c] <=> C16698[c] + C00615[c]	rn00520	0	1000	0	1	2.7.1.192	Carbohydrate metabolism	N	K02777
R09697	UDP-N-acetyl-alpha-D-glucosamine <=> UDP-2-acetamido-2,6-dideoxy-beta-L-arabino-hexos-4-ulose + H2O	C00043[c] <=> C19823[c] + C00001[c]	rn00520	0	1000	0	1	4.2.1.115	Carbohydrate metabolism	N	K15894
R01805	N-Acetylneuraminate 9-phosphate + H2O <=> N-Acetylneuraminate + Orthophosphate	C06241[c] + C00001[c] <=> C00270[c] + C00009[c]	rn00520	0	1000	0	1	3.1.3.29	Carbohydrate metabolism	N	K01097
R00948	ATP + D-Glucose 1-phosphate <=> Diphosphate + ADP-glucose	C00002[c] + C00103[c] <=> C00013[c] + C00498[c]	rn00520	-1000	1000	0	1	2.7.7.27	Carbohydrate metabolism	Y	K00975
R01385	UDP-glucuronate <=> UDP-D-galacturonate	C00167[c] <=> C00617[c]	rn00520	-1000	1000	0	1	5.1.3.6	Carbohydrate metabolism	Y	K08679
R01187	1D-myo-Inositol 3-phosphate + H2O <=> myo-Inositol + Orthophosphate	C04006[c] + C00001[c] <=> C00137[c] + C00009[c]	rn00521	0	1000	0	1	3.1.3.25	Biosynthesis of other secondary metabolites	N	K01092
R02328	dTTP + D-Glucose 1-phosphate <=> Diphosphate + dTDP-glucose	C00459[c] + C00103[c] <=> C00013[c] + C00842[c]	rn00521	0	1000	0	1	2.7.7.24	Biosynthesis of other secondary metabolites	N	K00973
R02777	dTDP-L-rhamnose + NADP+ <=> dTDP-4-dehydro-beta-L-rhamnose + NADPH + H+	C03319[c] + C00006[c] <=> C00688[c] + C00005[c] + C00080[c]	rn00521	0	1000	0	1	1.1.1.133	Biosynthesis of other secondary metabolites	N	K00067
R06513	dTDP-glucose <=> dTDP-4-oxo-6-deoxy-D-glucose + H2O	C00842[c] <=> C11907[c] + C00001[c]	rn00521	0	1000	0	1	4.2.1.46	Biosynthesis of other secondary metabolites	N	K01710
R06514	dTDP-4-oxo-6-deoxy-D-glucose <=> dTDP-4-dehydro-beta-L-rhamnose	C11907[c] <=> C00688[c]	rn00521	0	1000	0	1	5.1.3.13	Biosynthesis of other secondary metabolites	N	K01790
R03350	3-Deoxy-D-manno-octulosonate 8-phosphate + H2O <=> 3-Deoxy-D-manno-octulosonate + Orthophosphate	C04478[c] + C00001[c] <=> C01187[c] + C00009[c]	rn00540	0	1000	0	1	3.1.3.45	Glycan biosynthesis and metabolism	N
R09770	D-glycero-alpha-D-manno-Heptose 7-phosphate + ATP <=> D-glycero-alpha-D-manno-Heptose 1,7-bisphosphate + ADP	C19878[c] + C00002[c] <=> C19879[c] + C00008[c]	rn00540	0	1000	0	1	2.7.1.168	Glycan biosynthesis and metabolism	N
R03254	3-Deoxy-D-manno-octulosonate 8-phosphate + Orthophosphate <=> Phosphoenolpyruvate + D-Arabinose 5-phosphate + H2O	C04478[c] + C00009[c] <=> C00074[c] + C01112[c] + C00001[c]	rn00540	0	1000	0	1	2.5.1.55	Glycan biosynthesis and metabolism	N	K01627
R01530	D-Arabinose 5-phosphate <=> D-Ribulose 5-phosphate	C01112[c] <=> C00199[c]	rn00540	-1000	1000	0	1	5.3.1.13	Glycan biosynthesis and metabolism	Y	K06041
R03351	CTP + 3-Deoxy-D-manno-octulosonate <=> Diphosphate + CMP-3-deoxy-D-manno-octulosonate	C00063[c] + C01187[c] <=> C00013[c] + C04121[c]	rn00540	0	1000	0	1	2.7.7.38	Glycan biosynthesis and metabolism	N	K00979
R04549	UDP-2,3-bis(3-hydroxytetradecanoyl)glucosamine + H2O <=> UMP + Lipid X	C04652[c] + C00001[c] <=> C00105[c] + C04824[c]	rn00540	0	1000	0	1	3.6.1.54	Glycan biosynthesis and metabolism	N	K03269
R04550	UDP-3-O-(3-hydroxytetradecanoyl)-D-glucosamine + (3R)-3-Hydroxytetradecanoyl-[acyl-carrier protein] <=> UDP-2,3-bis(3-hydroxytetradecanoyl)glucosamine + Acyl-carrier protein	C06022[c] + C04688[c] <=> C04652[c] + C00229[c]	rn00540	0	1000	0	1	2.3.1.191	Glycan biosynthesis and metabolism	N	K02536
R04567	(3R)-3-Hydroxytetradecanoyl-[acyl-carrier protein] + UDP-N-acetyl-alpha-D-glucosamine <=> Acyl-carrier protein + UDP-3-O-(3-hydroxytetradecanoyl)-N-acetylglucosamine	C04688[c] + C00043[c] <=> C00229[c] + C04738[c]	rn00540	0	1000	0	1	2.3.1.129	Glycan biosynthesis and metabolism	N	K00677
R04587	UDP-3-O-(3-hydroxytetradecanoyl)-N-acetylglucosamine + H2O <=> UDP-3-O-(3-hydroxytetradecanoyl)-D-glucosamine + Acetate	C04738[c] + C00001[c] <=> C06022[c] + C00033[c]	rn00540	0	1000	0	1	3.5.1.108	Glycan biosynthesis and metabolism	N	K02535
R04606	UDP-2,3-bis(3-hydroxytetradecanoyl)glucosamine + Lipid X <=> UDP + Lipid A disaccharide	C04652[c] + C04824[c] <=> C00015[c] + C04932[c]	rn00540	0	1000	0	1	2.4.1.182	Glycan biosynthesis and metabolism	N	K00748
R04657	ATP + Lipid A disaccharide <=> ADP + 2,3,2'3'-Tetrakis(3-hydroxytetradecanoyl)-D-glucosaminyl-1,6-beta-D-glucosamine 1,4'-bisphosphate	C00002[c] + C04932[c] <=> C00008[c] + C04919[c]	rn00540	0	1000	0	1	2.7.1.130	Glycan biosynthesis and metabolism	N	K00912
R04658	2,3,2'3'-Tetrakis(3-hydroxytetradecanoyl)-D-glucosaminyl-1,6-beta-D-glucosamine 1,4'-bisphosphate + CMP-3-deoxy-D-manno-octulosonate <=> 3-Deoxy-D-manno-octulosonyl-lipid IV(A) + CMP	C04919[c] + C04121[c] <=> C06024[c] + C00055[c]	rn00540	0	1000	0	1	2.4.99.12	Glycan biosynthesis and metabolism	N	K02527
R05074	3-Deoxy-D-manno-octulosonyl-lipid IV(A) + CMP-3-deoxy-D-manno-octulosonate <=> Di[3-deoxy-D-manno-octulosonyl]-lipid IV(A) + CMP	C06024[c] + C04121[c] <=> C06025[c] + C00055[c]	rn00540	0	1000	0	1	2.4.99.13	Glycan biosynthesis and metabolism	N	K02527
R05075	Tetradecanoyl-[acp] + Lauroyl-KDO2-lipid IV(A) <=> Di[3-deoxy-D-manno-octulosonyl]-lipid A + Acyl-carrier protein	C05761[c] + C06251[c] <=> C06026[c] + C00229[c]	rn00540	0	1000	0	1	2.3.1.243	Glycan biosynthesis and metabolism	N	K02560
R05146	Dodecanoyl-[acyl-carrier protein] + Di[3-deoxy-D-manno-octulosonyl]-lipid IV(A) <=> Lauroyl-KDO2-lipid IV(A) + Acyl-carrier protein	C05223[c] + C06025[c] <=> C06251[c] + C00229[c]	rn00540	0	1000	0	1	2.3.1.241	Glycan biosynthesis and metabolism	N	K02517
R09767	3-Deoxy-D-manno-octulosonyl-lipid IV(A) + ATP <=> 4-O-Phospho-alpha-Kdo-(2->6)-lipid IVA + ADP	C06024[c] + C00002[c] <=> C19877[c] + C00008[c]	rn00540	0	1000	0	1	2.7.1.166	Glycan biosynthesis and metabolism	N	K11211
R05176	ADP-D-glycero-beta-D-manno-heptose <=> ADP-L-glycero-beta-D-manno-heptose	C06397[c] <=> C06398[c]	rn00540	0	1000	0	1	5.1.3.20	Glycan biosynthesis and metabolism	N	K03274
R05644	ATP + D-glycero-beta-D-manno-Heptose 1-phosphate <=> Diphosphate + ADP-D-glycero-beta-D-manno-heptose	C00002[c] + C07838[c] <=> C00013[c] + C06397[c]	rn00540	0	1000	0	1	2.7.7.70	Glycan biosynthesis and metabolism	N	K03272
R05645	Sedoheptulose 7-phosphate <=> D-glycero-beta-D-manno-Heptose 7-phosphate	C05382[c] <=> C07836[c]	rn00540	0	1000	0	1	5.3.1.28	Glycan biosynthesis and metabolism	N	K03271
R05646	ATP + D-glycero-beta-D-manno-Heptose 7-phosphate <=> ADP + D-glycero-beta-D-manno-Heptose 1,7-bisphosphate	C00002[c] + C07836[c] <=> C00008[c] + C11472[c]	rn00540	0	1000	0	1	2.7.1.167	Glycan biosynthesis and metabolism	N	K03272
R05647	D-glycero-beta-D-manno-Heptose 1,7-bisphosphate + H2O <=> D-glycero-beta-D-manno-Heptose 1-phosphate + Orthophosphate	C11472[c] + C00001[c] <=> C07838[c] + C00009[c]	rn00540	0	1000	0	1	3.1.3.82	Glycan biosynthesis and metabolism	N	K03273
R09769	Sedoheptulose 7-phosphate <=> D-glycero-alpha-D-manno-Heptose 7-phosphate	C05382[c] <=> C19878[c]	rn00540	0	1000	0	1	5.3.1.28	Glycan biosynthesis and metabolism	N	K03271
R09771	D-glycero-alpha-D-manno-Heptose 1,7-bisphosphate + H2O <=> D-glycero-alpha-D-manno-Heptose 1-phosphate + Orthophosphate	C19879[c] + C00001[c] <=> C19880[c] + C00009[c]	rn00540	0	1000	0	1	3.1.3.83	Glycan biosynthesis and metabolism	N	K03273
R04573	ATP + UDP-N-acetylmuramoyl-L-alanyl-gamma-D-glutamyl-L-lysine + D-Alanyl-D-alanine <=> ADP + Orthophosphate + UDPMurNAc(oyl-L-Ala-D-gamma-Glu-L-Lys-D-Ala-D-Ala)	C00002[c] + C05892[c] + C00993[c] <=> C00008[c] + C00009[c] + C04702[c]	rn00550	0	1000	0	1	6.3.2.10	Glycan biosynthesis and metabolism	N	K01929
R05032	Undecaprenyl-diphospho-N-acetylmuramoyl-L-alanyl-D-glutamyl-meso-2,6-diaminopimeloyl-D-alanyl-D-alanine + UDP-N-acetyl-alpha-D-glucosamine <=> Undecaprenyl-diphospho-N-acetylmuramoyl-(N-acetylglucosamine)-L-alanyl-D-glutamyl-meso-2,6-diaminopimeloyl-D-alanyl-D-alanine + UDP	C05897[c] + C00043[c] <=> C05898[c] + C00015[c]	rn00550	0	1000	0	1	2.4.1.227	Glycan biosynthesis and metabolism	N	K02563
R05627	di-trans,poly-cis-Undecaprenyl diphosphate + H2O <=> di-trans,poly-cis-Undecaprenyl phosphate + Orthophosphate	C04574[c] + C00001[c] <=> C17556[c] + C00009[c]	rn00550	0	1000	0	1	3.6.1.27	Glycan biosynthesis and metabolism	N	K01096
R05629	UDPMurNAc(oyl-L-Ala-D-gamma-Glu-L-Lys-D-Ala-D-Ala) + di-trans,poly-cis-Undecaprenyl phosphate <=> UMP + MurAc(oyl-L-Ala-D-gamma-Glu-L-Lys-D-Ala-D-Ala)-diphospho-undecaprenol	C04702[c] + C17556[c] <=> C00105[c] + C04851[c]	rn00550	0	1000	0	1	2.7.8.13	Glycan biosynthesis and metabolism	N	K01000
R05630	UDP-N-acetylmuramoyl-L-alanyl-D-glutamyl-6-carboxy-L-lysyl-D-alanyl-D-alanine + di-trans,poly-cis-Undecaprenyl phosphate <=> UMP + Undecaprenyl-diphospho-N-acetylmuramoyl-L-alanyl-D-glutamyl-meso-2,6-diaminopimeloyl-D-alanyl-D-alanine	C04882[c] + C17556[c] <=> C00105[c] + C05897[c]	rn00550	0	1000	0	1	2.7.8.13	Glycan biosynthesis and metabolism	N	K01000
R05662	MurAc(oyl-L-Ala-D-gamma-Glu-L-Lys-D-Ala-D-Ala)-diphospho-undecaprenol + UDP-N-acetyl-alpha-D-glucosamine <=> Undecaprenyl-diphospho-N-acetylmuramoyl-(N-acetylglucosamine)-L-alanyl-gamma-D-glutamyl-L-lysyl-D-alanyl-D-alanine + UDP	C04851[c] + C00043[c] <=> C05893[c] + C00015[c]	rn00550	0	1000	0	1	2.4.1.227	Glycan biosynthesis and metabolism	N	K02563
R01036	Glycerol + NAD+ <=> D-Glyceraldehyde + NADH + H+	C00116[c] + C00003[c] <=> C00577[c] + C00004[c] + C00080[c]	rn00561	-1000	1000	0	1	1.1.1.21 1.1.1.72	Lipid metabolism	Y
R01041	Glycerol + NADP+ <=> D-Glyceraldehyde + NADPH + H+	C00116[c] + C00006[c] <=> C00577[c] + C00005[c] + C00080[c]	rn00561	-1000	1000	0	1	1.1.1.2 1.1.1.21 1.1.1.72 1.1.1.372	Lipid metabolism	Y
R02691	UDP-alpha-D-galactose + 1,2-Diacyl-sn-glycerol <=> UDP + 1,2-Diacyl-3-beta-D-galactosyl-sn-glycerol	C00052[c] + C00641[c] <=> C00015[c] + C03692[c]	rn00561	0	1000	0	1	2.4.1.46	Lipid metabolism	N
R01034	Glycerol + NAD+ <=> Glycerone + NADH + H+	C00116[c] + C00003[c] <=> C00184[c] + C00004[c] + C00080[c]	rn00561	-1000	1000	0	1	1.1.1.6	Lipid metabolism	Y	K00005
R00847	ATP + Glycerol <=> ADP + sn-Glycerol 3-phosphate	C00002[c] + C00116[c] <=> C00008[c] + C00093[c]	rn00561	0	1000	0	1	2.7.1.30	Lipid metabolism	N	K00864
R00851	sn-Glycerol 3-phosphate + Acyl-CoA <=> 1-Acyl-sn-glycerol 3-phosphate + CoA	C00093[c] + C00040[c] <=> C00681[c] + C00010[c]	rn00561	0	1000	0	1	2.3.1.15	Lipid metabolism	N	K00631
R02239	Phosphatidate + H2O <=> 1,2-Diacyl-sn-glycerol + Orthophosphate	C00416[c] + C00001[c] <=> C00641[c] + C00009[c]	rn00561	0	1000	0	1	3.1.3.4 3.1.3.81	Lipid metabolism	N	K01096
R02240	ATP + 1,2-Diacyl-sn-glycerol <=> ADP + Phosphatidate	C00002[c] + C00641[c] <=> C00008[c] + C00416[c]	rn00561	0	1000	0	1	2.7.1.107	Lipid metabolism	N	K00901
R02241	Phosphatidate + CoA <=> 1-Acyl-sn-glycerol 3-phosphate + Acyl-CoA	C00416[c] + C00010[c] <=> C00681[c] + C00040[c]	rn00561	0	1000	0	1	2.3.1.51	Lipid metabolism	N	K00655
R02250	Triacylglycerol + H2O <=> 1,2-Diacyl-sn-glycerol + Fatty acid	C00422[c] + C00001[c] <=> C00641[c] + C00162[c]	rn00561	0	1000	0	1	3.1.1.3	Lipid metabolism	N	K01046
R02687	1,2-Diacyl-sn-glycerol + H2O <=> 1-Acylglycerol + Fatty acid	C00641[c] + C00001[c] <=> C01885[c] + C00162[c]	rn00561	0	1000	0	1	3.1.1.3	Lipid metabolism	N	K01046
R01012	Phosphoenolpyruvate + Glycerone <=> Pyruvate + Glycerone phosphate	C00074[c] + C00184[c] <=> C00022[c] + C00111[c]	rn00561	0	1000	0	1	2.7.1.121	Lipid metabolism	N	K05878
R01752	D-Glyceraldehyde + NAD+ + H2O <=> D-Glycerate + NADH + H+	C00577[c] + C00003[c] + C00001[c] <=> C00258[c] + C00004[c] + C00080[c]	rn00561	-1000	1000	0	1	1.2.1.3	Lipid metabolism	Y	K00128
R04470	Digalactosyl-diacylglycerol + H2O <=> 1,2-Diacyl-3-beta-D-galactosyl-sn-glycerol + D-Galactose	C06037[c] + C00001[c] <=> C03692[c] + C00124[c]	rn00561	0	1000	0	1	3.2.1.22	Lipid metabolism	N	K07407
R01185	Inositol 1-phosphate + H2O <=> myo-Inositol + Orthophosphate	C01177[c] + C00001[c] <=> C00137[c] + C00009[c]	rn00562	0	1000	0	1	3.1.3.25	Carbohydrate metabolism	N	K01092
R01186	myo-Inositol 4-phosphate + H2O <=> myo-Inositol + Orthophosphate	C03546[c] + C00001[c] <=> C00137[c] + C00009[c]	rn00562	0	1000	0	1	3.1.3.25	Carbohydrate metabolism	N	K01092
R01310	Phosphatidylcholine + H2O <=> Phosphatidate + Choline	C00157[c] + C00001[c] <=> C00416[c] + C00114[c]	rn00564	0	1000	0	1	3.1.4.4	Lipid metabolism	N
R02051	Phosphatidylethanolamine + H2O <=> Ethanolamine + Phosphatidate	C00350[c] + C00001[c] <=> C00189[c] + C00416[c]	rn00564	0	1000	0	1	3.1.4.4	Lipid metabolism	N
R05794	CDP-diacylglycerol + Choline <=> CMP + Phosphatidylcholine	C00269[c] + C00114[c] <=> C00055[c] + C00157[c]	rn00564	0	1000	0	1	2.7.8.24	Lipid metabolism	N
R01030	sn-Glycero-3-phosphocholine + H2O <=> Choline + sn-Glycerol 3-phosphate	C00670[c] + C00001[c] <=> C00114[c] + C00093[c]	rn00564	0	1000	0	1	3.1.4.2 3.1.4.46	Lipid metabolism	N	K01126
R01470	sn-Glycero-3-phosphoethanolamine + H2O <=> Ethanolamine + sn-Glycerol 3-phosphate	C01233[c] + C00001[c] <=> C00189[c] + C00093[c]	rn00564	0	1000	0	1	3.1.4.2 3.1.4.46	Lipid metabolism	N	K01126
R01315	Phosphatidylcholine + H2O <=> 1-Acyl-sn-glycero-3-phosphocholine + Fatty acid	C00157[c] + C00001[c] <=> C04230[c] + C00162[c]	rn00564	0	1000	0	1	3.1.1.4	Lipid metabolism	N	K01058
R02053	Phosphatidylethanolamine + H2O <=> 1-Acyl-sn-glycero-3-phosphoethanolamine + Fatty acid	C00350[c] + C00001[c] <=> C04438[c] + C00162[c]	rn00564	0	1000	0	1	3.1.1.4	Lipid metabolism	N	K01058
R02055	Phosphatidylserine <=> Phosphatidylethanolamine + CO2	C02737[c] <=> C00350[c] + C00011[c]	rn00564	0	1000	0	1	4.1.1.65	Lipid metabolism	N	K01613
R02746	1-Acyl-sn-glycero-3-phosphocholine + H2O <=> sn-Glycero-3-phosphocholine + Fatty acid	C04230[c] + C00001[c] <=> C00670[c] + C00162[c]	rn00564	0	1000	0	1	3.1.1.5	Lipid metabolism	N	K01048
R02747	2-Acyl-sn-glycero-3-phosphocholine + H2O <=> sn-Glycero-3-phosphocholine + Fatty acid	C04233[c] + C00001[c] <=> C00670[c] + C00162[c]	rn00564	0	1000	0	1	3.1.1.5	Lipid metabolism	N	K01048
R03416	1-Acyl-sn-glycero-3-phosphoethanolamine + H2O <=> Fatty acid + sn-Glycero-3-phosphoethanolamine	C04438[c] + C00001[c] <=> C00162[c] + C01233[c]	rn00564	0	1000	0	1	3.1.1.5	Lipid metabolism	N	K01048
R03417	2-Acyl-sn-glycero-3-phosphoethanolamine + H2O <=> Fatty acid + sn-Glycero-3-phosphoethanolamine	C05973[c] + C00001[c] <=> C00162[c] + C01233[c]	rn00564	0	1000	0	1	3.1.1.5	Lipid metabolism	N	K01048
R00842	sn-Glycerol 3-phosphate + NAD+ <=> Glycerone phosphate + NADH + H+	C00093[c] + C00003[c] <=> C00111[c] + C00004[c] + C00080[c]	rn00564	-1000	1000	0	1	1.1.1.8 1.1.1.94	Lipid metabolism	Y	K00057
R00848	sn-Glycerol 3-phosphate + FAD <=> Glycerone phosphate + FADH2	C00093[c] + C00016[c] <=> C00111[c] + C01352[c]	rn00564	-1000	1000	0	1	1.1.5.3	Lipid metabolism	Y	K00111
R01316	Phosphatidylcholine + H2O <=> 2-Acyl-sn-glycero-3-phosphocholine + Fatty acid	C00157[c] + C00001[c] <=> C04233[c] + C00162[c]	rn00564	0	1000	0	1	3.1.1.32	Lipid metabolism	N	K01058
R02054	Phosphatidylethanolamine + H2O <=> 2-Acyl-sn-glycero-3-phosphoethanolamine + Fatty acid	C00350[c] + C00001[c] <=> C05973[c] + C00162[c]	rn00564	0	1000	0	1	3.1.1.32	Lipid metabolism	N	K01058
R00844	sn-Glycerol 3-phosphate + NADP+ <=> Glycerone phosphate + NADPH + H+	C00093[c] + C00006[c] <=> C00111[c] + C00005[c] + C00080[c]	rn00564	-1000	1000	0	1	1.1.1.94	Lipid metabolism	Y	K00057
R04034	Phosphatidylserine + H2O <=> 2-Acyl-sn-glycero-3-phosphoserine + Fatty acid	C02737[c] + C00001[c] <=> C05974[c] + C00162[c]	rn00564	0	1000	0	1	3.1.1.32	Lipid metabolism	N	K01058
R01799	CTP + Phosphatidate <=> Diphosphate + CDP-diacylglycerol	C00063[c] + C00416[c] <=> C00013[c] + C00269[c]	rn00564	0	1000	0	1	2.7.7.41	Lipid metabolism	N	K00981
R01801	CDP-diacylglycerol + sn-Glycerol 3-phosphate <=> CMP + Phosphatidylglycerophosphate	C00269[c] + C00093[c] <=> C00055[c] + C03892[c]	rn00564	0	1000	0	1	2.7.8.5	Lipid metabolism	N	K00995
R02029	Phosphatidylglycerophosphate + H2O <=> Phosphatidylglycerol + Orthophosphate	C03892[c] + C00001[c] <=> C00344[c] + C00009[c]	rn00564	0	1000	0	1	3.1.3.27	Lipid metabolism	N	K01095
R07390	2 Phosphatidylglycerol <=> Cardiolipin + Glycerol	2 C00344[c] <=> C05980[c] + C00116[c]	rn00564	0	1000	0	1	2.7.8.-	Lipid metabolism	N	K06131
R11062	Phosphatidylglycerol + Phosphatidylethanolamine <=> Cardiolipin + Ethanolamine	C00344[c] + C00350[c] <=> C05980[c] + C00189[c]	rn00564	0	1000	0	1	2.7.8.-	Lipid metabolism	N	K06132
R01593	Arachidonate + Oxygen <=> 15(S)-HPETE	C00219[c] + C00007[c] <=> C05966[c]	rn00590	0	1000	0	1	1.13.11.33	Lipid metabolism	N
R01595	Arachidonate + Oxygen <=> 5(S)-HPETE	C00219[c] + C00007[c] <=> C05356[c]	rn00590	0	1000	0	1	1.13.11.34	Lipid metabolism	N
R01317	Phosphatidylcholine + H2O <=> 1-Acyl-sn-glycero-3-phosphocholine + Arachidonate	C00157[c] + C00001[c] <=> C04230[c] + C00219[c]	rn00590	-1000	1000	0	1	3.1.1.4	Lipid metabolism	Y	K01058
R07034	2 Glutathione + 5(S)-HPETE <=> Glutathione disulfide + 5(S)-HETE + H2O	2 C00051[c] + C05356[c] <=> C00127[c] + C04805[c] + C00001[c]	rn00590	0	1000	0	1	1.11.1.9	Lipid metabolism	N	K00432
R07035	2 Glutathione + 15(S)-HPETE <=> Glutathione disulfide + (15S)-15-Hydroxy-5,8,11-cis-13-trans-eicosatetraenoate + H2O	2 C00051[c] + C05966[c] <=> C00127[c] + C04742[c] + C00001[c]	rn00590	0	1000	0	1	1.11.1.9	Lipid metabolism	N	K00432
R07064	Phosphatidylcholine + H2O <=> 1-Acyl-sn-glycero-3-phosphocholine + Linoleate	C00157[c] + C00001[c] <=> C04230[c] + C01595[c]	rn00591	0	1000	0	1	3.1.1.4	Lipid metabolism	N	K01058
R07859	Phosphatidylcholine + H2O <=> 1-Acyl-sn-glycero-3-phosphocholine + (9Z,12Z,15Z)-Octadecatrienoic acid	C00157[c] + C00001[c] <=> C04230[c] + C06427[c]	rn00592	0	1000	0	1	3.1.1.4	Lipid metabolism	N	K01058
R07860	Phosphatidylcholine + H2O <=> 2-Acyl-sn-glycero-3-phosphocholine + (9Z,12Z,15Z)-Octadecatrienoic acid	C00157[c] + C00001[c] <=> C04233[c] + C06427[c]	rn00592	0	1000	0	1	3.1.1.32	Lipid metabolism	N	K01058
R00704	(R)-Lactate + NAD+ <=> Pyruvate + NADH + H+	C00256[c] + C00003[c] <=> C00022[c] + C00004[c] + C00080[c]	rn00620	-1000	1000	0	1	1.1.1.28	Carbohydrate metabolism	Y	K03777
R11591	(R)-Lactate + Quinone <=> Pyruvate + Hydroquinone	C00256[c] + C15602[c] <=> C00022[c] + C15603[c]	rn00620	-1000	1000	0	1	1.1.5.12	Carbohydrate metabolism	Y	K03777
R00199	ATP + Pyruvate + H2O <=> AMP + Phosphoenolpyruvate + Orthophosphate	C00002[c] + C00022[c] + C00001[c] <=> C00020[c] + C00074[c] + C00009[c]	rn00620	0	1000	0	1	2.7.9.2	Carbohydrate metabolism	N	K01007
R00214	(S)-Malate + NAD+ <=> Pyruvate + CO2 + NADH + H+	C00149[c] + C00003[c] <=> C00022[c] + C00011[c] + C00004[c] + C00080[c]	rn00620	-1000	1000	0	1	1.1.1.38 1.1.1.39	Carbohydrate metabolism	Y	K00027
R00216	(S)-Malate + NADP+ <=> Pyruvate + CO2 + NADPH + H+	C00149[c] + C00006[c] <=> C00022[c] + C00011[c] + C00005[c] + C00080[c]	rn00620	-1000	1000	0	1	1.1.1.40	Carbohydrate metabolism	Y	K00029
R02320	Nucleoside triphosphate + Pyruvate <=> NDP + Phosphoenolpyruvate	C00201[c] + C00022[c] <=> C00454[c] + C00074[c]	rn00620	0	1000	0	1	2.7.1.40	Carbohydrate metabolism	N	K00873
R00236	Acetyl adenylate + CoA <=> AMP + Acetyl-CoA	C05993[c] + C00010[c] <=> C00020[c] + C00024[c]	rn00620	-1000	1000	0	1	6.2.1.1	Carbohydrate metabolism	Y	K01895
R00316	ATP + Acetate <=> Diphosphate + Acetyl adenylate	C00002[c] + C00033[c] <=> C00013[c] + C05993[c]	rn00620	-1000	1000	0	1	6.2.1.1	Carbohydrate metabolism	Y	K01895
R00317	Acetyl phosphate + H2O <=> Acetate + Orthophosphate	C00227[c] + C00001[c] <=> C00033[c] + C00009[c]	rn00620	0	1000	0	1	3.6.1.7	Carbohydrate metabolism	N	K01512
R01736	(R)-S-Lactoylglutathione + H2O <=> Glutathione + (R)-Lactate	C03451[c] + C00001[c] <=> C00051[c] + C00256[c]	rn00620	0	1000	0	1	3.1.2.6	Carbohydrate metabolism	N	K01069
R02530	(R)-S-Lactoylglutathione <=> Glutathione + Methylglyoxal	C03451[c] <=> C00051[c] + C00546[c]	rn00620	-1000	1000	0	1	4.4.1.5	Carbohydrate metabolism	Y	K01759
R00217	Oxaloacetate <=> Pyruvate + CO2	C00036[c] <=> C00022[c] + C00011[c]	rn00620	0	1000	0	1	1.1.1.38 1.1.1.40 4.1.1.3	Carbohydrate metabolism	N	K00027
R00196	(S)-Lactate + 2 Ferricytochrome c <=> Pyruvate + 2 Ferrocytochrome c + 2 H+	C00186[c] + 2 C00125[c] <=> C00022[c] + 2 C00126[c] + 2 C00080[c]	rn00620	0	1000	0	1	1.1.2.3	Carbohydrate metabolism	N	K00101
R00212	Acetyl-CoA + Formate <=> CoA + Pyruvate	C00024[c] + C00058[c] <=> C00010[c] + C00022[c]	rn00620	-1000	1000	0	1	2.3.1.54	Carbohydrate metabolism	Y	K00656
R01213	alpha-Isopropylmalate + CoA <=> Acetyl-CoA + 3-Methyl-2-oxobutanoic acid + H2O	C02504[c] + C00010[c] <=> C00024[c] + C00141[c] + C00001[c]	rn00620	0	1000	0	1	2.3.3.13	Carbohydrate metabolism	N	K01649
R01238	4-Hydroxybenzoate <=> Phenol + CO2	C00156[c] <=> C00146[c] + C00011[c]	rn00627	0	1000	0	1	4.1.1.61	Xenobiotics biodegradation and metabolism	N	K03186
R00470	4-Hydroxy-2-oxoglutarate <=> Pyruvate + Glyoxylate	C01127[c] <=> C00022[c] + C00048[c]	rn00630	-1000	1000	0	1	4.1.3.16 4.1.3.42	Carbohydrate metabolism	Y	K01625
R00717	Glycolate + NAD+ <=> Glyoxylate + NADH + H+	C00160[c] + C00003[c] <=> C00048[c] + C00004[c] + C00080[c]	rn00630	-1000	1000	0	1	1.1.1.26 1.1.1.29	Carbohydrate metabolism	Y	K00018
R01334	2-Phosphoglycolate + H2O <=> Glycolate + Orthophosphate	C00988[c] + C00001[c] <=> C00160[c] + C00009[c]	rn00630	0	1000	0	1	3.1.3.18	Carbohydrate metabolism	N	K01091
R00472	(S)-Malate + CoA <=> Acetyl-CoA + H2O + Glyoxylate	C00149[c] + C00010[c] <=> C00024[c] + C00001[c] + C00048[c]	rn00630	-1000	1000	0	1	2.3.3.9	Carbohydrate metabolism	Y	K01638
R00479	Isocitrate <=> Succinate + Glyoxylate	C00311[c] <=> C00042[c] + C00048[c]	rn00630	0	1000	0	1	4.1.3.1	Carbohydrate metabolism	N	K01637
R00519	Formate + NAD+ <=> H+ + CO2 + NADH	C00058[c] + C00003[c] <=> C00080[c] + C00011[c] + C00004[c]	rn00630	-1000	1000	0	1	1.17.1.9	Carbohydrate metabolism	Y	K00123
R00944	10-Formyltetrahydrofolate + H2O <=> Formate + Tetrahydrofolate	C00234[c] + C00001[c] <=> C00058[c] + C00101[c]	rn00630	0	1000	0	1	3.5.1.10	Carbohydrate metabolism	N	K01433
R01221	Glycine + Tetrahydrofolate + NAD+ <=> 5,10-Methylenetetrahydrofolate + Ammonia + CO2 + NADH + H+	C00037[c] + C00101[c] + C00003[c] <=> C00143[c] + C00014[c] + C00011[c] + C00004[c] + C00080[c]	rn00630	0	1000	0	1	1.4.4.2 1.8.1.4 2.1.2.10	Carbohydrate metabolism	N	K00605
R01977	(R)-3-Hydroxybutanoyl-CoA + NADP+ <=> Acetoacetyl-CoA + NADPH + H+	C03561[c] + C00006[c] <=> C00332[c] + C00005[c] + C00080[c]	rn00630	0	1000	0	1	1.1.1.36	Carbohydrate metabolism	N	K00023
R03027	(R)-3-Hydroxybutanoyl-CoA <=> Crotonoyl-CoA + H2O	C03561[c] <=> C00877[c] + C00001[c]	rn00630	0	1000	0	1	4.2.1.55	Carbohydrate metabolism	N	K17865
R00926	Propionyladenylate + CoA <=> AMP + Propanoyl-CoA	C05983[c] + C00010[c] <=> C00020[c] + C00100[c]	rn00640	-1000	1000	0	1	6.2.1.1 6.2.1.17	Carbohydrate metabolism	Y	K01895
R00935	(S)-Methylmalonate semialdehyde + CoA + NAD+ <=> Propanoyl-CoA + CO2 + NADH + H+	C06002[c] + C00010[c] + C00003[c] <=> C00100[c] + C00011[c] + C00004[c] + C00080[c]	rn00640	0	1000	0	1	1.2.1.27	Carbohydrate metabolism	N	K00140
R01000	2-Hydroxybutanoic acid + NAD+ <=> 2-Oxobutanoate + NADH + H+	C05984[c] + C00003[c] <=> C00109[c] + C00004[c] + C00080[c]	rn00640	-1000	1000	0	1	1.1.1.27	Carbohydrate metabolism	Y	K00016
R01354	ATP + Propanoate <=> Diphosphate + Propionyladenylate	C00002[c] + C00163[c] <=> C00013[c] + C05983[c]	rn00640	-1000	1000	0	1	6.2.1.1 6.2.1.17	Carbohydrate metabolism	Y	K01895
R10996	2-Oxobutanoate + Thiamin diphosphate <=> 2-(alpha-Hydroxypropyl)thiamine diphosphate + CO2	C00109[c] + C00068[c] <=> C21017[c] + C00011[c]	rn00640	0	1000	0	1	1.2.4.4	Carbohydrate metabolism	N	K00166
R10997	2-(alpha-Hydroxypropyl)thiamine diphosphate + Enzyme N6-(lipoyl)lysine <=> Enzyme N6-(S-propyldihydrolipoyl)lysine + Thiamin diphosphate	C21017[c] + C15972[c] <=> C21018[c] + C00068[c]	rn00640	0	1000	0	1	1.2.4.4	Carbohydrate metabolism	N	K00166
R10998	Propanoyl-CoA + Enzyme N6-(dihydrolipoyl)lysine <=> CoA + Enzyme N6-(S-propyldihydrolipoyl)lysine	C00100[c] + C15973[c] <=> C00010[c] + C21018[c]	rn00640	0	1000	0	1	2.3.1.168	Carbohydrate metabolism	N	K09699
R04425	(2S,3R)-3-Hydroxybutane-1,2,3-tricarboxylate <=> (Z)-But-2-ene-1,2,3-tricarboxylate + H2O	C04593[c] <=> C04225[c] + C00001[c]	rn00640	-1000	1000	0	1	4.2.1.99	Carbohydrate metabolism	Y	K01682
R00919	Propanoyl-CoA + NADP+ <=> Propenoyl-CoA + NADPH + H+	C00100[c] + C00006[c] <=> C00894[c] + C00005[c] + C00080[c]	rn00640	0	1000	0	1	1.3.1.84 1.3.1.-	Carbohydrate metabolism	N	K19745
R06987	2-Oxobutanoate + CoA <=> Propanoyl-CoA + Formate	C00109[c] + C00010[c] <=> C00100[c] + C00058[c]	rn00640	-1000	1000	0	1	2.3.1.54	Carbohydrate metabolism	Y	K00656
R00409	(2S,3R)-3-Hydroxybutane-1,2,3-tricarboxylate <=> Pyruvate + Succinate	C04593[c] <=> C00022[c] + C00042[c]	rn00640	-1000	1000	0	1	4.1.3.30	Carbohydrate metabolism	Y	K03417
R00921	Propanoyl-CoA + Orthophosphate <=> Propanoyl phosphate + CoA	C00100[c] + C00009[c] <=> C02876[c] + C00010[c]	rn00640	-1000	1000	0	1	2.3.1.8 2.3.1.222	Carbohydrate metabolism	Y	K13788
R00931	2-Methylcitrate + CoA <=> Propanoyl-CoA + Oxaloacetate + H2O	C02225[c] + C00010[c] <=> C00100[c] + C00036[c] + C00001[c]	rn00640	-1000	1000	0	1	2.3.3.5	Carbohydrate metabolism	Y	K01659
R01353	ATP + Propanoate <=> ADP + Propanoyl phosphate	C00002[c] + C00163[c] <=> C00008[c] + C02876[c]	rn00640	-1000	1000	0	1	2.7.2.1 2.7.2.15	Carbohydrate metabolism	Y	K00925
R11263	2-Methylcitrate <=> 2-Methyl-trans-aconitate + H2O	C02225[c] <=> C21250[c] + C00001[c]	rn00640	0	1000	0	1	4.2.1.117	Carbohydrate metabolism	N	K20455
R11264	2-Methyl-trans-aconitate <=> (Z)-But-2-ene-1,2,3-tricarboxylate	C21250[c] <=> C04225[c]	rn00640	0	1000	0	1	5.3.3.-	Carbohydrate metabolism	N	K09788
R01016	Glycerone phosphate <=> Methylglyoxal + Orthophosphate	C00111[c] <=> C00546[c] + C00009[c]	rn00640	0	1000	0	1	4.2.3.3	Carbohydrate metabolism	N	K01734
R02528	Methylglyoxal + NADPH + H+ <=> Hydroxyacetone + NADP+	C00546[c] + C00005[c] + C00080[c] <=> C05235[c] + C00006[c]	rn00640	0	1000	0	1	1.1.1.-	Carbohydrate metabolism	N	K08325
R10715	(S)-Lactaldehyde + NAD+ <=> Methylglyoxal + NADH + H+	C00424[c] + C00003[c] <=> C00546[c] + C00004[c] + C00080[c]	rn00640	-1000	1000	0	1	1.1.1.6	Carbohydrate metabolism	Y	K00005
R10717	Propane-1,2-diol + NAD+ <=> Hydroxyacetone + NADH + H+	C00583[c] + C00003[c] <=> C05235[c] + C00004[c] + C00080[c]	rn00640	0	1000	0	1	1.1.1.6	Carbohydrate metabolism	N	K00005
R05506	Benzoylacetyl-CoA + CoA <=> Benzoyl-CoA + Acetyl-CoA	C07118[c] + C00010[c] <=> C00512[c] + C00024[c]	rn00642	0	1000	0	1	2.3.1.16 2.3.1.-	Xenobiotics biodegradation and metabolism	N	K00632
R01172	Butanal + CoA + NAD+ <=> Butanoyl-CoA + NADH + H+	C01412[c] + C00010[c] + C00003[c] <=> C00136[c] + C00004[c] + C00080[c]	rn00650	0	1000	0	1	1.2.1.10 1.2.1.57 1.2.1.87	Carbohydrate metabolism	N	K04072
R00936	Tetrahydrofolate + NAD+ <=> Dihydrofolate + NADH + H+	C00101[c] + C00003[c] <=> C00415[c] + C00004[c] + C00080[c]	rn00670	-1000	1000	0	1	1.5.1.3	Metabolism of cofactors and vitamins	Y	K00287
R00937	Tetrahydrofolate + 2 NAD+ <=> Folate + 2 NADH + 2 H+	C00101[c] + 2 C00003[c] <=> C00504[c] + 2 C00004[c] + 2 C00080[c]	rn00670	0	1000	0	1	1.5.1.3	Metabolism of cofactors and vitamins	N	K00287
R00940	Tetrahydrofolate + 2 NADP+ <=> Folate + 2 NADPH + 2 H+	C00101[c] + 2 C00006[c] <=> C00504[c] + 2 C00005[c] + 2 C00080[c]	rn00670	0	1000	0	1	1.5.1.3	Metabolism of cofactors and vitamins	N	K00287
R00946	5-Methyltetrahydrofolate + L-Homocysteine <=> Tetrahydrofolate + L-Methionine	C00440[c] + C00155[c] <=> C00101[c] + C00073[c]	rn00670	-1000	1000	0	1	2.1.1.13	Metabolism of cofactors and vitamins	Y	K00548
R01220	5,10-Methylenetetrahydrofolate + NADP+ <=> 5,10-Methenyltetrahydrofolate + NADPH	C00143[c] + C00006[c] <=> C00445[c] + C00005[c]	rn00670	-1000	1000	0	1	1.5.1.5	Metabolism of cofactors and vitamins	Y	K01491
R01655	5,10-Methenyltetrahydrofolate + H2O <=> 10-Formyltetrahydrofolate + H+	C00445[c] + C00001[c] <=> C00234[c] + C00080[c]	rn00670	-1000	1000	0	1	3.5.4.9	Metabolism of cofactors and vitamins	Y	K01491
R02101	dUMP + 5,10-Methylenetetrahydrofolate <=> Dihydrofolate + dTMP	C00365[c] + C00143[c] <=> C00415[c] + C00364[c]	rn00670	-1000	1000	0	1	2.1.1.45	Metabolism of cofactors and vitamins	Y	K00560
R02235	Dihydrofolate + NAD+ <=> Folate + NADH + H+	C00415[c] + C00003[c] <=> C00504[c] + C00004[c] + C00080[c]	rn00670	-1000	1000	0	1	1.5.1.3	Metabolism of cofactors and vitamins	Y	K00287
R02236	Dihydrofolate + NADP+ <=> Folate + NADPH + H+	C00415[c] + C00006[c] <=> C00504[c] + C00005[c] + C00080[c]	rn00670	-1000	1000	0	1	1.5.1.3	Metabolism of cofactors and vitamins	Y	K00287
R02300	Folinic acid <=> 5,10-Methenyltetrahydrofolate + H2O	C03479[c] <=> C00445[c] + C00001[c]	rn00670	0	1000	0	1	2.1.2.10	Metabolism of cofactors and vitamins	N	K00605
R02301	ATP + Folinic acid + H+ <=> ADP + Orthophosphate + 5,10-Methenyltetrahydrofolate	C00002[c] + C03479[c] + C00080[c] <=> C00008[c] + C00009[c] + C00445[c]	rn00670	0	1000	0	1	6.3.3.2	Metabolism of cofactors and vitamins	N	K01934
R04326	5'-Phosphoribosylglycinamide + 5,10-Methenyltetrahydrofolate + H2O <=> 5'-Phosphoribosyl-N-formylglycinamide + Tetrahydrofolate	C03838[c] + C00445[c] + C00001[c] <=> C04376[c] + C00101[c]	rn00670	0	1000	0	1	2.1.2.2	Metabolism of cofactors and vitamins	N	K11175
R04560	10-Formyltetrahydrofolate + 1-(5'-Phosphoribosyl)-5-amino-4-imidazolecarboxamide <=> Tetrahydrofolate + 1-(5'-Phosphoribosyl)-5-formamido-4-imidazolecarboxamide	C00234[c] + C04677[c] <=> C00101[c] + C04734[c]	rn00670	-1000	1000	0	1	2.1.2.3	Metabolism of cofactors and vitamins	Y	K00602
R07168	5-Methyltetrahydrofolate + NAD+ <=> 5,10-Methylenetetrahydrofolate + NADH + H+	C00440[c] + C00003[c] <=> C00143[c] + C00004[c] + C00080[c]	rn00670	0	1000	0	1	1.5.1.20	Metabolism of cofactors and vitamins	N	K00297
R00527	S-Formylglutathione + H2O <=> Formate + Glutathione	C01031[c] + C00001[c] <=> C00058[c] + C00051[c]	rn00680	0	1000	0	1	3.1.2.12	Energy metabolism	N	K01070
R06983	S-(Hydroxymethyl)glutathione + NAD+ <=> S-Formylglutathione + NADH + H+	C14180[c] + C00003[c] <=> C01031[c] + C00004[c] + C00080[c]	rn00680	0	1000	0	1	1.1.1.284	Energy metabolism	N	K00121
R00756	ATP + D-Fructose 6-phosphate <=> ADP + D-Fructose 1,6-bisphosphate	C00002[c] + C00085[c] <=> C00008[c] + C00354[c]	rn00680	0	1000	0	1	2.7.1.11	Energy metabolism	N	K00850
R00762	D-Fructose 1,6-bisphosphate + H2O <=> D-Fructose 6-phosphate + Orthophosphate	C00354[c] + C00001[c] <=> C00085[c] + C00009[c]	rn00680	0	1000	0	1	3.1.3.11	Energy metabolism	N	K02446
R01068	D-Fructose 1,6-bisphosphate <=> Glycerone phosphate + D-Glyceraldehyde 3-phosphate	C00354[c] <=> C00111[c] + C00118[c]	rn00680	-1000	1000	0	1	4.1.2.13	Energy metabolism	Y	K01624
R09099	L-Serine + 5,6,7,8-Tetrahydromethanopterin <=> 5,10-Methylenetetrahydromethanopterin + Glycine + H2O	C00065[c] + C01217[c] <=> C04377[c] + C00037[c] + C00001[c]	rn00680	0	1000	0	1	2.1.2.1	Energy metabolism	N	K00600
R01067	D-Fructose 6-phosphate + D-Glyceraldehyde 3-phosphate <=> D-Erythrose 4-phosphate + D-Xylulose 5-phosphate	C00085[c] + C00118[c] <=> C00279[c] + C00231[c]	rn00710	0	1000	0	1	2.2.1.1	Energy metabolism	N	K00615
R01829	Sedoheptulose 1,7-bisphosphate <=> Glycerone phosphate + D-Erythrose 4-phosphate	C00447[c] <=> C00111[c] + C00279[c]	rn00710	0	1000	0	1	4.1.2.13	Energy metabolism	N	K01624
R01845	Sedoheptulose 1,7-bisphosphate + H2O <=> Sedoheptulose 7-phosphate + Orthophosphate	C00447[c] + C00001[c] <=> C05382[c] + C00009[c]	rn00710	0	1000	0	1	3.1.3.11 3.1.3.37	Energy metabolism	N	K02446
R00345	Orthophosphate + Oxaloacetate <=> H2O + Phosphoenolpyruvate + CO2	C00009[c] + C00036[c] <=> C00001[c] + C00074[c] + C00011[c]	rn00710	0	1000	0	1	4.1.1.31	Energy metabolism	N	K01595
R01523	ATP + D-Ribulose 5-phosphate <=> ADP + D-Ribulose 1,5-bisphosphate	C00002[c] + C00199[c] <=> C00008[c] + C01182[c]	rn00710	0	1000	0	1	2.7.1.19	Energy metabolism	N	K00855
R00943	Tetrahydrofolate + Formate + ATP <=> ADP + Orthophosphate + 10-Formyltetrahydrofolate	C00101[c] + C00058[c] + C00002[c] <=> C00008[c] + C00009[c] + C00234[c]	rn00720	0	1000	0	1	6.3.4.3	Energy metabolism	N	K01938
R00354	(3S)-Citryl-CoA <=> Acetyl-CoA + Oxaloacetate	C00566[c] <=> C00024[c] + C00036[c]	rn00720	0	1000	0	1	4.1.3.34	Energy metabolism	N	K01644
R09977	2-[(2R,5Z)-2-Carboxy-4-methylthiazol-5(2H)-ylidene]ethyl phosphate <=> 2-(2-Carboxy-4-methylthiazol-5-yl)ethyl phosphate	C20246[c] <=> C20247[c]	rn00730	0	1000	0	1	5.3.99.10	Metabolism of cofactors and vitamins	N
R00615	Thiamin diphosphate + H2O <=> Thiamin monophosphate + Orthophosphate	C00068[c] + C00001[c] <=> C01081[c] + C00009[c]	rn00730	0	1000	0	1	3.6.1.15 3.6.1.-	Metabolism of cofactors and vitamins	N	K06949
R02135	Thiamin monophosphate + H2O <=> Thiamine + Orthophosphate	C01081[c] + C00001[c] <=> C00378[c] + C00009[c]	rn00730	0	1000	0	1	3.1.3.1 3.1.3.2 3.1.3.100	Metabolism of cofactors and vitamins	N	K01077
R11319	Thiamin diphosphate + ADP <=> Thiamin triphosphate + AMP	C00068[c] + C00008[c] <=> C03028[c] + C00020[c]	rn00730	0	1000	0	1	2.7.4.3	Metabolism of cofactors and vitamins	N	K00939
R00617	ATP + Thiamin monophosphate <=> ADP + Thiamin diphosphate	C00002[c] + C01081[c] <=> C00008[c] + C00068[c]	rn00730	0	1000	0	1	2.7.4.16	Metabolism of cofactors and vitamins	N	K00946
R02134	ATP + Thiamine <=> ADP + Thiamin monophosphate	C00002[c] + C00378[c] <=> C00008[c] + C01081[c]	rn00730	0	1000	0	1	2.7.1.89	Metabolism of cofactors and vitamins	N	K07251
R02133	Thiamine + H2O <=> 4-Amino-5-hydroxymethyl-2-methylpyrimidine + 5-(2-Hydroxyethyl)-4-methylthiazole + H+	C00378[c] + C00001[c] <=> C01279[c] + C04294[c] + C00080[c]	rn00730	0	1000	0	1	3.5.99.2	Metabolism of cofactors and vitamins	N	K03707
R03223	4-Amino-5-hydroxymethyl-2-methylpyrimidine diphosphate + 4-Methyl-5-(2-phosphooxyethyl)thiazole <=> Diphosphate + Thiamin monophosphate	C04752[c] + C04327[c] <=> C00013[c] + C01081[c]	rn00730	0	1000	0	1	2.5.1.3	Metabolism of cofactors and vitamins	N	K00788
R03471	ATP + 4-Amino-5-hydroxymethyl-2-methylpyrimidine <=> ADP + 4-Amino-2-methyl-5-(phosphooxymethyl)pyrimidine	C00002[c] + C01279[c] <=> C00008[c] + C04556[c]	rn00730	0	1000	0	1	2.7.1.49	Metabolism of cofactors and vitamins	N	K00941
R03472	Aminoimidazole ribotide + S-Adenosyl-L-methionine <=> 4-Amino-2-methyl-5-(phosphooxymethyl)pyrimidine + 5'-Deoxyadenosine + L-Methionine + Formate + CO	C03373[c] + C00019[c] <=> C04556[c] + C05198[c] + C00073[c] + C00058[c] + C00237[c]	rn00730	0	1000	0	1	4.1.99.17	Metabolism of cofactors and vitamins	N	K03147
R04448	ATP + 5-(2-Hydroxyethyl)-4-methylthiazole <=> ADP + 4-Methyl-5-(2-phosphooxyethyl)thiazole	C00002[c] + C04294[c] <=> C00008[c] + C04327[c]	rn00730	0	1000	0	1	2.7.1.50	Metabolism of cofactors and vitamins	N	K00878
R04509	ATP + 4-Amino-2-methyl-5-(phosphooxymethyl)pyrimidine <=> ADP + 4-Amino-5-hydroxymethyl-2-methylpyrimidine diphosphate	C00002[c] + C04556[c] <=> C00008[c] + C04752[c]	rn00730	0	1000	0	1	2.7.4.7	Metabolism of cofactors and vitamins	N	K00941
R09993	4-Amino-5-aminomethyl-2-methylpyrimidine + H2O <=> 4-Amino-5-hydroxymethyl-2-methylpyrimidine + Ammonia	C20267[c] + C00001[c] <=> C01279[c] + C00014[c]	rn00730	0	1000	0	1	3.5.99.2 3.5.99.-	Metabolism of cofactors and vitamins	N	K03707
R10712	4-Amino-5-hydroxymethyl-2-methylpyrimidine diphosphate + 2-(2-Carboxy-4-methylthiazol-5-yl)ethyl phosphate <=> Thiamin monophosphate + Diphosphate + CO2	C04752[c] + C20247[c] <=> C01081[c] + C00013[c] + C00011[c]	rn00730	0	1000	0	1	2.5.1.3	Metabolism of cofactors and vitamins	N	K00788
R07459	Sulfur-carrier protein + ATP <=> Adenylyl-[sulfur-carrier protein] + Diphosphate	C15810[c] + C00002[c] <=> C15813[c] + C00013[c]	rn00730	0	1000	0	1	2.7.7.73 2.7.7.80	Metabolism of cofactors and vitamins	N	K03148
R07460	[Enzyme]-cysteine + L-Cysteine <=> [Enzyme]-S-sulfanylcysteine + L-Alanine	C15811[c] + C00097[c] <=> C15812[c] + C00041[c]	rn00730	0	1000	0	1	2.8.1.7	Metabolism of cofactors and vitamins	N	K04487
R07461	[Enzyme]-S-sulfanylcysteine + Adenylyl-[sulfur-carrier protein] + Reduced acceptor <=> AMP + Thiocarboxy-[sulfur-carrier protein] + [Enzyme]-cysteine + Acceptor	C15812[c] + C15813[c] + C00030[c] <=> C00020[c] + C15814[c] + C15811[c] + C00028[c]	rn00730	0	1000	0	1	2.8.1.4 2.8.1.11	Metabolism of cofactors and vitamins	N	K03151
R05636	Pyruvate + D-Glyceraldehyde 3-phosphate <=> 1-Deoxy-D-xylulose 5-phosphate + CO2	C00022[c] + C00118[c] <=> C11437[c] + C00011[c]	rn00730	-1000	1000	0	1	2.2.1.7	Metabolism of cofactors and vitamins	Y	K01662
R10246	L-Tyrosine + S-Adenosyl-L-methionine + Reduced acceptor <=> Iminoglycine + 4-Cresol + 5'-Deoxyadenosine + L-Methionine + Acceptor	C00082[c] + C00019[c] + C00030[c] <=> C15809[c] + C01468[c] + C05198[c] + C00073[c] + C00028[c]	rn00730	0	1000	0	1	4.1.99.19	Metabolism of cofactors and vitamins	N	K03150
R10247	1-Deoxy-D-xylulose 5-phosphate + Iminoglycine + Thiocarboxy-[sulfur-carrier protein] <=> 2-[(2R,5Z)-2-Carboxy-4-methylthiazol-5(2H)-ylidene]ethyl phosphate + Sulfur-carrier protein + 2 H2O	C11437[c] + C15809[c] + C15814[c] <=> C20246[c] + C15810[c] + 2 C00001[c]	rn00730	0	1000	0	1	2.8.1.10	Metabolism of cofactors and vitamins	N	K03149
R00160	FAD + H2O <=> AMP + FMN	C00016[c] + C00001[c] <=> C00020[c] + C00061[c]	rn00740	0	1000	0	1	3.6.1.9 3.6.1.18	Metabolism of cofactors and vitamins	N	K04765
R00161	ATP + FMN <=> Diphosphate + FAD	C00002[c] + C00061[c] <=> C00013[c] + C00016[c]	rn00740	0	1000	0	1	2.7.7.2	Metabolism of cofactors and vitamins	N	K11753
R00548	FMN + H2O <=> Riboflavin + Orthophosphate	C00061[c] + C00001[c] <=> C00255[c] + C00009[c]	rn00740	0	1000	0	1	3.1.3.2 3.1.3.102	Metabolism of cofactors and vitamins	N	K20862
R00549	ATP + Riboflavin <=> ADP + FMN	C00002[c] + C00255[c] <=> C00008[c] + C00061[c]	rn00740	0	1000	0	1	2.7.1.26	Metabolism of cofactors and vitamins	N	K11753
R00066	2 6,7-Dimethyl-8-(D-ribityl)lumazine <=> Riboflavin + 5-Amino-6-(1-D-ribitylamino)uracil	2 C04332[c] <=> C00255[c] + C04732[c]	rn00740	0	1000	0	1	2.5.1.9	Metabolism of cofactors and vitamins	N	K00793
R00425	GTP + 3 H2O <=> Formate + 2,5-Diamino-6-(5-phospho-D-ribosylamino)pyrimidin-4(3H)-one + Diphosphate	C00044[c] + 3 C00001[c] <=> C00058[c] + C01304[c] + C00013[c]	rn00740	0	1000	0	1	3.5.4.25	Metabolism of cofactors and vitamins	N	K01497
R03458	5-Amino-6-(5'-phospho-D-ribitylamino)uracil + NADP+ <=> 5-Amino-6-(5'-phosphoribosylamino)uracil + NADPH + H+	C04454[c] + C00006[c] <=> C01268[c] + C00005[c] + C00080[c]	rn00740	0	1000	0	1	1.1.1.193	Metabolism of cofactors and vitamins	N	K11752
R03459	2,5-Diamino-6-(5-phospho-D-ribosylamino)pyrimidin-4(3H)-one + H2O <=> 5-Amino-6-(5'-phosphoribosylamino)uracil + Ammonia	C01304[c] + C00001[c] <=> C01268[c] + C00014[c]	rn00740	0	1000	0	1	3.5.4.26	Metabolism of cofactors and vitamins	N	K11752
R04457	5-Amino-6-(1-D-ribitylamino)uracil + L-3,4-Dihydroxybutan-2-one 4-phosphate <=> 6,7-Dimethyl-8-(D-ribityl)lumazine + 2 H2O + Orthophosphate	C04732[c] + C15556[c] <=> C04332[c] + 2 C00001[c] + C00009[c]	rn00740	0	1000	0	1	2.5.1.78	Metabolism of cofactors and vitamins	N	K00794
R05705	Reduced FMN + NAD+ <=> FMN + NADH + H+	C01847[c] + C00003[c] <=> C00061[c] + C00004[c] + C00080[c]	rn00740	0	1000	0	1	1.5.1.36 1.5.1.39 1.5.1.41 1.5.1.42	Metabolism of cofactors and vitamins	N	K05368
R05706	Reduced FMN + NADP+ <=> FMN + NADPH + H+	C01847[c] + C00006[c] <=> C00061[c] + C00005[c] + C00080[c]	rn00740	0	1000	0	1	1.5.1.38 1.5.1.39 1.5.1.-	Metabolism of cofactors and vitamins	N	K19285
R05707	Reduced riboflavin + NADP+ <=> Riboflavin + NADPH + H+	C01007[c] + C00006[c] <=> C00255[c] + C00005[c] + C00080[c]	rn00740	0	1000	0	1	1.5.1.30 1.5.1.41	Metabolism of cofactors and vitamins	N	K05368
R07280	5-Amino-6-(5'-phospho-D-ribitylamino)uracil + H2O <=> 5-Amino-6-(1-D-ribitylamino)uracil + Orthophosphate	C04454[c] + C00001[c] <=> C04732[c] + C00009[c]	rn00740	0	1000	0	1	3.1.3.104	Metabolism of cofactors and vitamins	N	K20862
R07281	D-Ribulose 5-phosphate <=> L-3,4-Dihydroxybutan-2-one 4-phosphate + Formate	C00199[c] <=> C15556[c] + C00058[c]	rn00740	0	1000	0	1	4.1.99.12	Metabolism of cofactors and vitamins	N	K02858
R09750	Reduced riboflavin + NAD+ <=> Riboflavin + NADH + H+	C01007[c] + C00003[c] <=> C00255[c] + C00004[c] + C00080[c]	rn00740	0	1000	0	1	1.5.1.36 1.5.1.41	Metabolism of cofactors and vitamins	N	K05368
R00174	ATP + Pyridoxal <=> ADP + Pyridoxal phosphate	C00002[c] + C00250[c] <=> C00008[c] + C00018[c]	rn00750	0	1000	0	1	2.7.1.35	Metabolism of cofactors and vitamins	N	K00868
R00277	Pyridoxamine phosphate + H2O + Oxygen <=> Pyridoxal phosphate + Ammonia + Hydrogen peroxide	C00647[c] + C00001[c] + C00007[c] <=> C00018[c] + C00014[c] + C00027[c]	rn00750	0	1000	0	1	1.4.3.5	Metabolism of cofactors and vitamins	N	K00275
R00278	Pyridoxine phosphate + Oxygen <=> Hydrogen peroxide + Pyridoxal phosphate	C00627[c] + C00007[c] <=> C00027[c] + C00018[c]	rn00750	0	1000	0	1	1.4.3.5	Metabolism of cofactors and vitamins	N	K00275
R01710	Pyridoxamine + H2O + Oxygen <=> Pyridoxal + Ammonia + Hydrogen peroxide	C00534[c] + C00001[c] + C00007[c] <=> C00250[c] + C00014[c] + C00027[c]	rn00750	-1000	1000	0	1	1.4.3.5	Metabolism of cofactors and vitamins	Y	K00275
R01711	Pyridoxine + Oxygen <=> Pyridoxal + Hydrogen peroxide	C00314[c] + C00007[c] <=> C00250[c] + C00027[c]	rn00750	-1000	1000	0	1	1.1.3.12 1.4.3.5	Metabolism of cofactors and vitamins	Y	K00275
R01909	ATP + Pyridoxine <=> ADP + Pyridoxine phosphate	C00002[c] + C00314[c] <=> C00008[c] + C00627[c]	rn00750	0	1000	0	1	2.7.1.35	Metabolism of cofactors and vitamins	N	K00868
R02493	ATP + Pyridoxamine <=> ADP + Pyridoxamine phosphate	C00002[c] + C00534[c] <=> C00008[c] + C00647[c]	rn00750	0	1000	0	1	2.7.1.35	Metabolism of cofactors and vitamins	N	K00868
R05085	O-Phospho-4-hydroxy-L-threonine + 2-Oxoglutarate <=> 2-Oxo-3-hydroxy-4-phosphobutanoate + L-Glutamate	C06055[c] + C00026[c] <=> C06054[c] + C00025[c]	rn00750	-1000	1000	0	1	2.6.1.52	Metabolism of cofactors and vitamins	Y	K00831
R01825	D-Erythrose 4-phosphate + NAD+ + H2O <=> 4-Phospho-D-erythronate + NADH + H+	C00279[c] + C00003[c] + C00001[c] <=> C03393[c] + C00004[c] + C00080[c]	rn00750	-1000	1000	0	1	1.2.1.72	Metabolism of cofactors and vitamins	Y	K03472
R04210	4-Phospho-D-erythronate + NAD+ <=> 2-Oxo-3-hydroxy-4-phosphobutanoate + NADH + H+	C03393[c] + C00003[c] <=> C06054[c] + C00004[c] + C00080[c]	rn00750	-1000	1000	0	1	1.1.1.290	Metabolism of cofactors and vitamins	Y	K03473
R05086	O-Phospho-4-hydroxy-L-threonine + H2O <=> 4-Hydroxy-L-threonine + Orthophosphate	C06055[c] + C00001[c] <=> C06056[c] + C00009[c]	rn00750	0	1000	0	1	4.2.3.1	Metabolism of cofactors and vitamins	N	K01733
R05681	O-Phospho-4-hydroxy-L-threonine + NAD+ <=> 2-Amino-3-oxo-4-phosphonooxybutyrate + NADH + H+	C06055[c] + C00003[c] <=> C07335[c] + C00004[c] + C00080[c]	rn00750	0	1000	0	1	1.1.1.262	Metabolism of cofactors and vitamins	N	K00097
R05838	3-Amino-2-oxopropyl phosphate + 1-Deoxy-D-xylulose 5-phosphate <=> Pyridoxine phosphate + Orthophosphate + 2 H2O	C11638[c] + C11437[c] <=> C00627[c] + C00009[c] + 2 C00001[c]	rn00750	0	1000	0	1	2.6.99.2	Metabolism of cofactors and vitamins	N	K03474
R07406	2-Amino-3-oxo-4-phosphonooxybutyrate <=> 3-Amino-2-oxopropyl phosphate + CO2	C07335[c] <=> C11638[c] + C00011[c]	rn00750	0	1000	0	1	1.1.1.262	Metabolism of cofactors and vitamins	N	K00097
R00103	NAD+ + H2O <=> AMP + Nicotinamide D-ribonucleotide	C00003[c] + C00001[c] <=> C00020[c] + C00455[c]	rn00760	0	1000	0	1	3.6.1.9 3.6.1.22	Metabolism of cofactors and vitamins	N	K03426
R00104	ATP + NAD+ <=> ADP + NADP+	C00002[c] + C00003[c] <=> C00008[c] + C00006[c]	rn00760	0	1000	0	1	2.7.1.23	Metabolism of cofactors and vitamins	N	K00858
R00112	NADPH + NAD+ <=> NADP+ + NADH	C00005[c] + C00003[c] <=> C00006[c] + C00004[c]	rn00760	-1000	1000	0	1	1.6.1.1 1.6.1.2 1.6.1.3	Metabolism of cofactors and vitamins	Y	K00322
R00137	ATP + Nicotinamide D-ribonucleotide <=> Diphosphate + NAD+	C00002[c] + C00455[c] <=> C00013[c] + C00003[c]	rn00760	-1000	1000	0	1	2.7.7.1 2.7.7.18	Metabolism of cofactors and vitamins	Y	K00969
R01724	Nicotinate D-ribonucleotide + Diphosphate + ADP + Orthophosphate <=> Nicotinate + 5-Phospho-alpha-D-ribose 1-diphosphate + ATP + H2O + H+	C01185[c] + C00013[c] + C00008[c] + C00009[c] <=> C00253[c] + C00119[c] + C00002[c] + C00001[c] + C00080[c]	rn00760	-1000	1000	0	1	6.3.4.21	Metabolism of cofactors and vitamins	Y	K00763
R02294	Nicotinamide-beta-riboside + Orthophosphate <=> Nicotinamide + alpha-D-Ribose 1-phosphate	C03150[c] + C00009[c] <=> C00153[c] + C00620[c]	rn00760	-1000	1000	0	1	2.4.2.1	Metabolism of cofactors and vitamins	Y	K03784
R02295	Nicotinate D-ribonucleoside + Orthophosphate <=> Nicotinate + alpha-D-Ribose 1-phosphate + H+	C05841[c] + C00009[c] <=> C00253[c] + C00620[c] + C00080[c]	rn00760	-1000	1000	0	1	2.4.2.1	Metabolism of cofactors and vitamins	Y	K03784
R02323	Nicotinamide D-ribonucleotide + H2O <=> Nicotinamide-beta-riboside + Orthophosphate	C00455[c] + C00001[c] <=> C03150[c] + C00009[c]	rn00760	0	1000	0	1	3.1.3.5 3.1.3.-	Metabolism of cofactors and vitamins	N	K01081
R03004	Deamino-NAD+ + H2O <=> AMP + Nicotinate D-ribonucleotide	C00857[c] + C00001[c] <=> C00020[c] + C01185[c]	rn00760	0	1000	0	1	3.6.1.9 3.6.1.22	Metabolism of cofactors and vitamins	N	K03426
R03005	ATP + Nicotinate D-ribonucleotide <=> Diphosphate + Deamino-NAD+	C00002[c] + C01185[c] <=> C00013[c] + C00857[c]	rn00760	-1000	1000	0	1	2.7.7.1 2.7.7.18	Metabolism of cofactors and vitamins	Y	K00969
R03346	Nicotinate D-ribonucleotide + H2O <=> Nicotinate D-ribonucleoside + Orthophosphate	C01185[c] + C00001[c] <=> C05841[c] + C00009[c]	rn00760	0	1000	0	1	3.1.3.5 3.1.3.-	Metabolism of cofactors and vitamins	N	K01081
R01268	Nicotinamide + H2O <=> Nicotinate + Ammonia	C00153[c] + C00001[c] <=> C00253[c] + C00014[c]	rn00760	0	1000	0	1	3.5.1.19	Metabolism of cofactors and vitamins	N	K08281
R02322	Nicotinamide D-ribonucleotide + H2O <=> Nicotinate D-ribonucleotide + Ammonia	C00455[c] + C00001[c] <=> C01185[c] + C00014[c]	rn00760	0	1000	0	1	3.5.1.42	Metabolism of cofactors and vitamins	N	K03743
R00189	ATP + Deamino-NAD+ + Ammonia <=> AMP + Diphosphate + NAD+	C00002[c] + C00857[c] + C00014[c] <=> C00020[c] + C00013[c] + C00003[c]	rn00760	0	1000	0	1	6.3.1.5 6.3.5.1	Metabolism of cofactors and vitamins	N	K01916
R00481	L-Aspartate + Oxygen <=> Iminoaspartate + Hydrogen peroxide	C00049[c] + C00007[c] <=> C05840[c] + C00027[c]	rn00760	0	1000	0	1	1.4.3.16	Metabolism of cofactors and vitamins	N	K00278
R03348	Nicotinate D-ribonucleotide + Diphosphate + CO2 <=> Quinolinate + 5-Phospho-alpha-D-ribose 1-diphosphate	C01185[c] + C00013[c] + C00011[c] <=> C03722[c] + C00119[c]	rn00760	0	1000	0	1	2.4.2.19	Metabolism of cofactors and vitamins	N	K00767
R04292	Quinolinate + 2 H2O + Orthophosphate <=> Iminoaspartate + Glycerone phosphate	C03722[c] + 2 C00001[c] + C00009[c] <=> C05840[c] + C00111[c]	rn00760	0	1000	0	1	2.5.1.72	Metabolism of cofactors and vitamins	N	K03517
R02474	Pantothenate + H2O <=> (R)-Pantoate + beta-Alanine	C00864[c] + C00001[c] <=> C00522[c] + C00099[c]	rn00770	0	1000	0	1	3.5.1.22	Metabolism of cofactors and vitamins	N
R00006	2-Acetolactate + CO2 <=> 2 Pyruvate	C00900[c] + C00011[c] <=> 2 C00022[c]	rn00770	0	1000	0	1	2.2.1.6	Metabolism of cofactors and vitamins	N	K01652
R01209	2,3-Dihydroxy-3-methylbutanoate <=> 3-Methyl-2-oxobutanoic acid + H2O	C04039[c] <=> C00141[c] + C00001[c]	rn00770	0	1000	0	1	4.2.1.9	Metabolism of cofactors and vitamins	N	K01687
R01226	5,10-Methylenetetrahydrofolate + 3-Methyl-2-oxobutanoic acid + H2O <=> Tetrahydrofolate + 2-Dehydropantoate	C00143[c] + C00141[c] + C00001[c] <=> C00101[c] + C00966[c]	rn00770	0	1000	0	1	2.1.2.11	Metabolism of cofactors and vitamins	N	K00606
R03051	2-Acetolactate + NADPH + H+ <=> 2,3-Dihydroxy-3-methylbutanoate + NADP+	C00900[c] + C00005[c] + C00080[c] <=> C04039[c] + C00006[c]	rn00770	0	1000	0	1	1.1.1.86	Metabolism of cofactors and vitamins	N	K00053
R02472	(R)-Pantoate + NADP+ <=> 2-Dehydropantoate + NADPH + H+	C00522[c] + C00006[c] <=> C00966[c] + C00005[c] + C00080[c]	rn00770	-1000	1000	0	1	1.1.1.169	Metabolism of cofactors and vitamins	Y	K00077
R00130	ATP + Dephospho-CoA <=> ADP + CoA	C00002[c] + C00882[c] <=> C00008[c] + C00010[c]	rn00770	0	1000	0	1	2.7.1.24	Metabolism of cofactors and vitamins	N	K00859
R01625	CoA + Apo-[acyl-carrier-protein] <=> Adenosine 3',5'-bisphosphate + Acyl-carrier protein	C00010[c] + C03688[c] <=> C00054[c] + C00229[c]	rn00770	0	1000	0	1	2.7.8.7 2.7.8.-	Metabolism of cofactors and vitamins	N	K00997
R02971	ATP + Pantetheine <=> ADP + Pantetheine 4'-phosphate	C00002[c] + C00831[c] <=> C00008[c] + C01134[c]	rn00770	0	1000	0	1	2.7.1.33 2.7.1.34	Metabolism of cofactors and vitamins	N	K00867
R03018	ATP + Pantothenate <=> ADP + D-4'-Phosphopantothenate	C00002[c] + C00864[c] <=> C00008[c] + C03492[c]	rn00770	0	1000	0	1	2.7.1.33	Metabolism of cofactors and vitamins	N	K00867
R03035	ATP + Pantetheine 4'-phosphate <=> Diphosphate + Dephospho-CoA	C00002[c] + C01134[c] <=> C00013[c] + C00882[c]	rn00770	-1000	1000	0	1	2.7.7.3	Metabolism of cofactors and vitamins	Y	K00954
R03036	Dephospho-CoA + H2O <=> Pantetheine 4'-phosphate + AMP	C00882[c] + C00001[c] <=> C01134[c] + C00020[c]	rn00770	-1000	1000	0	1	3.6.1.9	Metabolism of cofactors and vitamins	Y	K04765
R03269	(R)-4'-Phosphopantothenoyl-L-cysteine <=> Pantetheine 4'-phosphate + CO2	C04352[c] <=> C01134[c] + C00011[c]	rn00770	0	1000	0	1	4.1.1.36	Metabolism of cofactors and vitamins	N	K13038
R04391	ATP + N-((R)-Pantothenoyl)-L-cysteine <=> ADP + (R)-4'-Phosphopantothenoyl-L-cysteine	C00002[c] + C04079[c] <=> C00008[c] + C04352[c]	rn00770	0	1000	0	1	2.7.1.33	Metabolism of cofactors and vitamins	N	K00867
R01623	Acyl-carrier protein + H2O <=> Pantetheine 4'-phosphate + Apo-[acyl-carrier-protein]	C00229[c] + C00001[c] <=> C01134[c] + C03688[c]	rn00770	0	1000	0	1	3.1.4.14	Metabolism of cofactors and vitamins	N	K08682
R04231	CTP + D-4'-Phosphopantothenate + L-Cysteine <=> CMP + Diphosphate + (R)-4'-Phosphopantothenoyl-L-cysteine	C00063[c] + C03492[c] + C00097[c] <=> C00055[c] + C00013[c] + C04352[c]	rn00770	0	1000	0	1	6.3.2.5	Metabolism of cofactors and vitamins	N	K13038
R10122	Enoylpimeloyl-[acp] methyl ester + NADPH + H+ <=> Pimeloyl-[acyl-carrier protein] methyl ester + NADP+	C20378[c] + C00005[c] + C00080[c] <=> C19846[c] + C00006[c]	rn00780	0	1000	0	1	1.3.1.10	Metabolism of cofactors and vitamins	N
R01074	ATP + Biotin <=> Diphosphate + Biotinyl-5'-AMP	C00002[c] + C00120[c] <=> C00013[c] + C05921[c]	rn00780	0	1000	0	1	6.2.1.11 6.3.4.9 6.3.4.10 6.3.4.11	Metabolism of cofactors and vitamins	N	K03524
R01078	Dethiobiotin + Sulfur donor + 2 S-Adenosyl-L-methionine + 2 e- + 2 H+ <=> Biotin + 2 L-Methionine + 2 5'-Deoxyadenosine	C01909[c] + C17023[c] + 2 C00019[c] + 2 C05359[c] + 2 C00080[c] <=> C00120[c] + 2 C00073[c] + 2 C05198[c]	rn00780	0	1000	0	1	2.8.1.6	Metabolism of cofactors and vitamins	N	K01012
R03182	ATP + 7,8-Diaminononanoate + CO2 <=> ADP + Orthophosphate + Dethiobiotin	C00002[c] + C01037[c] + C00011[c] <=> C00008[c] + C00009[c] + C01909[c]	rn00780	0	1000	0	1	6.3.3.3	Metabolism of cofactors and vitamins	N	K01935
R03210	6-Carboxyhexanoyl-CoA + L-Alanine <=> 8-Amino-7-oxononanoate + CoA + CO2	C01063[c] + C00041[c] <=> C01092[c] + C00010[c] + C00011[c]	rn00780	0	1000	0	1	2.3.1.47	Metabolism of cofactors and vitamins	N	K00652
R03231	S-Adenosyl-L-methionine + 8-Amino-7-oxononanoate <=> S-Adenosyl-4-methylthio-2-oxobutanoate + 7,8-Diaminononanoate	C00019[c] + C01092[c] <=> C04425[c] + C01037[c]	rn00780	0	1000	0	1	2.6.1.62	Metabolism of cofactors and vitamins	N	K00833
R09725	Pimeloyl-[acyl-carrier protein] methyl ester + H2O <=> Pimeloyl-[acyl-carrier protein] + Methanol	C19846[c] + C00001[c] <=> C19845[c] + C00132[c]	rn00780	0	1000	0	1	3.1.1.85	Metabolism of cofactors and vitamins	N	K02170
R10124	Pimeloyl-[acyl-carrier protein] + L-Alanine <=> 8-Amino-7-oxononanoate + Acyl-carrier protein + CO2	C19845[c] + C00041[c] <=> C01092[c] + C00229[c] + C00011[c]	rn00780	0	1000	0	1	2.3.1.47	Metabolism of cofactors and vitamins	N	K00652
R10115	Malonyl-[acp] methyl ester + Malonyl-[acyl-carrier protein] <=> 3-Ketoglutaryl-[acp] methyl ester + CO2 + Acyl-carrier protein	C19673[c] + C01209[c] <=> C20372[c] + C00011[c] + C00229[c]	rn00780	0	1000	0	1	2.3.1.41 2.3.1.179	Metabolism of cofactors and vitamins	N	K09458
R10116	3-Ketoglutaryl-[acp] methyl ester + NADPH + H+ <=> 3-Hydroxyglutaryl-[acp] methyl ester + NADP+	C20372[c] + C00005[c] + C00080[c] <=> C20373[c] + C00006[c]	rn00780	0	1000	0	1	1.1.1.100	Metabolism of cofactors and vitamins	N	K00059
R10119	Glutaryl-[acp] methyl ester + Malonyl-[acyl-carrier protein] <=> 3-Ketopimeloyl-[acp] methyl ester + CO2 + Acyl-carrier protein	C20375[c] + C01209[c] <=> C20376[c] + C00011[c] + C00229[c]	rn00780	0	1000	0	1	2.3.1.41 2.3.1.179	Metabolism of cofactors and vitamins	N	K09458
R10120	3-Ketopimeloyl-[acp] methyl ester + NADPH + H+ <=> 3-Hydroxypimeloyl-[acp] methyl ester + NADP+	C20376[c] + C00005[c] + C00080[c] <=> C20377[c] + C00006[c]	rn00780	0	1000	0	1	1.1.1.100	Metabolism of cofactors and vitamins	N	K00059
R09543	S-Adenosyl-L-methionine + Malonyl-[acyl-carrier protein] <=> S-Adenosyl-L-homocysteine + Malonyl-[acp] methyl ester	C00019[c] + C01209[c] <=> C00021[c] + C19673[c]	rn00780	0	1000	0	1	2.1.1.197	Metabolism of cofactors and vitamins	N	K02169
R10117	3-Hydroxyglutaryl-[acp] methyl ester <=> Enoylglutaryl-[acp] methyl ester + H2O	C20373[c] <=> C20374[c] + C00001[c]	rn00780	0	1000	0	1	4.2.1.59	Metabolism of cofactors and vitamins	N	K02372
R10121	3-Hydroxypimeloyl-[acp] methyl ester <=> Enoylpimeloyl-[acp] methyl ester + H2O	C20377[c] <=> C20378[c] + C00001[c]	rn00780	0	1000	0	1	4.2.1.59	Metabolism of cofactors and vitamins	N	K02372
R07766	Octanoyl-[acp] + Apoprotein <=> Protein N6-(octanoyl)lysine + Acyl-carrier protein	C05752[c] + C16240[c] <=> C16236[c] + C00229[c]	rn00785	0	1000	0	1	2.3.1.181	Metabolism of cofactors and vitamins	N	K03801
R07767	Protein N6-(octanoyl)lysine + 2 Sulfur donor + 2 S-Adenosyl-L-methionine <=> Protein N6-(lipoyl)lysine + 2 L-Methionine + 2 5'-Deoxyadenosine	C16236[c] + 2 C17023[c] + 2 C00019[c] <=> C16237[c] + 2 C00073[c] + 2 C05198[c]	rn00785	0	1000	0	1	2.8.1.8	Metabolism of cofactors and vitamins	N	K03644
R07769	Lipoyl-[acp] + Apoprotein <=> Protein N6-(lipoyl)lysine + Acyl-carrier protein	C16239[c] + C16240[c] <=> C16237[c] + C00229[c]	rn00785	0	1000	0	1	2.3.1.181	Metabolism of cofactors and vitamins	N	K03801
R08208	Tetrahydrobiopterin + 2 NADP+ <=> 6-Pyruvoyltetrahydropterin + 2 NADPH + 2 H+	C00272[c] + 2 C00006[c] <=> C03684[c] + 2 C00005[c] + 2 C00080[c]	rn00790	0	1000	0	1	1.1.1.153	Metabolism of cofactors and vitamins	N
R11372	(8S)-3',8-Cyclo-7,8-dihydroguanosine 5'-triphosphate + H2O <=> Precursor Z + Diphosphate	C21310[c] + C00001[c] <=> C18239[c] + C00013[c]	rn00790	0	1000	0	1	4.6.1.17	Metabolism of cofactors and vitamins	N	K03637
R00428	GTP + H2O <=> Formamidopyrimidine nucleoside triphosphate	C00044[c] + C00001[c] <=> C05922[c]	rn00790	0	1000	0	1	3.5.4.16	Metabolism of cofactors and vitamins	N	K01495
R04286	7,8-Dihydroneopterin 3'-triphosphate <=> 6-Pyruvoyltetrahydropterin + Triphosphate	C04895[c] <=> C03684[c] + C00536[c]	rn00790	0	1000	0	1	4.2.3.12	Metabolism of cofactors and vitamins	N	K01737
R04620	7,8-Dihydroneopterin 3'-triphosphate + 3 H2O <=> 7,8-Dihydroneopterin + 3 Orthophosphate	C04895[c] + 3 C00001[c] <=> C04874[c] + 3 C00009[c]	rn00790	0	1000	0	1	3.1.3.1	Metabolism of cofactors and vitamins	N	K01077
R04639	7,8-Dihydroneopterin 3'-triphosphate + H2O <=> 2,5-Diamino-6-(5'-triphosphoryl-3',4'-trihydroxy-2'-oxopentyl)-amino-4-oxopyrimidine	C04895[c] + C00001[c] <=> C06148[c]	rn00790	0	1000	0	1	3.5.4.16	Metabolism of cofactors and vitamins	N	K01495
R05046	Formamidopyrimidine nucleoside triphosphate + H2O <=> 2,5-Diaminopyrimidine nucleoside triphosphate + Formate	C05922[c] + C00001[c] <=> C05923[c] + C00058[c]	rn00790	0	1000	0	1	3.5.4.16	Metabolism of cofactors and vitamins	N	K01495
R05048	2,5-Diaminopyrimidine nucleoside triphosphate <=> 2,5-Diamino-6-(5'-triphosphoryl-3',4'-trihydroxy-2'-oxopentyl)-amino-4-oxopyrimidine	C05923[c] <=> C06148[c]	rn00790	0	1000	0	1	3.5.4.16	Metabolism of cofactors and vitamins	N	K01495
R09394	GTP + S-Adenosyl-L-methionine + Reduced acceptor <=> (8S)-3',8-Cyclo-7,8-dihydroguanosine 5'-triphosphate + 5'-Deoxyadenosine + L-Methionine + Acceptor	C00044[c] + C00019[c] + C00030[c] <=> C21310[c] + C05198[c] + C00073[c] + C00028[c]	rn00790	0	1000	0	1	4.1.99.22	Metabolism of cofactors and vitamins	N	K03639
R09959	7,8-Dihydroneopterin 3'-triphosphate + H2O <=> 6-Carboxy-5,6,7,8-tetrahydropterin + Acetaldehyde + Triphosphate	C04895[c] + C00001[c] <=> C20239[c] + C00084[c] + C00536[c]	rn00790	0	1000	0	1	4.1.2.50	Metabolism of cofactors and vitamins	N	K01737
R00939	Tetrahydrofolate + NADP+ <=> Dihydrofolate + NADPH + H+	C00101[c] + C00006[c] <=> C00415[c] + C00005[c] + C00080[c]	rn00790	-1000	1000	0	1	1.5.1.3	Metabolism of cofactors and vitamins	Y	K00287
R00942	ATP + Tetrahydrofolate + L-Glutamate <=> ADP + Orthophosphate + THF-L-glutamate	C00002[c] + C00101[c] + C00025[c] <=> C00008[c] + C00009[c] + C09332[c]	rn00790	-1000	1000	0	1	6.3.2.17	Metabolism of cofactors and vitamins	Y	K11754
R02237	ATP + Dihydropteroate + L-Glutamate <=> ADP + Orthophosphate + Dihydrofolate	C00002[c] + C00921[c] + C00025[c] <=> C00008[c] + C00009[c] + C00415[c]	rn00790	0	1000	0	1	6.3.2.12 6.3.2.17	Metabolism of cofactors and vitamins	N	K11754
R09395	Precursor Z + 2 Thiocarboxy-[sulfur-carrier protein] <=> Molybdopterin + 2 Sulfur-carrier protein	C18239[c] + 2 C15814[c] <=> C05924[c] + 2 C15810[c]	rn00790	0	1000	0	1	2.8.1.12	Metabolism of cofactors and vitamins	N	K03635
R09726	ATP + Molybdopterin <=> Diphosphate + Adenylated molybdopterin	C00002[c] + C05924[c] <=> C00013[c] + C19848[c]	rn00790	0	1000	0	1	2.7.7.75	Metabolism of cofactors and vitamins	N	K03638
R09735	Adenylated molybdopterin + Molybdate <=> Molybdoenzyme molybdenum cofactor + AMP + H2O	C19848[c] + C06232[c] <=> C18237[c] + C00020[c] + C00001[c]	rn00790	0	1000	0	1	2.10.1.1	Metabolism of cofactors and vitamins	N	K03750
R01716	Chorismate + L-Glutamine <=> 4-Amino-4-deoxychorismate + L-Glutamate	C00251[c] + C00064[c] <=> C11355[c] + C00025[c]	rn00790	0	1000	0	1	2.6.1.85	Metabolism of cofactors and vitamins	N	K01664
R03066	6-(Hydroxymethyl)-7,8-dihydropterin + 4-Aminobenzoate <=> Dihydropteroate + H2O	C01300[c] + C00568[c] <=> C00921[c] + C00001[c]	rn00790	0	1000	0	1	2.5.1.15	Metabolism of cofactors and vitamins	N	K00796
R03067	6-Hydroxymethyl-7,8-dihydropterin diphosphate + 4-Aminobenzoate <=> Diphosphate + Dihydropteroate	C04807[c] + C00568[c] <=> C00013[c] + C00921[c]	rn00790	0	1000	0	1	2.5.1.15	Metabolism of cofactors and vitamins	N	K00796
R03503	ATP + 6-(Hydroxymethyl)-7,8-dihydropterin <=> AMP + 6-Hydroxymethyl-7,8-dihydropterin diphosphate	C00002[c] + C01300[c] <=> C00020[c] + C04807[c]	rn00790	0	1000	0	1	2.7.6.3	Metabolism of cofactors and vitamins	N	K00950
R03504	7,8-Dihydroneopterin <=> Glycolaldehyde + 6-(Hydroxymethyl)-7,8-dihydropterin	C04874[c] <=> C00266[c] + C01300[c]	rn00790	0	1000	0	1	4.1.2.25	Metabolism of cofactors and vitamins	N	K01633
R04638	7,8-Dihydroneopterin 3'-triphosphate + H2O <=> Dihydroneopterin phosphate + Diphosphate	C04895[c] + C00001[c] <=> C05925[c] + C00013[c]	rn00790	0	1000	0	1	3.6.1.67	Metabolism of cofactors and vitamins	N	K08310
R05553	4-Amino-4-deoxychorismate <=> 4-Aminobenzoate + Pyruvate	C11355[c] <=> C00568[c] + C00022[c]	rn00790	0	1000	0	1	4.1.3.38	Metabolism of cofactors and vitamins	N	K02619
R07605	7-Aminomethyl-7-carbaguanine + 2 NADP+ <=> 7-Cyano-7-carbaguanine + 2 NADPH + 2 H+	C16675[c] + 2 C00006[c] <=> C15996[c] + 2 C00005[c] + 2 C00080[c]	rn00790	0	1000	0	1	1.7.1.13	Metabolism of cofactors and vitamins	N	K06879
R09978	7-Carboxy-7-carbaguanine + Ammonia + ATP <=> 7-Cyano-7-carbaguanine + ADP + Orthophosphate + H2O	C20248[c] + C00014[c] + C00002[c] <=> C15996[c] + C00008[c] + C00009[c] + C00001[c]	rn00790	0	1000	0	1	6.3.4.20	Metabolism of cofactors and vitamins	N	K06920
R10002	6-Carboxy-5,6,7,8-tetrahydropterin <=> 7-Carboxy-7-carbaguanine + Ammonia	C20239[c] <=> C20248[c] + C00014[c]	rn00790	0	1000	0	1	4.3.99.3	Metabolism of cofactors and vitamins	N	K10026
R11037	7,8-Dihydroneopterin + Oxygen <=> 7,8-Dihydroxanthopterin + Formate + Glycolaldehyde	C04874[c] + C00007[c] <=> C21065[c] + C00058[c] + C00266[c]	rn00790	0	1000	0	1	1.13.11.81	Metabolism of cofactors and vitamins	N	K01633
R11073	7,8-Dihydroneopterin <=> 7,8-Dihydromonapterin	C04874[c] <=> C21008[c]	rn00790	-1000	1000	0	1	5.1.99.8	Metabolism of cofactors and vitamins	Y	K01633
R11581	Molybdoenzyme molybdenum cofactor + GTP <=> Guanylyl molybdenum cofactor + Diphosphate	C18237[c] + C00044[c] <=> C19871[c] + C00013[c]	rn00790	0	1000	0	1	2.7.7.77	Metabolism of cofactors and vitamins	N	K03752
R01793	Dihydrobiopterin + NADH + H+ <=> Tetrahydrobiopterin + NAD+	C00268[c] + C00004[c] + C00080[c] <=> C00272[c] + C00003[c]	rn00790	-1000	1000	0	1	1.5.1.34	Metabolism of cofactors and vitamins	Y	K10679
R01794	Dihydrobiopterin + NADPH + H+ <=> Tetrahydrobiopterin + NADP+	C00268[c] + C00005[c] + C00080[c] <=> C00272[c] + C00006[c]	rn00790	-1000	1000	0	1	1.5.1.34	Metabolism of cofactors and vitamins	Y	K10679
R04734	4a-Hydroxytetrahydrobiopterin <=> Dihydrobiopterin + H2O	C15522[c] <=> C00268[c] + C00001[c]	rn00790	0	1000	0	1	4.2.1.96	Metabolism of cofactors and vitamins	N	K01724
R07211	L-Phenylalanine + Tetrahydrobiopterin + Oxygen <=> L-Tyrosine + 4a-Hydroxytetrahydrobiopterin	C00079[c] + C00272[c] + C00007[c] <=> C00082[c] + C15522[c]	rn00790	0	1000	0	1	1.14.16.1	Metabolism of cofactors and vitamins	N	K00500
R11765	Tetrahydrobiopterin + NADP+ <=> 7,8-Dihydrobiopterin + NADPH + H+	C00272[c] + C00006[c] <=> C02953[c] + C00005[c] + C00080[c]	rn00790	0	1000	0	1	1.5.1.3	Metabolism of cofactors and vitamins	N	K00287
R03166	Hydroxymethylbilane <=> Uroporphyrinogen I + H2O	C01024[c] <=> C05766[c] + C00001[c]	rn00860	0	1000	0	1		Metabolism of cofactors and vitamins	N
R00036	2 5-Aminolevulinate <=> Porphobilinogen + 2 H2O	2 C00430[c] <=> C00931[c] + 2 C00001[c]	rn00860	0	1000	0	1	4.2.1.24	Metabolism of cofactors and vitamins	N	K01698
R00084	4 Porphobilinogen + H2O <=> Hydroxymethylbilane + 4 Ammonia	4 C00931[c] + C00001[c] <=> C01024[c] + 4 C00014[c]	rn00860	0	1000	0	1	2.5.1.61	Metabolism of cofactors and vitamins	N	K01749
R00310	Protoporphyrin + Fe2+ <=> Heme + 2 H+	C02191[c] + C14818[c] <=> C00032[c] + 2 C00080[c]	rn00860	0	1000	0	1	4.99.1.1	Metabolism of cofactors and vitamins	N	K01772
R03165	Hydroxymethylbilane <=> Uroporphyrinogen III + H2O	C01024[c] <=> C01051[c] + C00001[c]	rn00860	0	1000	0	1	4.2.1.75	Metabolism of cofactors and vitamins	N	K01719
R03197	Uroporphyrinogen III <=> Coproporphyrinogen III + 4 CO2	C01051[c] <=> C03263[c] + 4 C00011[c]	rn00860	0	1000	0	1	4.1.1.37	Metabolism of cofactors and vitamins	N	K01599
R03220	Coproporphyrinogen III + Oxygen <=> Protoporphyrinogen IX + 2 CO2 + 2 H2O	C03263[c] + C00007[c] <=> C01079[c] + 2 C00011[c] + 2 C00001[c]	rn00860	0	1000	0	1	1.3.3.3	Metabolism of cofactors and vitamins	N	K00228
R07411	Heme + H2O + trans,trans-Farnesyl diphosphate <=> Heme O + Diphosphate	C00032[c] + C00001[c] + C00448[c] <=> C15672[c] + C00013[c]	rn00860	0	1000	0	1	2.5.1.141	Metabolism of cofactors and vitamins	N	K02257
R07412	Heme O <=> Heme A	C15672[c] <=> C15670[c]	rn00860	0	1000	0	1		Metabolism of cofactors and vitamins	N	K02259
R11329	Fe-coproporphyrin III + 2 H+ <=> Coproporphyrin III + Fe2+	C21284[c] + 2 C00080[c] <=> C05770[c] + C14818[c]	rn00860	0	1000	0	1	4.99.1.9	Metabolism of cofactors and vitamins	N	K01772
R05578	tRNA(Glu) + L-Glutamate + ATP <=> L-Glutamyl-tRNA(Glu) + Diphosphate + AMP	C01641[c] + C00025[c] + C00002[c] <=> C02987[c] + C00013[c] + C00020[c]	rn00860	0	1000	0	1	6.1.1.17 6.1.1.24	Metabolism of cofactors and vitamins	N	K01885
R00078	Oxygen + 4 Fe2+ + 4 H+ <=> 4 Fe3+ + 2 H2O	C00007[c] + 4 C14818[c] + 4 C00080[c] <=> 4 C14819[c] + 2 C00001[c]	rn00860	0	1000	0	1	1.16.3.1	Metabolism of cofactors and vitamins	N	K03594
R02272	5-Aminolevulinate <=> (S)-4-Amino-5-oxopentanoate	C00430[c] <=> C03741[c]	rn00860	0	1000	0	1	5.4.3.8	Metabolism of cofactors and vitamins	N	K01845
R02864	Siroheme + 2 H+ <=> Fe2+ + Sirohydrochlorin	C00748[c] + 2 C00080[c] <=> C14818[c] + C05778[c]	rn00860	0	1000	0	1	4.99.1.4	Metabolism of cofactors and vitamins	N	K02304
R03194	2 S-Adenosyl-L-methionine + Uroporphyrinogen III <=> 2 S-Adenosyl-L-homocysteine + Precorrin 2	2 C00019[c] + C01051[c] <=> 2 C00021[c] + C02463[c]	rn00860	0	1000	0	1	2.1.1.107	Metabolism of cofactors and vitamins	N	K02496
R03947	Precorrin 2 + NAD+ <=> Sirohydrochlorin + NADH + H+	C02463[c] + C00003[c] <=> C05778[c] + C00004[c] + C00080[c]	rn00860	0	1000	0	1	1.3.1.76	Metabolism of cofactors and vitamins	N	K02304
R04109	L-Glutamyl-tRNA(Glu) + NADPH + H+ <=> (S)-4-Amino-5-oxopentanoate + tRNA(Glu) + NADP+	C02987[c] + C00005[c] + C00080[c] <=> C03741[c] + C01641[c] + C00006[c]	rn00860	0	1000	0	1	1.2.1.70	Metabolism of cofactors and vitamins	N	K02492
R06895	Coproporphyrinogen III + 2 S-Adenosyl-L-methionine <=> Protoporphyrinogen IX + 2 CO2 + 2 L-Methionine + 2 5'-Deoxyadenosine	C03263[c] + 2 C00019[c] <=> C01079[c] + 2 C00011[c] + 2 C00073[c] + 2 C05198[c]	rn00860	0	1000	0	1	1.3.98.3	Metabolism of cofactors and vitamins	N	K02495
R09489	Protoporphyrinogen IX + 3 Menaquinone <=> Protoporphyrin + 3 Menaquinol	C01079[c] + 3 C00828[c] <=> C02191[c] + 3 C05819[c]	rn00860	0	1000	0	1	1.3.5.3	Metabolism of cofactors and vitamins	N	K00230
R04972	Uroporphyrinogen I <=> Coproporphyrinogen I + 4 CO2	C05766[c] <=> C05768[c] + 4 C00011[c]	rn00860	0	1000	0	1	4.1.1.37	Metabolism of cofactors and vitamins	N	K01599
R01123	Isopentenyl diphosphate <=> Dimethylallyl diphosphate	C00129[c] <=> C00235[c]	rn00900	-1000	1000	0	1	5.3.3.2	Metabolism of terpenoids and polyketides	Y	K01823
R01658	Dimethylallyl diphosphate + Isopentenyl diphosphate <=> Diphosphate + Geranyl diphosphate	C00235[c] + C00129[c] <=> C00013[c] + C00341[c]	rn00900	0	1000	0	1	2.5.1.1	Metabolism of terpenoids and polyketides	N	K00795
R02003	Geranyl diphosphate + Isopentenyl diphosphate <=> Diphosphate + trans,trans-Farnesyl diphosphate	C00341[c] + C00129[c] <=> C00013[c] + C00448[c]	rn00900	0	1000	0	1	2.5.1.10	Metabolism of terpenoids and polyketides	N	K00795
R05633	2-C-Methyl-D-erythritol 4-phosphate + CTP <=> 4-(Cytidine 5'-diphospho)-2-C-methyl-D-erythritol + Diphosphate	C11434[c] + C00063[c] <=> C11435[c] + C00013[c]	rn00900	0	1000	0	1	2.7.7.60	Metabolism of terpenoids and polyketides	N	K00991
R05634	4-(Cytidine 5'-diphospho)-2-C-methyl-D-erythritol + ATP <=> 2-Phospho-4-(cytidine 5'-diphospho)-2-C-methyl-D-erythritol + ADP	C11435[c] + C00002[c] <=> C11436[c] + C00008[c]	rn00900	0	1000	0	1	2.7.1.148	Metabolism of terpenoids and polyketides	N	K00919
R05637	2-Phospho-4-(cytidine 5'-diphospho)-2-C-methyl-D-erythritol <=> 2-C-Methyl-D-erythritol 2,4-cyclodiphosphate + CMP	C11436[c] <=> C11453[c] + C00055[c]	rn00900	0	1000	0	1	4.6.1.12	Metabolism of terpenoids and polyketides	N	K01770
R05688	2-C-Methyl-D-erythritol 4-phosphate + NADP+ <=> 1-Deoxy-D-xylulose 5-phosphate + NADPH + H+	C11434[c] + C00006[c] <=> C11437[c] + C00005[c] + C00080[c]	rn00900	0	1000	0	1	1.1.1.267	Metabolism of terpenoids and polyketides	N	K00099
R05884	1-Hydroxy-2-methyl-2-butenyl 4-diphosphate + 2 Reduced ferredoxin + 2 H+ <=> Isopentenyl diphosphate + 2 Oxidized ferredoxin + H2O	C11811[c] + 2 C00138[c] + 2 C00080[c] <=> C00129[c] + 2 C00139[c] + C00001[c]	rn00900	0	1000	0	1	1.17.7.4	Metabolism of terpenoids and polyketides	N	K03527
R06447	trans,trans-Farnesyl diphosphate + 8 Isopentenyl diphosphate <=> di-trans,poly-cis-Undecaprenyl diphosphate + 8 Diphosphate	C00448[c] + 8 C00129[c] <=> C04574[c] + 8 C00013[c]	rn00900	0	1000	0	1	2.5.1.31	Metabolism of terpenoids and polyketides	N	K00806
R08210	Dimethylallyl diphosphate + 2 Oxidized ferredoxin + H2O <=> 1-Hydroxy-2-methyl-2-butenyl 4-diphosphate + 2 Reduced ferredoxin + 2 H+	C00235[c] + 2 C00139[c] + C00001[c] <=> C11811[c] + 2 C00138[c] + 2 C00080[c]	rn00900	0	1000	0	1	1.17.7.4	Metabolism of terpenoids and polyketides	N	K03527
R08689	2-C-Methyl-D-erythritol 2,4-cyclodiphosphate + 2 Reduced ferredoxin <=> 1-Hydroxy-2-methyl-2-butenyl 4-diphosphate + H2O + 2 Oxidized ferredoxin	C11453[c] + 2 C00138[c] <=> C11811[c] + C00001[c] + 2 C00139[c]	rn00900	0	1000	0	1	1.17.7.1	Metabolism of terpenoids and polyketides	N	K03526
R09248	trans,trans-Farnesyl diphosphate + 5 Isopentenyl diphosphate <=> all-trans-Octaprenyl diphosphate + 5 Diphosphate	C00448[c] + 5 C00129[c] <=> C04146[c] + 5 C00013[c]	rn00900	0	1000	0	1	2.5.1.90	Metabolism of terpenoids and polyketides	N	K02523
R10859	1-Hydroxy-2-methyl-2-butenyl 4-diphosphate + H2O + Oxidized flavodoxin <=> 2-C-Methyl-D-erythritol 2,4-cyclodiphosphate + Reduced flavodoxin	C11811[c] + C00001[c] + C02869[c] <=> C11453[c] + C02745[c]	rn00900	0	1000	0	1	1.17.7.3	Metabolism of terpenoids and polyketides	N	K03526
R02082	(R)-Mevalonate + CoA + 2 NADP+ <=> (S)-3-Hydroxy-3-methylglutaryl-CoA + 2 NADPH + 2 H+	C00418[c] + C00010[c] + 2 C00006[c] <=> C00356[c] + 2 C00005[c] + 2 C00080[c]	rn00900	0	1000	0	1	1.1.1.34	Metabolism of terpenoids and polyketides	N	K00021
R01122	Dimethylallyl diphosphate + tRNA <=> Diphosphate + tRNA containing 6-isopentenyladenosine	C00235[c] + C00066[c] <=> C00013[c] + C04432[c]	rn00908	0	1000	0	1	2.5.1.75	Metabolism of terpenoids and polyketides	N	K00791
R10092	HCO3- + H+ <=> CO2 + H2O	C00288[c] + C00080[c] <=> C00011[c] + C00001[c]	rn00910	0	1000	0	1	4.2.1.1	Energy metabolism	N	K01673
R00025	Ethylnitronate + Oxygen + Reduced FMN <=> Acetaldehyde + Nitrite + FMN + H2O	C18091[c] + C00007[c] + C01847[c] <=> C00084[c] + C00088[c] + C00061[c] + C00001[c]	rn00910	0	1000	0	1	1.13.12.16	Energy metabolism	N	K00459
R00143	Ammonia + NAD+ + H2O <=> Hydroxylamine + NADH + H+	C00014[c] + C00003[c] + C00001[c] <=> C00192[c] + C00004[c] + C00080[c]	rn00910	0	1000	0	1	1.7.1.10 1.7.99.1	Energy metabolism	N	K05601
R00787	Ammonia + 3 NAD+ + 2 H2O <=> Nitrite + 3 NADH + 3 H+	C00014[c] + 3 C00003[c] + 2 C00001[c] <=> C00088[c] + 3 C00004[c] + 3 C00080[c]	rn00910	0	1000	0	1	1.7.1.4 1.7.1.15	Energy metabolism	N	K00363
R00792	Nitrate + 2 Ferrocytochrome b <=> Nitrite + H2O + 2 Ferricytochrome b	C00244[c] + 2 C06259[c] <=> C00088[c] + C00001[c] + 2 C06260[c]	rn00910	0	1000	0	1	1.9.6.1	Energy metabolism	N	K02567
R00798	Nitrite + Acceptor + H2O <=> Nitrate + Reduced acceptor	C00088[c] + C00028[c] + C00001[c] <=> C00244[c] + C00030[c]	rn00910	-1000	1000	0	1	1.7.99.-	Energy metabolism	Y	K02568
R03071	2 Ferrocytochrome + Nitrate <=> 2 Ferricytochrome + Nitrite + H2O	2 C00924[c] + C00244[c] <=> 2 C00923[c] + C00088[c] + C00001[c]	rn00910	0	1000	0	1	1.9.6.1	Energy metabolism	N	K02567
R05712	Ammonia + 2 H2O + 6 Ferricytochrome c <=> Nitrite + 6 Ferrocytochrome c + 6 H+	C00014[c] + 2 C00001[c] + 6 C00125[c] <=> C00088[c] + 6 C00126[c] + 6 C00080[c]	rn00910	0	1000	0	1	1.7.2.2	Energy metabolism	N	K03385
R00858	Hydrogen sulfide + 3 NADP+ + 3 H2O <=> Sulfite + 3 NADPH + 3 H+	C00283[c] + 3 C00006[c] + 3 C00001[c] <=> C00094[c] + 3 C00005[c] + 3 C00080[c]	rn00920	-1000	1000	0	1	1.8.1.2	Energy metabolism	Y	K00381
R00508	3'-Phosphoadenylyl sulfate + H2O <=> Adenylyl sulfate + Orthophosphate	C00053[c] + C00001[c] <=> C00224[c] + C00009[c]	rn00920	0	1000	0	1	3.1.3.7	Energy metabolism	N	K01082
R00529	ATP + Sulfate <=> Diphosphate + Adenylyl sulfate	C00002[c] + C00059[c] <=> C00013[c] + C00224[c]	rn00920	-1000	1000	0	1	2.7.7.4	Energy metabolism	Y	K00957
R00897	O-Acetyl-L-serine + Hydrogen sulfide <=> L-Cysteine + Acetate	C00979[c] + C00283[c] <=> C00097[c] + C00033[c]	rn00920	0	1000	0	1	2.5.1.47 2.5.1.65	Energy metabolism	N	K01738
R01288	O-Succinyl-L-homoserine + Hydrogen sulfide <=> L-Homocysteine + Succinate	C01118[c] + C00283[c] <=> C00155[c] + C00042[c]	rn00920	0	1000	0	1	2.5.1.48 2.5.1.-	Energy metabolism	N	K01739
R01931	Thiosulfate + Cyanide ion <=> Sulfite + Thiocyanate	C00320[c] + C00177[c] <=> C00094[c] + C01755[c]	rn00920	0	1000	0	1	2.8.1.1	Energy metabolism	N	K02439
R02021	Thioredoxin + 3'-Phosphoadenylyl sulfate <=> Thioredoxin disulfide + Sulfite + Adenosine 3',5'-bisphosphate	C00342[c] + C00053[c] <=> C00343[c] + C00094[c] + C00054[c]	rn00920	0	1000	0	1	1.8.4.8	Energy metabolism	N	K00390
R09499	Hydrogen sulfide + 2 Ferricytochrome c <=> Sulfur + 2 Ferrocytochrome c + 2 H+	C00283[c] + 2 C00125[c] <=> C00087[c] + 2 C00126[c] + 2 C00080[c]	rn00920	0	1000	0	1	1.8.2.3	Energy metabolism	N	K17230
R10150	Tetrathionate + 2 e- <=> 2 Thiosulfate	C02084[c] + 2 C05359[c] <=> 2 C00320[c]	rn00920	0	1000	0	1		Energy metabolism	N	K08357
R00462	L-Lysine <=> Cadaverine + CO2	C00047[c] <=> C01672[c] + C00011[c]	rn00960	-1000	1000	0	1	4.1.1.18	Biosynthesis of other secondary metabolites	Y	K01582
R02918	ATP + L-Tyrosine + tRNA(Tyr) <=> AMP + Diphosphate + L-Tyrosyl-tRNA(Tyr)	C00002[c] + C00082[c] + C00787[c] <=> C00020[c] + C00013[c] + C02839[c]	rn00970	0	1000	0	1	6.1.1.1		N	K01866
R03038	ATP + L-Alanine + tRNA(Ala) <=> AMP + Diphosphate + L-Alanyl-tRNA	C00002[c] + C00041[c] + C01635[c] <=> C00020[c] + C00013[c] + C00886[c]	rn00970	0	1000	0	1	6.1.1.7		N	K01872
R03646	ATP + L-Arginine + tRNA(Arg) <=> AMP + Diphosphate + L-Arginyl-tRNA(Arg)	C00002[c] + C00062[c] + C01636[c] <=> C00020[c] + C00013[c] + C02163[c]	rn00970	0	1000	0	1	6.1.1.19		N	K01887
R03648	ATP + L-Asparagine + tRNA(Asn) <=> AMP + Diphosphate + L-Asparaginyl-tRNA(Asn)	C00002[c] + C00152[c] + C01637[c] <=> C00020[c] + C00013[c] + C03402[c]	rn00970	0	1000	0	1	6.1.1.22		N	K01893
R03650	ATP + L-Cysteine + tRNA(Cys) <=> AMP + Diphosphate + L-Cysteinyl-tRNA(Cys)	C00002[c] + C00097[c] + C01639[c] <=> C00020[c] + C00013[c] + C03125[c]	rn00970	0	1000	0	1	6.1.1.16		N	K01883
R03661	ATP + L-Proline + tRNA(Pro) <=> AMP + Diphosphate + L-Prolyl-tRNA(Pro)	C00002[c] + C00148[c] + C01649[c] <=> C00020[c] + C00013[c] + C02702[c]	rn00970	0	1000	0	1	6.1.1.15		N	K01881
R03654	ATP + Glycine + tRNA(Gly) <=> AMP + Diphosphate + Glycyl-tRNA(Gly)	C00002[c] + C00037[c] + C01642[c] <=> C00020[c] + C00013[c] + C02412[c]	rn00970	0	1000	0	1	6.1.1.14		N	K01879
R03662	ATP + L-Serine + tRNA(Ser) <=> AMP + Diphosphate + L-Seryl-tRNA(Ser)	C00002[c] + C00065[c] + C01650[c] <=> C00020[c] + C00013[c] + C02553[c]	rn00970	0	1000	0	1	6.1.1.11		N	K01875
R08218	ATP + L-Serine + tRNA(Sec) <=> AMP + Diphosphate + L-Seryl-tRNA(Sec)	C00002[c] + C00065[c] + C16636[c] <=> C00020[c] + C00013[c] + C06481[c]	rn00970	0	1000	0	1	6.1.1.11		N	K01875
R03656	ATP + L-Isoleucine + tRNA(Ile) <=> AMP + Diphosphate + L-Isoleucyl-tRNA(Ile)	C00002[c] + C00407[c] + C01644[c] <=> C00020[c] + C00013[c] + C03127[c]	rn00970	0	1000	0	1	6.1.1.5		N	K01870
R03663	ATP + L-Threonine + tRNA(Thr) <=> AMP + Diphosphate + L-Threonyl-tRNA(Thr)	C00002[c] + C00188[c] + C01651[c] <=> C00020[c] + C00013[c] + C02992[c]	rn00970	0	1000	0	1	6.1.1.3		N	K01868
R03664	ATP + L-Tryptophan + tRNA(Trp) <=> AMP + Diphosphate + L-Tryptophanyl-tRNA(Trp)	C00002[c] + C00078[c] + C01652[c] <=> C00020[c] + C00013[c] + C03512[c]	rn00970	0	1000	0	1	6.1.1.2		N	K01867
R03665	ATP + L-Valine + tRNA(Val) <=> AMP + Diphosphate + L-Valyl-tRNA(Val)	C00002[c] + C00183[c] + C01653[c] <=> C00020[c] + C00013[c] + C02554[c]	rn00970	0	1000	0	1	6.1.1.9		N	K01873
R05577	tRNA(Asp) + L-Aspartate + ATP <=> L-Aspartyl-tRNA(Asp) + Diphosphate + AMP	C01638[c] + C00049[c] + C00002[c] <=> C02984[c] + C00013[c] + C00020[c]	rn00970	0	1000	0	1	6.1.1.12 6.1.1.23		N	K01876
R03652	ATP + L-Glutamine + tRNA(Gln) <=> AMP + Diphosphate + Glutaminyl-tRNA	C00002[c] + C00064[c] + C01640[c] <=> C00020[c] + C00013[c] + C02282[c]	rn00970	0	1000	0	1	6.1.1.18		N	K01886
R03655	ATP + L-Histidine + tRNA(His) <=> AMP + Diphosphate + L-Histidyl-tRNA(His)	C00002[c] + C00135[c] + C01643[c] <=> C00020[c] + C00013[c] + C02988[c]	rn00970	0	1000	0	1	6.1.1.21		N	K01892
R03657	ATP + L-Leucine + tRNA(Leu) <=> AMP + Diphosphate + L-Leucyl-tRNA	C00002[c] + C00123[c] + C01645[c] <=> C00020[c] + C00013[c] + C02047[c]	rn00970	0	1000	0	1	6.1.1.4		N	K01869
R03658	ATP + L-Lysine + tRNA(Lys) <=> AMP + Diphosphate + L-Lysyl-tRNA	C00002[c] + C00047[c] + C01646[c] <=> C00020[c] + C00013[c] + C01931[c]	rn00970	0	1000	0	1	6.1.1.6		N	K04567
R03659	ATP + L-Methionine + tRNA(Met) <=> AMP + Diphosphate + L-Methionyl-tRNA	C00002[c] + C00073[c] + C01647[c] <=> C00020[c] + C00013[c] + C02430[c]	rn00970	0	1000	0	1	6.1.1.10		N	K01874
R03940	L-Methionyl-tRNA + 10-Formyltetrahydrofolate <=> Tetrahydrofolate + N-Formylmethionyl-tRNA	C02430[c] + C00234[c] <=> C00101[c] + C03294[c]	rn00970	0	1000	0	1	2.1.2.9		N	K00604
R03660	ATP + L-Phenylalanine + tRNA(Phe) <=> AMP + Diphosphate + L-Phenylalanyl-tRNA(Phe)	C00002[c] + C00079[c] + C01648[c] <=> C00020[c] + C00013[c] + C03511[c]	rn00970	0	1000	0	1	6.1.1.20		N	K01889
R11905	Hepatotoxins + Glutathione <=> R-S-Glutathione	C21758[c] + C00051[c] <=> C02320[c]	rn00983	0	1000	0	1	2.5.1.18	Xenobiotics biodegradation and metabolism	N	K00799
R03814	Linoleoyl-CoA + 2 Ferrocytochrome b5 + Oxygen + 2 H+ <=> gamma-Linolenoyl-CoA + 2 Ferricytochrome b5 + 2 H2O	C02050[c] + 2 C00999[c] + C00007[c] + 2 C00080[c] <=> C03035[c] + 2 C00996[c] + 2 C00001[c]	rn01040	0	1000	0	1	1.14.19.3	Lipid metabolism	N
R11043	Oleoyl-CoA + 2 Ferrocytochrome b5 + Oxygen + 2 H+ <=> Linoleoyl-CoA + 2 Ferricytochrome b5 + 2 H2O	C00510[c] + 2 C00999[c] + C00007[c] + 2 C00080[c] <=> C02050[c] + 2 C00996[c] + 2 C00001[c]	rn01040	0	1000	0	1	1.14.19.6	Lipid metabolism	N
R11059	8,11,14-Eicosatrienoyl-CoA + 2 Ferrocytochrome b5 + Oxygen + 2 H+ <=> Arachidonyl-CoA + 2 Ferricytochrome b5 + 2 H2O	C03595[c] + 2 C00999[c] + C00007[c] + 2 C00080[c] <=> C02249[c] + 2 C00996[c] + 2 C00001[c]	rn01040	0	1000	0	1	1.14.19.44	Lipid metabolism	N
R02222	Stearoyl-CoA + 2 Ferrocytochrome b5 + Oxygen + 2 H+ <=> Oleoyl-CoA + 2 Ferricytochrome b5 + 2 H2O	C00412[c] + 2 C00999[c] + C00007[c] + 2 C00080[c] <=> C00510[c] + 2 C00996[c] + 2 C00001[c]	rn01040	0	1000	0	1	1.14.19.1	Lipid metabolism	N	K00507
R08174	Stearoyl-CoA + H2O <=> CoA + Octadecanoic acid	C00412[c] + C00001[c] <=> C00010[c] + C01530[c]	rn01040	0	1000	0	1	3.1.2.2	Lipid metabolism	N	K10804
R08176	Oleoyl-CoA + H2O <=> CoA + (9Z)-Octadecenoic acid	C00510[c] + C00001[c] <=> C00010[c] + C00712[c]	rn01040	0	1000	0	1	3.1.2.2	Lipid metabolism	N	K10804
R08182	8,11,14-Eicosatrienoyl-CoA + H2O <=> CoA + (8Z,11Z,14Z)-Icosatrienoic acid	C03595[c] + C00001[c] <=> C00010[c] + C03242[c]	rn01040	0	1000	0	1	3.1.2.2	Lipid metabolism	N	K10804
R08177	Linoleoyl-CoA + H2O <=> CoA + Linoleate	C02050[c] + C00001[c] <=> C00010[c] + C01595[c]	rn01040	0	1000	0	1	3.1.2.2	Lipid metabolism	N	K10804
R08178	(9Z,12Z,15Z)-Octadecatrienoyl-CoA + H2O <=> CoA + (9Z,12Z,15Z)-Octadecatrienoic acid	C16162[c] + C00001[c] <=> C00010[c] + C06427[c]	rn01040	0	1000	0	1	3.1.2.2	Lipid metabolism	N	K10804
R08181	gamma-Linolenoyl-CoA + H2O <=> CoA + (6Z,9Z,12Z)-Octadecatrienoic acid	C03035[c] + C00001[c] <=> C00010[c] + C06426[c]	rn01040	0	1000	0	1	3.1.2.2	Lipid metabolism	N	K10804
R08183	Arachidonyl-CoA + H2O <=> CoA + Arachidonate	C02249[c] + C00001[c] <=> C00010[c] + C00219[c]	rn01040	0	1000	0	1	3.1.2.2	Lipid metabolism	N	K10804
R00209	Pyruvate + CoA + NAD+ <=> Acetyl-CoA + CO2 + NADH + H+	C00022[c] + C00010[c] + C00003[c] <=> C00024[c] + C00011[c] + C00004[c] + C00080[c]	rn01100	-1000	1000	0	1	1.2.4.1 1.8.1.4 2.3.1.12	Global and overview maps	Y	K00627
R01324	Citrate <=> Isocitrate	C00158[c] <=> C00311[c]	rn01100	-1000	1000	0	1	4.2.1.3	Global and overview maps	Y	K01682
R04859	O-Acetyl-L-serine + Thiosulfate + Thioredoxin + H+ <=> L-Cysteine + Sulfite + Thioredoxin disulfide + Acetate	C00979[c] + C00320[c] + C00342[c] + C00080[c] <=> C00097[c] + C00094[c] + C00343[c] + C00033[c]	rn01100	-1000	1000	0	1	2.5.1.47 2.5.1.49	Global and overview maps	Y	K01738
R08549	2-Oxoglutarate + CoA + NAD+ <=> Succinyl-CoA + CO2 + NADH + H+	C00026[c] + C00010[c] + C00003[c] <=> C00091[c] + C00011[c] + C00004[c] + C00080[c]	rn01200	0	1000	0	1	1.2.4.2 1.8.1.4 2.3.1.61	Global and overview maps	N	K00164
R10052	(2R,3S)-3-Isopropylmalate + NAD+ <=> 4-Methyl-2-oxopentanoate + CO2 + NADH + H+	C04411[c] + C00003[c] <=> C00233[c] + C00011[c] + C00004[c] + C00080[c]	rn01210	0	1000	0	1	1.1.1.85	Global and overview maps	N	K00052
R10170	(2R,3S)-3-Isopropylmalate <=> alpha-Isopropylmalate	C04411[c] <=> C02504[c]	rn01210	0	1000	0	1	4.2.1.33	Global and overview maps	N	K01704
R01158	L-Histidinol + 2 NAD+ + H2O <=> L-Histidine + 2 NADH + 2 H+	C00860[c] + 2 C00003[c] + C00001[c] <=> C00135[c] + 2 C00004[c] + 2 C00080[c]	rn01230	0	1000	0	1	1.1.1.23	Global and overview maps	N	K00013
R08365	D-Galactosamine 6-phosphate + H2O <=> D-Tagatose 6-phosphate + Ammonia	C06377[c] + C00001[c] <=> C01097[c] + C00014[c]	rn00052	0	1000	0	1	5.3.1.-	Carbohydrate metabolism	N
R03236	D-Tagatose 6-phosphate + ATP <=> D-Tagatose 1,6-bisphosphate + ADP	C01097[c] + C00002[c] <=> C03785[c] + C00008[c]	rn00052	-1000	1000	0	1	2.7.1.11 2.7.1.56 2.7.1.144	Carbohydrate metabolism	Y	K00882
R03237	CTP + D-Tagatose 6-phosphate <=> CDP + D-Tagatose 1,6-bisphosphate	C00063[c] + C01097[c] <=> C00112[c] + C03785[c]	rn00052	-1000	1000	0	1	2.7.1.11	Carbohydrate metabolism	Y	K00850
R03238	UTP + D-Tagatose 6-phosphate <=> UDP + D-Tagatose 1,6-bisphosphate	C00075[c] + C01097[c] <=> C00015[c] + C03785[c]	rn00052	-1000	1000	0	1	2.7.1.11	Carbohydrate metabolism	Y	K00850
R03239	ITP + D-Tagatose 6-phosphate <=> IDP + D-Tagatose 1,6-bisphosphate	C00081[c] + C01097[c] <=> C00104[c] + C03785[c]	rn00052	-1000	1000	0	1	2.7.1.11	Carbohydrate metabolism	Y	K00850
R05168	N-Acetyl-D-galactosamine 6-phosphate + H2O <=> D-Galactosamine 6-phosphate + Acetate	C06376[c] + C00001[c] <=> C06377[c] + C00033[c]	rn00052	0	1000	0	1	3.5.1.25	Carbohydrate metabolism	N	K01443
R02957	D-Glucuronolactone + NAD+ + 2 H2O <=> D-Glucarate + NADH + H+	C02670[c] + C00003[c] + 2 C00001[c] <=> C00818[c] + C00004[c] + C00080[c]	rn00053	-1000	1000	0	1	1.2.1.3	Carbohydrate metabolism	Y	K00128
R07671	Protein N(pi)-phospho-L-histidine + Ascorbate <=> Protein histidine + L-Ascorbate 6-phosphate	C04261[c] + C00072[c] <=> C00615[c] + C16186[c]	rn00053	0	1000	0	1	2.7.1.194	Carbohydrate metabolism	N	K02821
R02685	(3S)-3-Hydroxyacyl-CoA <=> trans-2,3-Dehydroacyl-CoA + H2O	C00640[c] <=> C00658[c] + C00001[c]	rn00062	-1000	1000	0	1	4.2.1.17 4.2.1.74	Lipid metabolism	Y	K01825
R09450	Long-chain acyl-CoA + H2O <=> Long-chain fatty acid + CoA	C02843[c] + C00001[c] <=> C00638[c] + C00010[c]	rn00062	0	1000	0	1	3.1.2.2	Lipid metabolism	N	K10804
R04756	cis,cis-3,6-Dodecadienoyl-CoA <=> trans,cis-Lauro-2,6-dienoyl-CoA	C05280[c] <=> C05279[c]	rn00071	-1000	1000	0	1	5.3.3.8	Lipid metabolism	Y	K01825
R04985	2-Polyprenylphenol + CO2 <=> 4-Hydroxy-3-polyprenylbenzoate	C05807[c] + C00011[c] <=> C05848[c]	rn00130	0	1000	0	1	4.1.1.98	Metabolism of cofactors and vitamins	N	K03186
R08768	2-Polyprenylphenol + Oxygen + NADPH <=> 2-Polyprenyl-6-hydroxyphenol + NADP+ + H2O	C05807[c] + C00007[c] + C00005[c] <=> C17551[c] + C00006[c] + C00001[c]	rn00130	0	1000	0	1	1.14.13.-	Metabolism of cofactors and vitamins	N	K18800
R08769	2-Polyprenyl-6-hydroxyphenol + S-Adenosyl-L-methionine <=> 2-Polyprenyl-6-methoxyphenol + S-Adenosyl-L-homocysteine	C17551[c] + C00019[c] <=> C17552[c] + C00021[c]	rn00130	0	1000	0	1	2.1.1.222	Metabolism of cofactors and vitamins	N	K00568
R02964	Menaquinone + H+ + NADH <=> Menaquinol + NAD+	C00828[c] + C00080[c] + C00004[c] <=> C05819[c] + C00003[c]	rn00130	0	1000	0	1	1.6.5.2	Metabolism of cofactors and vitamins	N	K03809
R03816	Phylloquinone + NADH + H+ <=> Phylloquinol + NAD+	C02059[c] + C00004[c] + C00080[c] <=> C03313[c] + C00003[c]	rn00130	0	1000	0	1	1.6.5.2	Metabolism of cofactors and vitamins	N	K03809
R03530	ATP + dIDP <=> ADP + dITP	C00002[c] + C01344[c] <=> C00008[c] + C01345[c]	rn00230	-1000	1000	0	1	2.7.4.6	Nucleotide metabolism	Y	K00940
R03531	dITP + H2O <=> 2'-Deoxyinosine 5'-phosphate + Diphosphate	C01345[c] + C00001[c] <=> C06196[c] + C00013[c]	rn00230	0	1000	0	1	3.6.1.66 3.6.1.-	Nucleotide metabolism	N	K02428
R00139	2'-Deoxy-5-hydroxymethylcytidine-5'-diphosphate + ATP <=> 2'-Deoxy-5-hydroxymethylcytidine-5'-triphosphate + ADP	C11038[c] + C00002[c] <=> C11039[c] + C00008[c]	rn00240	0	1000	0	1	2.7.4.6	Nucleotide metabolism	N	K00940
R11029	2'-Deoxy-5-hydroxymethylcytidine-5'-triphosphate <=> DNA 5-hydroxymethylcytosine	C11039[c] <=> C21031[c]	rn00240	0	1000	0	1	2.7.7.7	Nucleotide metabolism	N	K02340
R03283	4-Trimethylammoniobutanal + NAD+ + H2O <=> 4-Trimethylammoniobutanoate + NADH + H+	C01149[c] + C00003[c] + C00001[c] <=> C01181[c] + C00004[c] + C00080[c]	rn00310	0	1000	0	1	1.2.1.3 1.2.1.47	Amino acid metabolism	N	K00128
R02274	5-Aminopentanoate + 2-Oxoglutarate <=> 5-Oxopentanoate + L-Glutamate	C00431[c] + C00026[c] <=> C03273[c] + C00025[c]	rn00310	-1000	1000	0	1	2.6.1.48	Amino acid metabolism	Y	K07250
R02401	5-Oxopentanoate + NAD+ + H2O <=> Glutarate + NADH + H+	C03273[c] + C00003[c] + C00001[c] <=> C00489[c] + C00004[c] + C00080[c]	rn00310	-1000	1000	0	1	1.2.1.20	Amino acid metabolism	Y	K00135
R06361	Isopenicillin N + Acyl-CoA + H2O <=> Penicillin + CoA + L-2-Aminoadipate	C05557[c] + C00040[c] + C00001[c] <=> C00395[c] + C00010[c] + C00956[c]	rn00311	0	1000	0	1	2.3.1.164	Biosynthesis of other secondary metabolites	N
R04147	Isopenicillin N <=> Penicillin N	C05557[c] <=> C06564[c]	rn00311	0	1000	0	1	5.1.1.17	Biosynthesis of other secondary metabolites	N	K04127
R06363	Penicillin + H2O <=> Penicilloic acid	C00395[c] + C00001[c] <=> C06567[c]	rn00311	0	1000	0	1	3.5.2.6	Biosynthesis of other secondary metabolites	N	K19217
R02922	Creatinine + H2O <=> N-Methylhydantoin + Ammonia	C00791[c] + C00001[c] <=> C02565[c] + C00014[c]	rn00330	0	1000	0	1	3.5.4.1 3.5.4.21	Amino acid metabolism	N	K01485
R04065	Imidazole-4-acetaldehyde + NAD+ + H2O <=> Imidazole-4-acetate + NADH + H+	C05130[c] + C00003[c] + C00001[c] <=> C02835[c] + C00004[c] + C00080[c]	rn00340	0	1000	0	1	1.2.1.3	Amino acid metabolism	N	K00128
R04880	3,4-Dihydroxyphenylethyleneglycol + NAD+ <=> 3,4-Dihydroxymandelaldehyde + NADH + H+	C05576[c] + C00003[c] <=> C05577[c] + C00004[c] + C00080[c]	rn00350	-1000	1000	0	1	1.1.1.1	Amino acid metabolism	Y	K04072
R03868	Maleylpyruvate <=> 3-Fumarylpyruvate	C02167[c] <=> C02514[c]	rn00350	0	1000	0	1	5.2.1.2 5.2.1.4	Amino acid metabolism	N	K01800
R04379	5-Carboxymethyl-2-hydroxymuconate <=> 5-Carboxy-2-oxohept-3-enedioate	C04186[c] <=> C04052[c]	rn00350	0	1000	0	1	5.3.3.10	Amino acid metabolism	N	K01826
R02601	2-Hydroxy-2,4-pentadienoate + H2O <=> 4-Hydroxy-2-oxopentanoate	C00596[c] + C00001[c] <=> C03589[c]	rn00360	0	1000	0	1	4.2.1.80	Amino acid metabolism	N	K02554
R05355	2-Chloromaleylacetate + NADH <=> 2-Maleylacetate + NAD+ + Cl-	C06329[c] + C00004[c] <=> C02222[c] + C00003[c] + C00698[c]	rn00361	0	1000	0	1	1.3.1.32	Xenobiotics biodegradation and metabolism	N
R03893	cis-4-Carboxymethylenebut-2-en-4-olide + H2O <=> 2-Maleylacetate	C04431[c] + C00001[c] <=> C02222[c]	rn00361	0	1000	0	1	3.1.1.45	Xenobiotics biodegradation and metabolism	N	K01061
R06838	trans-4-Carboxymethylenebut-2-en-4-olide + H2O <=> 2-Maleylacetate	C12838[c] + C00001[c] <=> C02222[c]	rn00361	0	1000	0	1	3.1.1.45	Xenobiotics biodegradation and metabolism	N	K01061
R05511	cis-2-Chloro-4-carboxymethylenebut-2-en-1,4-olide + H2O <=> 2-Chloromaleylacetate	C04706[c] + C00001[c] <=> C06329[c]	rn00361	0	1000	0	1	3.1.1.45	Xenobiotics biodegradation and metabolism	N	K01061
R08120	5-Fluoromuconolactone + H2O <=> 2-Maleylacetate + Hydrofluoric acid	C16477[c] + C00001[c] <=> C02222[c] + C16487[c]	rn00364	0	1000	0	1	3.1.1.45	Xenobiotics biodegradation and metabolism	N	K01061
R08121	4-Fluoromuconolactone + H2O <=> 2-Maleylacetate + Hydrofluoric acid	C16476[c] + C00001[c] <=> C02222[c] + C16487[c]	rn00364	0	1000	0	1	3.1.1.45	Xenobiotics biodegradation and metabolism	N	K01061
R05510	Protoanemonin + H2O <=> cis-Acetylacrylate	C07090[c] + C00001[c] <=> C07091[c]	rn00361	0	1000	0	1	3.1.1.45	Xenobiotics biodegradation and metabolism	N	K01061
R06835	2,5-Dichloro-carboxymethylenebut-2-en-4-olide + H2O <=> 2,5-Dichloro-4-oxohex-2-enedioate	C12834[c] + C00001[c] <=> C12835[c]	rn00361	0	1000	0	1	3.1.1.45	Xenobiotics biodegradation and metabolism	N	K01061
R09136	2,3,5-Trichlorodienelactone + H2O <=> 2,3,5-Trichloromaleylacetate	C18242[c] + C00001[c] <=> C18243[c]	rn00361	0	1000	0	1	3.1.1.45	Xenobiotics biodegradation and metabolism	N	K01061
R03307	2-Carboxy-2,5-dihydro-5-oxofuran-2-acetate <=> 3-Carboxy-cis,cis-muconate	C01278[c] <=> C01163[c]	rn00362	0	1000	0	1	5.5.1.2	Xenobiotics biodegradation and metabolism	N
R01631	3,4-Dihydroxybenzoate + Oxygen <=> 3-Carboxy-cis,cis-muconate	C00230[c] + C00007[c] <=> C01163[c]	rn00362	0	1000	0	1	1.13.11.3	Xenobiotics biodegradation and metabolism	N	K00449
R03470	2-Carboxy-2,5-dihydro-5-oxofuran-2-acetate <=> 2-Oxo-2,3-dihydrofuran-5-acetate + CO2	C01278[c] <=> C03586[c] + C00011[c]	rn00362	-1000	1000	0	1	4.1.1.44	Xenobiotics biodegradation and metabolism	Y	K01607
R06893	4-Hydroxyphenyl acetate + H2O <=> Hydroquinone + Acetate	C13636[c] + C00001[c] <=> C00530[c] + C00033[c]	rn00363	0	1000	0	1	3.1.1.2	Xenobiotics biodegradation and metabolism	N	K10804
R02670	2 3-Hydroxyanthranilate + 4 Oxygen <=> Cinnavalininate + 2 O2.- + 2 Hydrogen peroxide + 2 H+	2 C00632[c] + 4 C00007[c] <=> C05640[c] + 2 C00704[c] + 2 C00027[c] + 2 C00080[c]	rn00380	0	1000	0	1	1.11.1.6 1.11.1.21	Amino acid metabolism	N	K03781
R04903	5-Hydroxyindoleacetaldehyde + NAD+ + H2O <=> 5-Hydroxyindoleacetate + H+ + NADH	C05634[c] + C00003[c] + C00001[c] <=> C05635[c] + C00080[c] + C00004[c]	rn00380	0	1000	0	1	1.2.1.3	Amino acid metabolism	N	K00128
R01687	(5-L-Glutamyl)-peptide + Taurine <=> Peptide + 5-L-Glutamyl-taurine	C03193[c] + C00245[c] <=> C00012[c] + C05844[c]	rn00430	0	1000	0	1	2.3.2.2	Metabolism of other amino acids	N	K00681
R08873	N-Acetyldemethylphosphinothricin + Methylcobalamin + S-Adenosyl-L-methionine + H+ + e- <=> N-Acetylphosphinothricin + Cob(II)alamin + 5'-Deoxyadenosine + L-Methionine	C17949[c] + C06453[c] + C00019[c] + C00080[c] + C05359[c] <=> C17952[c] + C00541[c] + C05198[c] + C00073[c]	rn00440	0	1000	0	1	2.1.1.326	Metabolism of other amino acids	N
R08871	Demethylphosphinothricin + Acetyl-CoA <=> N-Acetyldemethylphosphinothricin + CoA	C17962[c] + C00024[c] <=> C17949[c] + C00010[c]	rn00440	0	1000	0	1	2.3.1.183	Metabolism of other amino acids	N	K03823
R08938	Acetyl-CoA + L-Phosphinothricin <=> CoA + N-Acetylphosphinothricin	C00024[c] + C04650[c] <=> C00010[c] + C17952[c]	rn00440	0	1000	0	1	2.3.1.183	Metabolism of other amino acids	N	K03823
R04931	L-Selenocysteine + S-Adenosyl-L-methionine <=> Se-Methyl-L-selenocysteine + S-Adenosyl-L-homocysteine	C05688[c] + C00019[c] <=> C05689[c] + C00021[c]	rn00450	0	1000	0	1	2.1.1.9	Metabolism of other amino acids	N
R07229	Selenite + H2O + Acceptor <=> Selenate + Reduced acceptor	C05684[c] + C00001[c] + C00028[c] <=> C05697[c] + C00030[c]	rn00450	0	1000	0	1	1.97.1.9	Metabolism of other amino acids	N
R09371	S-Adenosyl-L-methionine + Hydrogen selenide <=> S-Adenosyl-L-homocysteine + Methaneselenol	C00019[c] + C01528[c] <=> C00021[c] + C05703[c]	rn00450	-1000	1000	0	1	2.1.1.-	Metabolism of other amino acids	Y
R04770	L-Selenomethionine + H2O <=> Methaneselenol + Ammonia + 2-Oxobutanoate	C05335[c] + C00001[c] <=> C05703[c] + C00014[c] + C00109[c]	rn00450	0	1000	0	1	4.4.1.1 4.4.1.11	Metabolism of other amino acids	N
R04941	L-Selenocystathionine + H2O <=> Selenohomocysteine + Ammonia + Pyruvate	C05699[c] + C00001[c] <=> C05698[c] + C00014[c] + C00022[c]	rn00450	0	1000	0	1	4.4.1.8	Metabolism of other amino acids	N	K01760
R04944	O-Phosphorylhomoserine + L-Selenocysteine <=> L-Selenocystathionine + Orthophosphate	C05702[c] + C05688[c] <=> C05699[c] + C00009[c]	rn00450	0	1000	0	1	2.5.1.48	Metabolism of other amino acids	N	K01739
R04946	O-Succinyl-L-homoserine + L-Selenocysteine <=> L-Selenocystathionine + Succinate	C01118[c] + C05688[c] <=> C05699[c] + C00042[c]	rn00450	0	1000	0	1	2.5.1.48	Metabolism of other amino acids	N	K01739
R04773	ATP + L-Selenomethionine + tRNA(Met) <=> AMP + Diphosphate + Selenomethionyl-tRNA(Met)	C00002[c] + C05335[c] + C01647[c] <=> C00020[c] + C00013[c] + C05336[c]	rn00450	0	1000	0	1	6.1.1.10	Metabolism of other amino acids	N	K01874
R09365	Selenohomocysteine + 5-Methyltetrahydropteroyltri-L-glutamate <=> L-Selenomethionine + Tetrahydropteroyltri-L-glutamate	C05698[c] + C04489[c] <=> C05335[c] + C04144[c]	rn00450	0	1000	0	1	2.1.1.13 2.1.1.14	Metabolism of other amino acids	N	K00548
R03596	Hydrogen selenide + 3 NADP+ + 3 H2O <=> Selenite + 3 NADPH + 5 H+	C01528[c] + 3 C00006[c] + 3 C00001[c] <=> C05684[c] + 3 C00005[c] + 5 C00080[c]	rn00450	0	1000	0	1	1.8.1.9	Metabolism of other amino acids	N	K00384
R09366	Se-Methyl-L-selenocysteine + H2O <=> Pyruvate + Ammonia + Methaneselenol	C05689[c] + C00001[c] <=> C00022[c] + C00014[c] + C05703[c]	rn00450	0	1000	0	1	4.4.1.1 4.4.1.13	Metabolism of other amino acids	N	K01760
R09372	2 NADPH + 2 H+ + Methylselenic acid <=> 2 NADP+ + 2 H2O + Methaneselenol	2 C00005[c] + 2 C00080[c] + C18902[c] <=> 2 C00006[c] + 2 C00001[c] + C05703[c]	rn00450	0	1000	0	1	1.8.1.9	Metabolism of other amino acids	N	K00384
R04929	ATP + Selenate <=> Diphosphate + Adenylylselenate	C00002[c] + C05697[c] <=> C00013[c] + C05686[c]	rn00450	0	1000	0	1	2.7.7.4	Metabolism of other amino acids	N	K00957
R06614	3-Cyano-L-alanine <=> 3-Aminopropiononitrile + CO2	C02512[c] <=> C05670[c] + C00011[c]	rn00460	0	1000	0	1	4.1.1.-	Metabolism of other amino acids	N
R03970	3-Cyano-L-alanine + L-Glutamate <=> gamma-Glutamyl-beta-cyanoalanine + H2O	C02512[c] + C00025[c] <=> C05711[c] + C00001[c]	rn00460	0	1000	0	1	2.3.2.2	Metabolism of other amino acids	N	K00681
R03971	3-Aminopropiononitrile + L-Glutamate <=> gamma-Glutamyl-beta-aminopropiononitrile + H2O	C05670[c] + C00025[c] <=> C06114[c] + C00001[c]	rn00460	0	1000	0	1	2.3.2.2	Metabolism of other amino acids	N	K00681
R09323	G13057 + H2O <=> N-Acetyl-D-glucosamine + G13058	G13057[c] + C00001[c] <=> C00140[c] + G13058[c]	rn00513	0	1000	0	1	3.2.1.52	Glycan biosynthesis and metabolism	N	K01207
R11317	G05477 + H2O <=> G10920 + N-Acetyl-D-glucosamine	G05477[c] + C00001[c] <=> G10920[c] + C00140[c]	rn00513	0	1000	0	1	3.2.1.52	Glycan biosynthesis and metabolism	N	K01207
R10100	Acetyl-CoA + UDP-2-acetamido-3-amino-2,3-dideoxy-alpha-D-glucuronate <=> CoA + UDP-2,3-diacetamido-2,3-dideoxy-alpha-D-glucuronate	C00024[c] + C20359[c] <=> C00010[c] + C19725[c]	rn00520	0	1000	0	1	2.3.1.201	Carbohydrate metabolism	N	K13018
R10182	CTP + N,N'-Diacetyllegionaminate <=> CMP-N,N'-diacetyllegionaminate + Diphosphate	C00063[c] + C20418[c] <=> C20419[c] + C00013[c]	rn00520	0	1000	0	1	2.7.7.82	Carbohydrate metabolism	N	K18431
R07807	G01977 + H2O <=> G13073 + D-Galactose	G01977[c] + C00001[c] <=> G13073[c] + C00124[c]	rn00531	0	1000	0	1	3.2.1.23	Glycan biosynthesis and metabolism	N	K12111
R07809	G13074 + H2O <=> G01391 + N-Acetyl-D-glucosamine	G13074[c] + C00001[c] <=> G01391[c] + C00140[c]	rn00531	0	1000	0	1	3.2.1.52	Glycan biosynthesis and metabolism	N	K01207
R07810	G13073 + H2O <=> G01391 + N-Acetyl-D-glucosamine 6-sulfate	G13073[c] + C00001[c] <=> G01391[c] + C04132[c]	rn00531	0	1000	0	1	3.2.1.52	Glycan biosynthesis and metabolism	N	K01207
R10831	G00711 + H2O <=> G10008 + N-Acetyl-D-glucosamine	G00711[c] + C00001[c] <=> G10008[c] + C00140[c]	rn00531	-1000	1000	0	1	3.2.1.52	Glycan biosynthesis and metabolism	Y	K01207
R07389	1-Alkyl-2-acylglycerol + CDP-choline <=> 1-Radyl-2-acyl-sn-glycero-3-phosphocholine + CMP	C03201[c] + C00307[c] <=> C05212[c] + C00055[c]	rn00565	0	1000	0	1	2.7.8.2	Lipid metabolism	N
R04162	2-Acyl-1-alkyl-sn-glycero-3-phosphate + H2O <=> 1-Alkyl-2-acylglycerol + Orthophosphate	C05977[c] + C00001[c] <=> C03201[c] + C00009[c]	rn00565	0	1000	0	1	3.1.3.4	Lipid metabolism	N	K01096
R07387	1-Radyl-2-acyl-sn-glycero-3-phosphocholine + H2O <=> 1-Organyl-2-lyso-sn-glycero-3-phosphocholine + Carboxylate	C05212[c] + C00001[c] <=> C04317[c] + C00060[c]	rn00565	0	1000	0	1	3.1.1.4	Lipid metabolism	N	K01058
R07379	O-1-Alk-1-enyl-2-acyl-sn-glycero-3-phosphoethanolamine + H2O <=> 1-(1-Alkenyl)-sn-glycero-3-phosphoethanolamine + Carboxylate	C04756[c] + C00001[c] <=> C04635[c] + C00060[c]	rn00565	0	1000	0	1	3.1.1.4	Lipid metabolism	N	K01058
R07892	OPC6-CoA + FAD <=> trans-2-Enoyl-OPC6-CoA + FADH2	C16331[c] + C00016[c] <=> C16332[c] + C01352[c]	rn00592	0	1000	0	1	1.3.3.6	Lipid metabolism	N
R07896	OPC4-CoA + FAD <=> trans-2-Enoyl-OPC4-CoA + FADH2	C16335[c] + C00016[c] <=> C16336[c] + C01352[c]	rn00592	0	1000	0	1	1.3.3.6	Lipid metabolism	N
R07891	OPC6-CoA + Acetyl-CoA <=> CoA + 3-Oxo-OPC8-CoA	C16331[c] + C00024[c] <=> C00010[c] + C16330[c]	rn00592	0	1000	0	1	2.3.1.16	Lipid metabolism	N	K00632
R07889	3-Hydroxy-OPC8-CoA <=> trans-2-Enoyl-OPC8-CoA + H2O	C16329[c] <=> C16328[c] + C00001[c]	rn00592	0	1000	0	1	4.2.1.17 4.2.1.74	Lipid metabolism	N	K01825
R07890	3-Hydroxy-OPC8-CoA + NAD+ <=> 3-Oxo-OPC8-CoA + NADH + H+	C16329[c] + C00003[c] <=> C16330[c] + C00004[c] + C00080[c]	rn00592	0	1000	0	1	1.1.1.35 1.1.1.211	Lipid metabolism	N	K01825
R07895	OPC4-CoA + Acetyl-CoA <=> CoA + 3-Oxo-OPC6-CoA	C16335[c] + C00024[c] <=> C00010[c] + C16334[c]	rn00592	0	1000	0	1	2.3.1.16	Lipid metabolism	N	K00632
R07893	3-Hydroxy-OPC6-CoA <=> trans-2-Enoyl-OPC6-CoA + H2O	C16333[c] <=> C16332[c] + C00001[c]	rn00592	0	1000	0	1	4.2.1.17 4.2.1.74	Lipid metabolism	N	K01825
R07894	3-Hydroxy-OPC6-CoA + NAD+ <=> 3-Oxo-OPC6-CoA + NADH + H+	C16333[c] + C00003[c] <=> C16334[c] + C00004[c] + C00080[c]	rn00592	0	1000	0	1	1.1.1.35 1.1.1.211	Lipid metabolism	N	K01825
R07899	(+)-7-Isojasmonic acid CoA + Acetyl-CoA <=> CoA + 3-Oxo-OPC4-CoA	C16339[c] + C00024[c] <=> C00010[c] + C16338[c]	rn00592	0	1000	0	1	2.3.1.16	Lipid metabolism	N	K00632
R07897	3-Hydroxy-OPC4-CoA <=> trans-2-Enoyl-OPC4-CoA + H2O	C16337[c] <=> C16336[c] + C00001[c]	rn00592	0	1000	0	1	4.2.1.17 4.2.1.74	Lipid metabolism	N	K01825
R07898	3-Hydroxy-OPC4-CoA + NAD+ <=> 3-Oxo-OPC4-CoA + NADH + H+	C16337[c] + C00003[c] <=> C16338[c] + C00004[c] + C00080[c]	rn00592	0	1000	0	1	1.1.1.35 1.1.1.211	Lipid metabolism	N	K01825
R10783	3-Hexenal + NADH + H+ <=> 3-Hexenol + NAD+	C16310[c] + C00004[c] + C00080[c] <=> C08492[c] + C00003[c]	rn00592	0	1000	0	1	1.1.1.1	Lipid metabolism	N	K04072
R01500	UDP-alpha-D-galactose + N-Acylsphingosine <=> UDP + Galactosylceramide	C00052[c] + C00195[c] <=> C00015[c] + C02686[c]	rn00600	0	1000	0	1	2.4.1.47	Lipid metabolism	N
R03617	Galactosylceramide + H2O <=> D-Galactose + N-Acylsphingosine	C02686[c] + C00001[c] <=> C00124[c] + C00195[c]	rn00600	0	1000	0	1	3.2.1.46 3.2.1.62	Lipid metabolism	N
R01494	N-Acylsphingosine + H2O <=> Fatty acid + Sphingosine	C00195[c] + C00001[c] <=> C00162[c] + C00319[c]	rn00600	0	1000	0	1	3.5.1.23	Lipid metabolism	N
R01496	Acyl-CoA + Sphingosine <=> CoA + N-Acylsphingosine	C00040[c] + C00319[c] <=> C00010[c] + C00195[c]	rn00600	0	1000	0	1	2.3.1.24	Lipid metabolism	N
R01497	UDP-glucose + N-Acylsphingosine <=> UDP + beta-D-Glucosyl-(1<->1)-ceramide	C00029[c] + C00195[c] <=> C00015[c] + C01190[c]	rn00600	0	1000	0	1	2.4.1.80	Lipid metabolism	N
R01498	beta-D-Glucosyl-(1<->1)-ceramide + H2O <=> D-Glucose + N-Acylsphingosine	C01190[c] + C00001[c] <=> C00031[c] + C00195[c]	rn00600	0	1000	0	1	3.2.1.45 3.2.1.62	Lipid metabolism	N
R04019	Digalactosylceramide + H2O <=> Galactosylceramide + D-Galactose	C06126[c] + C00001[c] <=> C02686[c] + C00124[c]	rn00600	0	1000	0	1	3.2.1.22	Lipid metabolism	N	K07407
R03355	beta-D-Galactosyl-(1->4)-beta-D-glucosyl-(1<->1)-ceramide + H2O <=> beta-D-Glucosyl-(1<->1)-ceramide + D-Galactose	C01290[c] + C00001[c] <=> C01190[c] + C00124[c]	rn00600	0	1000	0	1	3.2.1.23	Lipid metabolism	N	K12111
R06521	Sphingosine 1-phosphate + H2O <=> Sphingosine + Orthophosphate	C06124[c] + C00001[c] <=> C00319[c] + C00009[c]	rn00600	0	1000	0	1	3.1.3.4 3.1.3.-	Lipid metabolism	N	K01096
R06522	Ceramide 1-phosphate + H2O <=> N-Acylsphingosine + Orthophosphate	C02960[c] + C00001[c] <=> C00195[c] + C00009[c]	rn00600	0	1000	0	1	3.1.3.4 3.1.3.-	Lipid metabolism	N	K01096
R06520	Sphinganine 1-phosphate + H2O <=> Sphinganine + Orthophosphate	C01120[c] + C00001[c] <=> C00836[c] + C00009[c]	rn00600	0	1000	0	1	3.1.3.4 3.1.3.-	Lipid metabolism	N	K01096
R05963	H2O + Globoside <=> N-Acetyl-D-galactosamine + Globotriaosylceramide	C00001[c] + G00094[c] <=> C01132[c] + G00093[c]	rn00603	-1000	1000	0	1	3.2.1.52	Glycan biosynthesis and metabolism	Y	K01207
R05961	H2O + Globotriaosylceramide <=> D-Galactose + Lactosylceramide	C00001[c] + G00093[c] <=> C00124[c] + G00092[c]	rn00603	-1000	1000	0	1	3.2.1.22 3.2.1.47	Glycan biosynthesis and metabolism	Y	K07407
R06004	GM2 + H2O <=> GM3 + N-Acetyl-D-galactosamine	G00109[c] + C00001[c] <=> G00108[c] + C01132[c]	rn00604	0	1000	0	1	3.2.1.52	Glycan biosynthesis and metabolism	N	K01207
R06010	GM1 + H2O <=> GM2 + D-Galactose	G00110[c] + C00001[c] <=> G00109[c] + C00124[c]	rn00604	0	1000	0	1	3.2.1.23	Glycan biosynthesis and metabolism	N	K12111
R05575	(Hydroxymethylphenyl)succinyl-CoA + NAD+ <=> Benzoylsuccinyl-CoA + NADH + H+	C09819[c] + C00003[c] <=> C09820[c] + C00004[c] + C00080[c]	rn00623	0	1000	0	1	1.1.1.35	Xenobiotics biodegradation and metabolism	N	K01825
R09220	3-Chloro-2-methyldienelactone + H2O <=> 3-Chloro-2-methylmaleylacetate	C18309[c] + C00001[c] <=> C18310[c]	rn00623	0	1000	0	1	3.1.1.45	Xenobiotics biodegradation and metabolism	N	K01061
R09222	2-Chloro-5-methyl-cis-dienelactone + H2O <=> 2-Chloro-5-methylmaleylacetate	C18304[c] + C00001[c] <=> C18305[c]	rn00623	0	1000	0	1	3.1.1.45	Xenobiotics biodegradation and metabolism	N	K01061
R05233	trans-3-Chloro-2-propene-1-ol + NAD+ <=> trans-3-Chloroallyl aldehyde + NADH + H+	C06611[c] + C00003[c] <=> C06613[c] + C00004[c] + C00080[c]	rn00625	0	1000	0	1	1.1.1.1	Xenobiotics biodegradation and metabolism	N	K04072
R05237	trans-3-Chloroallyl aldehyde + H2O <=> trans-3-Chloroacrylic acid + 2 H+	C06613[c] + C00001[c] <=> C06614[c] + 2 C00080[c]	rn00625	0	1000	0	1	1.2.1.3	Xenobiotics biodegradation and metabolism	N	K00128
R05234	cis-3-Chloro-2-propene-1-ol + NAD+ <=> cis-3-Chloroallyl aldehyde + NADH + H+	C06612[c] + C00003[c] <=> C16348[c] + C00004[c] + C00080[c]	rn00625	0	1000	0	1	1.1.1.1	Xenobiotics biodegradation and metabolism	N	K04072
R05238	cis-3-Chloroallyl aldehyde + H2O <=> cis-3-Chloroacrylic acid + 2 H+	C16348[c] + C00001[c] <=> C06615[c] + 2 C00080[c]	rn00625	0	1000	0	1	1.2.1.3	Xenobiotics biodegradation and metabolism	N	K00128
R05286	Chloroacetaldehyde + NAD+ + H2O <=> Chloroacetic acid + NADH + H+	C06754[c] + C00003[c] + C00001[c] <=> C06755[c] + C00004[c] + C00080[c]	rn00625	0	1000	0	1	1.2.1.3	Xenobiotics biodegradation and metabolism	N	K00128
R06917	1-Hydroxymethylnaphthalene + NAD+ <=> 1-Naphthaldehyde + NADH + H+	C14089[c] + C00003[c] <=> C14090[c] + C00004[c] + C00080[c]	rn00626	0	1000	0	1	1.1.1.1	Xenobiotics biodegradation and metabolism	N	K04072
R06927	(2-Naphthyl)methanol + NAD+ <=> 2-Naphthaldehyde + NADH + H+	C02909[c] + C00003[c] <=> C14099[c] + C00004[c] + C00080[c]	rn00626	0	1000	0	1	1.1.1.1	Xenobiotics biodegradation and metabolism	N	K04072
R01421	Benzoyl phosphate + H2O <=> Benzoate + Orthophosphate	C06206[c] + C00001[c] <=> C00180[c] + C00009[c]	rn00627	0	1000	0	1	3.6.1.7	Xenobiotics biodegradation and metabolism	N	K01512
R03024	4-Nitrophenyl phosphate + H2O <=> 4-Nitrophenol + Orthophosphate	C03360[c] + C00001[c] <=> C00870[c] + C00009[c]	rn00627	0	1000	0	1	3.1.3.1 3.1.3.2 3.1.3.41	Xenobiotics biodegradation and metabolism	N	K01077
R00009	2 Hydrogen peroxide <=> Oxygen + 2 H2O	2 C00027[c] <=> C00007[c] + 2 C00001[c]	rn00630	0	1000	0	1	1.11.1.6 1.11.1.21	Carbohydrate metabolism	N	K03781
R08014	Trinitrotoluene + 2 NADPH + 2 H+ <=> 4-Hydroxylamino-2,6-dinitrotoluene + 2 NADP+ + H2O	C16391[c] + 2 C00005[c] + 2 C00080[c] <=> C16392[c] + 2 C00006[c] + C00001[c]	rn00633	0	1000	0	1	1.-.-.-	Xenobiotics biodegradation and metabolism	N	K10680
R08017	Trinitrotoluene + 2 NADH + 2 H+ <=> 4-Hydroxylamino-2,6-dinitrotoluene + 2 NAD+ + H2O	C16391[c] + 2 C00004[c] + 2 C00080[c] <=> C16392[c] + 2 C00003[c] + C00001[c]	rn00633	0	1000	0	1	1.-.-.-	Xenobiotics biodegradation and metabolism	N	K10680
R08042	Trinitrotoluene + 2 NADH + 2 H+ <=> 2-Hydroxylamino-4,6-dinitrotoluene + 2 NAD+ + H2O	C16391[c] + 2 C00004[c] + 2 C00080[c] <=> C16393[c] + 2 C00003[c] + C00001[c]	rn00633	0	1000	0	1	1.-.-.-	Xenobiotics biodegradation and metabolism	N	K10680
R02855	(R)-Acetoin + NAD+ <=> Diacetyl + NADH + H+	C00810[c] + C00003[c] <=> C00741[c] + C00004[c] + C00080[c]	rn00650	0	1000	0	1	1.1.1.303	Carbohydrate metabolism	N	K03366
R02946	(R,R)-Butane-2,3-diol + NAD+ <=> (R)-Acetoin + NADH + H+	C03044[c] + C00003[c] <=> C00810[c] + C00004[c] + C00080[c]	rn00650	-1000	1000	0	1	1.1.1.4	Carbohydrate metabolism	Y	K03366
R03707	(S,S)-Butane-2,3-diol + NAD+ <=> (S)-Acetoin + NADH + H+	C03046[c] + C00003[c] <=> C01769[c] + C00004[c] + C00080[c]	rn00650	-1000	1000	0	1	1.1.1.76	Carbohydrate metabolism	Y	K03366
R09078	Diacetyl + NADH + H+ <=> (S)-Acetoin + NAD+	C00741[c] + C00004[c] + C00080[c] <=> C01769[c] + C00003[c]	rn00650	0	1000	0	1	1.1.1.304	Carbohydrate metabolism	N	K03366
R10505	meso-2,3-Butanediol + NAD+ <=> (R)-Acetoin + NADH + H+	C20657[c] + C00003[c] <=> C00810[c] + C00004[c] + C00080[c]	rn00650	-1000	1000	0	1	1.1.1.-	Carbohydrate metabolism	Y	K03366
R02404	ATP + Itaconate + CoA <=> ADP + Orthophosphate + Itaconyl-CoA	C00002[c] + C00490[c] + C00010[c] <=> C00008[c] + C00009[c] + C00531[c]	rn00660	-1000	1000	0	1	6.2.1.5	Carbohydrate metabolism	Y	K01903
R01586	Methylamine + L-Glutamate <=> Ammonia + N-Methyl-L-glutamate	C00218[c] + C00025[c] <=> C00014[c] + C01046[c]	rn00680	0	1000	0	1	2.1.1.21	Energy metabolism	N	K22083
R02560	Trimethylamine + FAD + H2O <=> FADH2 + Trimethylamine N-oxide	C00565[c] + C00016[c] + C00001[c] <=> C01352[c] + C01104[c]	rn00680	0	1000	0	1	1.6.6.9	Energy metabolism	N	K07811
R02124	Retinol + NAD+ <=> Retinal + NADH + H+	C00473[c] + C00003[c] <=> C00376[c] + C00004[c] + C00080[c]	rn00830	-1000	1000	0	1	1.1.1.1 1.1.1.105	Metabolism of cofactors and vitamins	Y	K04072
R05218	2 Cob(II)yrinate a,c diamide + Reduced FMN <=> 2 Cob(I)yrinate a,c diamide + FMN + 2 H+	2 C06504[c] + C01847[c] <=> 2 C06505[c] + C00061[c] + 2 C00080[c]	rn00860	0	1000	0	1	1.16.8.1	Metabolism of cofactors and vitamins	N
R01492	ATP + Cob(I)alamin <=> Triphosphate + Cobamide coenzyme	C00002[c] + C00853[c] <=> C00536[c] + C00194[c]	rn00860	0	1000	0	1	2.5.1.17	Metabolism of cofactors and vitamins	N	K19221
R05220	Cob(I)yrinate a,c diamide + ATP <=> Adenosyl cobyrinate a,c diamide + Triphosphate	C06505[c] + C00002[c] <=> C06506[c] + C00536[c]	rn00860	0	1000	0	1	2.5.1.17	Metabolism of cofactors and vitamins	N	K19221
R07268	ATP + Cobinamide <=> Triphosphate + Adenosyl cobinamide	C00002[c] + C05774[c] <=> C00536[c] + C06508[c]	rn00860	0	1000	0	1	2.5.1.17	Metabolism of cofactors and vitamins	N	K19221
R04148	Nicotinate D-ribonucleotide + Dimethylbenzimidazole <=> Nicotinate + N1-(5-Phospho-alpha-D-ribosyl)-5,6-dimethylbenzimidazole + H+	C01185[c] + C03114[c] <=> C00253[c] + C04778[c] + C00080[c]	rn00860	0	1000	0	1	2.4.2.21	Metabolism of cofactors and vitamins	N	K00768
R04594	N1-(5-Phospho-alpha-D-ribosyl)-5,6-dimethylbenzimidazole + H2O <=> alpha-Ribazole + Orthophosphate	C04778[c] + C00001[c] <=> C05775[c] + C00009[c]	rn00860	0	1000	0	1	3.1.3.73	Metabolism of cofactors and vitamins	N	K02226
R05221	Adenosyl cobinamide + ATP <=> Adenosyl cobinamide phosphate + ADP	C06508[c] + C00002[c] <=> C06509[c] + C00008[c]	rn00860	0	1000	0	1	2.7.1.156	Metabolism of cofactors and vitamins	N	K02231
R05222	Adenosyl cobinamide phosphate + GTP <=> Adenosine-GDP-cobinamide + Diphosphate	C06509[c] + C00044[c] <=> C06510[c] + C00013[c]	rn00860	0	1000	0	1	2.7.7.62	Metabolism of cofactors and vitamins	N	K02231
R05223	Cobamide coenzyme + GMP <=> Adenosine-GDP-cobinamide + alpha-Ribazole	C00194[c] + C00144[c] <=> C06510[c] + C05775[c]	rn00860	0	1000	0	1	2.7.8.26	Metabolism of cofactors and vitamins	N	K02233
R05225	Adenosyl cobyrinate a,c diamide + 4 L-Glutamine + 4 ATP + 4 H2O <=> Adenosyl cobyrinate hexaamide + 4 L-Glutamate + 4 Orthophosphate + 4 ADP	C06506[c] + 4 C00064[c] + 4 C00002[c] + 4 C00001[c] <=> C06507[c] + 4 C00025[c] + 4 C00009[c] + 4 C00008[c]	rn00860	0	1000	0	1	6.3.5.10	Metabolism of cofactors and vitamins	N	K02232
R06529	Adenosyl cobyrinate hexaamide + D-1-Aminopropan-2-ol O-phosphate + ATP <=> Adenosyl cobinamide phosphate + ADP + Orthophosphate	C06507[c] + C04122[c] + C00002[c] <=> C06509[c] + C00008[c] + C00009[c]	rn00860	0	1000	0	1	6.3.1.10	Metabolism of cofactors and vitamins	N	K02227
R06558	Adenosyl cobinamide + GTP <=> Adenosyl cobinamide phosphate + GDP	C06508[c] + C00044[c] <=> C06509[c] + C00035[c]	rn00860	0	1000	0	1	2.7.1.156	Metabolism of cofactors and vitamins	N	K02231
R07302	ATP + Adenosyl cobyrinate hexaamide + (R)-1-Aminopropan-2-ol <=> ADP + Orthophosphate + Adenosyl cobinamide	C00002[c] + C06507[c] + C03194[c] <=> C00008[c] + C00009[c] + C06508[c]	rn00860	0	1000	0	1	6.3.1.10	Metabolism of cofactors and vitamins	N	K02227
R05227	Hydrogenobyrinate a,c diamide + Cobalt ion + ATP + H2O <=> Cob(II)yrinate a,c diamide + Orthophosphate + ADP + H+	C06503[c] + C00175[c] + C00002[c] + C00001[c] <=> C06504[c] + C00009[c] + C00008[c] + C00080[c]	rn00860	0	1000	0	1	6.6.1.2	Metabolism of cofactors and vitamins	N	K09882
R06366	Perillyl aldehyde + H2O + NAD+ <=> Perillic acid + NADH + H+	C02576[c] + C00001[c] + C00003[c] <=> C11924[c] + C00004[c] + C00080[c]	rn00903	0	1000	0	1	1.2.1.3	Metabolism of terpenoids and polyketides	N	K00128
R06411	cis-2-Methyl-5-isopropylhexa-2,5-dienoyl-CoA + H2O <=> 3-Hydroxy-2,6-dimethyl-5-methylene-heptanoyl-CoA	C11946[c] + C00001[c] <=> C11947[c]	rn00903	0	1000	0	1	4.2.1.17	Metabolism of terpenoids and polyketides	N	K01825
R06412	trans-2-Methyl-5-isopropylhexa-2,5-dienoyl-CoA + H2O <=> 3-Hydroxy-2,6-dimethyl-5-methylene-heptanoyl-CoA	C11945[c] + C00001[c] <=> C11947[c]	rn00903	0	1000	0	1	4.2.1.17	Metabolism of terpenoids and polyketides	N	K01825
R09501	Dimethyl sulfide + Menaquinone + H2O <=> Dimethyl sulfoxide + Menaquinol	C00580[c] + C00828[c] + C00001[c] <=> C11143[c] + C05819[c]	rn00920	0	1000	0	1	1.8.5.3	Energy metabolism	N	K07306
R02593	Coniferyl alcohol + NADP+ <=> Coniferyl aldehyde + NADPH + H+	C00590[c] + C00006[c] <=> C02666[c] + C00005[c] + C00080[c]	rn00940	0	1000	0	1	1.1.1.194 1.1.1.195	Biosynthesis of other secondary metabolites	N
R03366	S-Adenosyl-L-methionine + Caffeate <=> S-Adenosyl-L-homocysteine + Ferulate	C00019[c] + C01197[c] <=> C00021[c] + C01494[c]	rn00940	0	1000	0	1	2.1.1.68	Biosynthesis of other secondary metabolites	N
R03918	Sinapyl alcohol + NADP+ <=> Sinapoyl aldehyde + NADPH + H+	C02325[c] + C00006[c] <=> C05610[c] + C00005[c] + C00080[c]	rn00940	0	1000	0	1	1.1.1.195	Biosynthesis of other secondary metabolites	N
R06573	Coniferyl alcohol + NADPH + H+ + Oxygen <=> 5-Hydroxyconiferyl alcohol + NADP+ + H2O	C00590[c] + C00005[c] + C00080[c] + C00007[c] <=> C12205[c] + C00006[c] + C00001[c]	rn00940	0	1000	0	1	1.14.13.-	Biosynthesis of other secondary metabolites	N
R06577	5-Hydroxyconiferyl alcohol + S-Adenosyl-L-methionine <=> Sinapyl alcohol + S-Adenosyl-L-homocysteine	C12205[c] + C00019[c] <=> C02325[c] + C00021[c]	rn00940	0	1000	0	1	2.1.1.68	Biosynthesis of other secondary metabolites	N
R07826	4-Coumarate <=> Caffeate	C00811[c] <=> C01197[c]	rn00940	0	1000	0	1	1.14.13.-	Biosynthesis of other secondary metabolites	N
R05700	Coniferyl aldehyde + H2O + NAD+ <=> Ferulate + NADH + H+	C02666[c] + C00001[c] + C00003[c] <=> C01494[c] + C00004[c] + C00080[c]	rn00940	0	1000	0	1	1.2.1.68	Biosynthesis of other secondary metabolites	N	K00154
R05701	Coniferyl aldehyde + H2O + NADP+ <=> Ferulate + NADPH + H+	C02666[c] + C00001[c] + C00006[c] <=> C01494[c] + C00005[c] + C00080[c]	rn00940	0	1000	0	1	1.2.1.68	Biosynthesis of other secondary metabolites	N	K00154
R07441	Sinapoyl aldehyde + NAD+ + H2O <=> Sinapate + NADH + H+	C05610[c] + C00003[c] + C00001[c] <=> C00482[c] + C00004[c] + C00080[c]	rn00940	0	1000	0	1	1.2.1.68	Biosynthesis of other secondary metabolites	N	K00154
R07442	Sinapoyl aldehyde + NADP+ + H2O <=> Sinapate + NADPH + H+	C05610[c] + C00006[c] + C00001[c] <=> C00482[c] + C00005[c] + C00080[c]	rn00940	0	1000	0	1	1.2.1.68	Biosynthesis of other secondary metabolites	N	K00154
R02596	Coniferyl alcohol <=> Guaiacyl lignin	C00590[c] <=> C15805[c]	rn00940	0	1000	0	1	1.11.1.7 1.11.1.21	Biosynthesis of other secondary metabolites	N	K03782
R03919	Sinapyl alcohol <=> Syringyl lignin	C02325[c] <=> C15806[c]	rn00940	0	1000	0	1	1.11.1.7 1.11.1.21	Biosynthesis of other secondary metabolites	N	K03782
R07443	5-Hydroxyconiferyl alcohol <=> 5-Hydroxy-guaiacyl lignin	C12205[c] <=> C15807[c]	rn00940	0	1000	0	1	1.11.1.7 1.11.1.21	Biosynthesis of other secondary metabolites	N	K03782
R02952	4-Coumarate <=> 4-Hydroxystyrene + CO2	C00811[c] <=> C05627[c] + C00011[c]	rn00940	0	1000	0	1	4.1.1.102	Biosynthesis of other secondary metabolites	N	K03186
R03367	Caffeate <=> 3,4-Dihydroxystyrene + CO2	C01197[c] <=> C06224[c] + C00011[c]	rn00940	0	1000	0	1	4.1.1.102	Biosynthesis of other secondary metabolites	N	K03186
R04007	4-Coumaryl alcohol <=> p-Hydroxyphenyl lignin	C02646[c] <=> C15804[c]	rn00940	0	1000	0	1	1.11.1.7 1.11.1.21	Biosynthesis of other secondary metabolites	N	K03782
R08621	3-(2'-Methylthio)ethylmalic acid + NAD+ <=> 2-Oxo-5-methylthiopentanoic acid + CO2 + NADH + H+	C17212[c] + C00003[c] <=> C17211[c] + C00011[c] + C00004[c] + C00080[c]	rn00966	0	1000	0	1	1.1.1.-	Biosynthesis of other secondary metabolites	N
R08623	2-Oxo-5-methylthiopentanoic acid + Acetyl-CoA + H2O <=> 2-(3'-Methylthio)propylmalic acid + CoA	C17211[c] + C00024[c] + C00001[c] <=> C17214[c] + C00010[c]	rn00966	0	1000	0	1	2.3.3.17	Biosynthesis of other secondary metabolites	N
R08625	3-(3'-Methylthio)propylmalic acid + NAD+ <=> 2-Oxo-6-methylthiohexanoic acid + CO2 + NADH + H+	C17215[c] + C00003[c] <=> C17216[c] + C00011[c] + C00004[c] + C00080[c]	rn00966	0	1000	0	1	1.1.1.-	Biosynthesis of other secondary metabolites	N
R08627	2-Oxo-6-methylthiohexanoic acid + Acetyl-CoA + H2O <=> 2-(4'-Methylthio)butylmalic acid + CoA	C17216[c] + C00024[c] + C00001[c] <=> C17218[c] + C00010[c]	rn00966	0	1000	0	1	2.3.3.17	Biosynthesis of other secondary metabolites	N
R08620	2-(2'-Methylthio)ethylmalic acid <=> 3-(2'-Methylthio)ethylmalic acid	C17210[c] <=> C17212[c]	rn00966	0	1000	0	1	4.2.1.170	Biosynthesis of other secondary metabolites	N	K01703
R08622	2-Oxo-5-methylthiopentanoic acid + L-Amino acid <=> Homomethionine + 2-Oxo acid	C17211[c] + C00151[c] <=> C17213[c] + C00161[c]	rn00966	-1000	1000	0	1	2.6.1.-	Biosynthesis of other secondary metabolites	Y	K00826
R08624	2-(3'-Methylthio)propylmalic acid <=> 3-(3'-Methylthio)propylmalic acid	C17214[c] <=> C17215[c]	rn00966	0	1000	0	1	4.2.1.170	Biosynthesis of other secondary metabolites	N	K01703
R08626	2-Oxo-6-methylthiohexanoic acid + L-Amino acid <=> Dihomomethionine + 2-Oxo acid	C17216[c] + C00151[c] <=> C17217[c] + C00161[c]	rn00966	-1000	1000	0	1	2.6.1.-	Biosynthesis of other secondary metabolites	Y	K00826
R08628	2-(4'-Methylthio)butylmalic acid <=> 3-(4'-Methylthio)butylmalic acid	C17218[c] <=> C17219[c]	rn00966	0	1000	0	1	4.2.1.170	Biosynthesis of other secondary metabolites	N	K01703
R08634	2-(5'-Methylthio)pentylmalic acid <=> 3-(5'-Methylthio)pentylmalic acid	C17222[c] <=> C17223[c]	rn00966	0	1000	0	1	4.2.1.170	Biosynthesis of other secondary metabolites	N	K01703
R08641	2-(6'-Methylthio)hexylmalic acid <=> 3-(6'-Methylthio)hexylmalic acid	C17226[c] <=> C17227[c]	rn00966	0	1000	0	1	4.2.1.170	Biosynthesis of other secondary metabolites	N	K01703
R08645	2-(7'-Methylthio)heptylmalic acid <=> 3-(7'-Methylthio)heptylmalic acid	C17230[c] <=> C17231[c]	rn00966	0	1000	0	1	4.2.1.170	Biosynthesis of other secondary metabolites	N	K01703
R07112	1,2-Dibromoethane + NADPH + Oxygen + H+ <=> 2-Bromoacetaldehyde + NADP+ + H2O + Hydrobromic acid	C11088[c] + C00005[c] + C00007[c] + C00080[c] <=> C14870[c] + C00006[c] + C00001[c] + C13645[c]	rn00980	0	1000	0	1	1.14.13.-	Xenobiotics biodegradation and metabolism	N
R07113	1,2-Dibromoethane + Glutathione + H+ <=> Glutathione episulfonium ion + 2 Hydrobromic acid	C11088[c] + C00051[c] + C00080[c] <=> C14874[c] + 2 C13645[c]	rn00980	0	1000	0	1	2.5.1.18	Xenobiotics biodegradation and metabolism	N	K00799
R07116	2-Bromoacetaldehyde + Glutathione <=> S-(Formylmethyl)glutathione + Hydrobromic acid	C14870[c] + C00051[c] <=> C14871[c] + C13645[c]	rn00980	0	1000	0	1	2.5.1.18	Xenobiotics biodegradation and metabolism	N	K00799
R07002	(1R,2S)-Naphthalene 1,2-oxide + Glutathione <=> (1R)-Hydroxy-(2R)-glutathionyl-1,2-dihydronaphthalene	C14786[c] + C00051[c] <=> C14791[c]	rn00980	0	1000	0	1	2.5.1.18	Xenobiotics biodegradation and metabolism	N	K00799
R07003	(1S,2R)-Naphthalene 1,2-oxide + Glutathione <=> (1R)-Glutathionyl-(2R)-hydroxy-1,2-dihydronaphthalene	C14787[c] + C00051[c] <=> C14793[c]	rn00980	0	1000	0	1	2.5.1.18	Xenobiotics biodegradation and metabolism	N	K00799
R07004	(1S,2R)-Naphthalene 1,2-oxide + Glutathione <=> (1S)-Hydroxy-(2S)-glutathionyl-1,2-dihydronaphthalene	C14787[c] + C00051[c] <=> C14792[c]	rn00980	0	1000	0	1	2.5.1.18	Xenobiotics biodegradation and metabolism	N	K00799
R07023	1-Nitronaphthalene-7,8-oxide + Glutathione <=> 1-Nitro-7-hydroxy-8-glutathionyl-7,8-dihydronaphthalene	C14802[c] + C00051[c] <=> C14803[c]	rn00980	0	1000	0	1	2.5.1.18	Xenobiotics biodegradation and metabolism	N	K00799
R07024	1-Nitronaphthalene-7,8-oxide + Glutathione <=> 1-Nitro-7-glutathionyl-8-hydroxy-7,8-dihydronaphthalene	C14802[c] + C00051[c] <=> C14804[c]	rn00980	0	1000	0	1	2.5.1.18	Xenobiotics biodegradation and metabolism	N	K00799
R07025	1-Nitronaphthalene-5,6-oxide + Glutathione <=> 1-Nitro-5-hydroxy-6-glutathionyl-5,6-dihydronaphthalene	C14800[c] + C00051[c] <=> C14805[c]	rn00980	0	1000	0	1	2.5.1.18	Xenobiotics biodegradation and metabolism	N	K00799
R07026	1-Nitronaphthalene-5,6-oxide + Glutathione <=> 1-Nitro-5-glutathionyl-6-hydroxy-5,6-dihydronaphthalene	C14800[c] + C00051[c] <=> C14806[c]	rn00980	0	1000	0	1	2.5.1.18	Xenobiotics biodegradation and metabolism	N	K00799
R07069	Bromobenzene-3,4-oxide + Glutathione <=> 3,4-Dihydro-3-hydroxy-4-S-glutathionyl bromobenzene	C14839[c] + C00051[c] <=> C14847[c]	rn00980	0	1000	0	1	2.5.1.18	Xenobiotics biodegradation and metabolism	N	K00799
R07092	1,1-Dichloroethylene epoxide + Glutathione <=> 2-(S-Glutathionyl)acetyl chloride + Hydrochloric acid	C14857[c] + C00051[c] <=> C14865[c] + C01327[c]	rn00980	0	1000	0	1	2.5.1.18	Xenobiotics biodegradation and metabolism	N	K00799
R07094	2-(S-Glutathionyl)acetyl chloride + Glutathione <=> 2-(S-Glutathionyl)acetyl glutathione + Hydrochloric acid	C14865[c] + C00051[c] <=> C14863[c] + C01327[c]	rn00980	0	1000	0	1	2.5.1.18	Xenobiotics biodegradation and metabolism	N	K00799
R07070	Bromobenzene-2,3-oxide + Glutathione <=> 2,3-Dihydro-2-S-glutathionyl-3-hydroxy bromobenzene	C14840[c] + C00051[c] <=> C14848[c]	rn00980	0	1000	0	1	2.5.1.18	Xenobiotics biodegradation and metabolism	N	K00799
R07084	Benzo[a]pyrene-7,8-diol + Glutathione <=> 7,8-Dihydro-7-hydroxy-8-S-glutathionyl-benzo[a]pyrene + H2O	C14852[c] + C00051[c] <=> C14856[c] + C00001[c]	rn00980	0	1000	0	1	2.5.1.18	Xenobiotics biodegradation and metabolism	N	K00799
R07083	Benzo[a]pyrene-4,5-oxide + Glutathione <=> 4,5-Dihydro-4-hydroxy-5-S-glutathionyl-benzo[a]pyrene	C14851[c] + C00051[c] <=> C14855[c]	rn00980	0	1000	0	1	2.5.1.18	Xenobiotics biodegradation and metabolism	N	K00799
R07091	2,2-Dichloroacetaldehyde + Glutathione <=> S-(2,2-Dichloro-1-hydroxy)ethyl glutathione	C14858[c] + C00051[c] <=> C14861[c]	rn00980	0	1000	0	1	2.5.1.18	Xenobiotics biodegradation and metabolism	N	K00799
R07093	Chloroacetyl chloride + Glutathione <=> S-(2-Chloroacetyl)glutathione + Hydrochloric acid	C14859[c] + C00051[c] <=> C14864[c] + C01327[c]	rn00980	0	1000	0	1	2.5.1.18	Xenobiotics biodegradation and metabolism	N	K00799
R07100	Trichloroethene + Glutathione <=> S-(1,2-Dichlorovinyl)glutathione + Hydrochloric acid	C06790[c] + C00051[c] <=> C14868[c] + C01327[c]	rn00980	0	1000	0	1	2.5.1.18	Xenobiotics biodegradation and metabolism	N	K00799
R07105	Chloral hydrate + NADH + H+ <=> Trichloroethanol + NAD+ + H2O	C06899[c] + C00004[c] + C00080[c] <=> C07490[c] + C00003[c] + C00001[c]	rn00980	0	1000	0	1	1.1.1.1	Xenobiotics biodegradation and metabolism	N	K04072
R09409	Aflatoxin B1-exo-8,9-epoxide + Glutathione <=> Aflatoxin B1exo-8,9-epoxide-GSH	C19586[c] + C00051[c] <=> C11278[c]	rn00980	0	1000	0	1	2.5.1.18	Xenobiotics biodegradation and metabolism	N	K00799
R08146	2-trans,6-trans-Farnesal + NAD+ + H2O <=> Farnesoic acid + NADH + H+	C03461[c] + C00003[c] + C00001[c] <=> C16502[c] + C00004[c] + C00080[c]	rn00981	0	1000	0	1	1.2.1.3	Metabolism of terpenoids and polyketides	N	K00128
R08309	3-Carbamoyl-2-phenylpropionaldehyde <=> 4-Hydroxy-5-phenyltetrahydro-1,3-oxazin-2-one	C16587[c] <=> C16595[c]	rn00982	-1000	1000	0	1		Xenobiotics biodegradation and metabolism	Y
R08306	2-Phenyl-1,3-propanediol monocarbamate + NAD+ <=> 3-Carbamoyl-2-phenylpropionaldehyde + NADH + H+	C16586[c] + C00003[c] <=> C16587[c] + C00004[c] + C00080[c]	rn00982	0	1000	0	1	1.1.1.1	Xenobiotics biodegradation and metabolism	N	K04072
R08310	4-Hydroxy-5-phenyltetrahydro-1,3-oxazin-2-one + NAD+ <=> 5-Phenyl-1,3-oxazinane-2,4-dione + NADH + H+	C16595[c] + C00003[c] <=> C16596[c] + C00004[c] + C00080[c]	rn00982	0	1000	0	1	1.1.1.1	Xenobiotics biodegradation and metabolism	N	K04072
R08280	Aldophosphamide + Glutathione <=> 4-Glutathionyl cyclophosphamide + H2O	C07645[c] + C00051[c] <=> C11583[c] + C00001[c]	rn00982	0	1000	0	1	2.5.1.18	Xenobiotics biodegradation and metabolism	N	K00799
R08281	Aldophosphamide + NADH + H+ <=> Alcophosphamide + NAD+	C07645[c] + C00004[c] + C00080[c] <=> C16551[c] + C00003[c]	rn00982	0	1000	0	1	1.1.1.1	Xenobiotics biodegradation and metabolism	N	K04072
R11891	ATP + 5-Fluorouridine monophosphate <=> ADP + 5-Fluorouridine diphosphate	C00002[c] + C16634[c] <=> C00008[c] + C21748[c]	rn00983	0	1000	0	1	2.7.4.14	Xenobiotics biodegradation and metabolism	N
R11892	ATP + 5-Fluorodeoxyuridine monophosphate <=> ADP + 5-Fluorodeoxyuridine diphosphate	C00002[c] + C04242[c] <=> C00008[c] + C21750[c]	rn00983	0	1000	0	1	2.7.4.14	Xenobiotics biodegradation and metabolism	N
R11896	5-Fluorodeoxyuridine triphosphate + H2O <=> 5-Fluorodeoxyuridine monophosphate + Diphosphate	C21751[c] + C00001[c] <=> C04242[c] + C00013[c]	rn00983	0	1000	0	1	3.6.1.23	Xenobiotics biodegradation and metabolism	N
R08221	5'-Deoxy-5-fluorocytidine + H2O <=> 5'-Deoxy-5-fluorouridine + Ammonia	C16635[c] + C00001[c] <=> C12739[c] + C00014[c]	rn00983	0	1000	0	1	3.5.4.5	Xenobiotics biodegradation and metabolism	N	K01489
R08222	5'-Deoxy-5-fluorouridine + Orthophosphate <=> 5-FU + 5-Deoxyribose-1-phosphate	C12739[c] + C00009[c] <=> C07649[c] + C16637[c]	rn00983	0	1000	0	1	2.4.2.4	Xenobiotics biodegradation and metabolism	N	K00758
R08230	5-FU + 2-Deoxy-D-ribose 1-phosphate <=> 5-Fluorodeoxyuridine + Orthophosphate	C07649[c] + C00672[c] <=> C11736[c] + C00009[c]	rn00983	-1000	1000	0	1	2.4.2.4	Xenobiotics biodegradation and metabolism	Y	K00758
R08231	5-FU + 5-Phospho-alpha-D-ribose 1-diphosphate <=> 5-Fluorouridine monophosphate + Diphosphate	C07649[c] + C00119[c] <=> C16634[c] + C00013[c]	rn00983	0	1000	0	1	2.4.2.10	Xenobiotics biodegradation and metabolism	N	K00762
R08232	5-Fluorouridine + ATP <=> 5-Fluorouridine monophosphate + ADP	C16633[c] + C00002[c] <=> C16634[c] + C00008[c]	rn00983	0	1000	0	1	2.7.1.48	Xenobiotics biodegradation and metabolism	N	K00876
R08233	5-Fluorodeoxyuridine + ATP <=> 5-Fluorodeoxyuridine monophosphate + ADP	C11736[c] + C00002[c] <=> C04242[c] + C00008[c]	rn00983	0	1000	0	1	2.7.1.21	Xenobiotics biodegradation and metabolism	N	K00857
R08229	5-FU + alpha-D-Ribose 1-phosphate <=> 5-Fluorouridine + Orthophosphate	C07649[c] + C00620[c] <=> C16633[c] + C00009[c]	rn00983	-1000	1000	0	1	2.4.2.3	Xenobiotics biodegradation and metabolism	Y	K00757
R11893	5-Fluorodeoxyuridine diphosphate + Thioredoxin disulfide + H2O <=> 5-Fluorouridine diphosphate + Thioredoxin	C21750[c] + C00343[c] + C00001[c] <=> C21748[c] + C00342[c]	rn00983	0	1000	0	1	1.17.4.1	Xenobiotics biodegradation and metabolism	N	K00525
[truncated: 62 more rows]

## Sheet: Metabolite List
Abbreviation	Name	Compartment
ADPG[c]	ADPG	cytosol
ADPG[e]	ADPG	extracellular
ADPHEP[c]	ADPHEP	cytosol
ADPHEP[e]	ADPHEP	extracellular
BIOMASS[c]	BIOMASS	cytosol
BIOMASS[e]	BIOMASS	extracellular
C00001[c]	H2O;Water	cytosol
C00002[c]	ATP;Adenosine 5'-triphosphate	cytosol
C00002[e]	ATP;Adenosine 5'-triphosphate	extracellular
C00003[c]	NAD+;NAD;Nicotinamide adenine dinucleotide;DPN;Diphosphopyridine nucleotide;Nadide;beta-NAD+	cytosol
C00003[e]	NAD+;NAD;Nicotinamide adenine dinucleotide;DPN;Diphosphopyridine nucleotide;Nadide;beta-NAD+	extracellular
C00004[c]	NADH;DPNH;Reduced nicotinamide adenine dinucleotide	cytosol
C00005[c]	NADPH;TPNH;Reduced nicotinamide adenine dinucleotide phosphate	cytosol
C00006[c]	NADP+;NADP;Nicotinamide adenine dinucleotide phosphate;beta-Nicotinamide adenine dinucleotide phosphate;TPN;Triphosphopyridine nucleotide;beta-NADP+	cytosol
C00006[e]	NADP+;NADP;Nicotinamide adenine dinucleotide phosphate;beta-Nicotinamide adenine dinucleotide phosphate;TPN;Triphosphopyridine nucleotide;beta-NADP+	extracellular
C00007[c]	Oxygen;O2	cytosol
C00007[e]	Oxygen;O2	extracellular
C00008[c]	ADP;Adenosine 5'-diphosphate	cytosol
C00008[e]	ADP;Adenosine 5'-diphosphate	extracellular
C00009[c]	Orthophosphate;Phosphate;Phosphoric acid;Orthophosphoric acid	cytosol
C00009[e]	Orthophosphate;Phosphate;Phosphoric acid;Orthophosphoric acid	extracellular
C00010[c]	CoA;Coenzyme A;CoA-SH	cytosol
C00010[e]	CoA;Coenzyme A;CoA-SH	extracellular
C00011[c]	CO2;Carbon dioxide	cytosol
C00011[e]	CO2;Carbon dioxide	extracellular
C00012[c]	Peptide	cytosol
C00013[c]	Diphosphate;Diphosphoric acid;Pyrophosphate;Pyrophosphoric acid;PPi	cytosol
C00013[e]	Diphosphate;Diphosphoric acid;Pyrophosphate;Pyrophosphoric acid;PPi	extracellular
C00014[c]	Ammonia;NH3	cytosol
C00014[e]	Ammonia;NH3	extracellular
C00015[c]	UDP;Uridine 5'-diphosphate	cytosol
C00015[e]	UDP;Uridine 5'-diphosphate	extracellular
C00016[c]	FAD;Flavin adenine dinucleotide	cytosol
C00016[e]	FAD;Flavin adenine dinucleotide	extracellular
C00017[c]	Protein	cytosol
C00018[c]	Pyridoxal phosphate;Pyridoxal 5'-phosphate;Pyridoxal 5-phosphate;PLP	cytosol
C00019[c]	S-Adenosyl-L-methionine;S-Adenosylmethionine;AdoMet;SAM	cytosol
C00020[c]	AMP;Adenosine 5'-monophosphate;Adenylic acid;Adenylate;5'-AMP;5'-Adenylic acid;5'-Adenosine monophosphate;Adenosine 5'-phosphate	cytosol
C00020[e]	AMP;Adenosine 5'-monophosphate;Adenylic acid;Adenylate;5'-AMP;5'-Adenylic acid;5'-Adenosine monophosphate;Adenosine 5'-phosphate	extracellular
C00021[c]	S-Adenosyl-L-homocysteine;S-Adenosylhomocysteine	cytosol
C00022[c]	Pyruvate;Pyruvic acid;2-Oxopropanoate;2-Oxopropanoic acid;Pyroracemic acid	cytosol
C00024[c]	Acetyl-CoA;Acetyl coenzyme A	cytosol
C00024[e]	Acetyl-CoA;Acetyl coenzyme A	extracellular
C00025[c]	L-Glutamate;L-Glutamic acid;L-Glutaminic acid;Glutamate	cytosol
C00025[e]	L-Glutamate;L-Glutamic acid;L-Glutaminic acid;Glutamate	extracellular
C00026[c]	2-Oxoglutarate;Oxoglutaric acid;2-Ketoglutaric acid;alpha-Ketoglutaric acid	cytosol
C00026[e]	2-Oxoglutarate;Oxoglutaric acid;2-Ketoglutaric acid;alpha-Ketoglutaric acid	extracellular
C00027[c]	Hydrogen peroxide;H2O2;Oxydol	cytosol
C00028[c]	Acceptor;Hydrogen-acceptor;A;Oxidized donor	cytosol
C00029[c]	UDP-glucose;UDPglucose;UDP-D-glucose;Uridine diphosphate glucose;UDP-alpha-D-glucose	cytosol
C00029[e]	UDP-glucose;UDPglucose;UDP-D-glucose;Uridine diphosphate glucose;UDP-alpha-D-glucose	extracellular
C00030[c]	Reduced acceptor;AH2;Hydrogen-donor;Donor	cytosol
C00031[c]	D-Glucose;Grape sugar;Dextrose;Glucose;D-Glucopyranose	cytosol
C00032[c]	Heme;Haem;Protoheme;Heme B;Protoheme IX	cytosol
C00033[c]	Acetate;Acetic acid;Ethanoic acid	cytosol
C00033[e]	Acetate;Acetic acid;Ethanoic acid	extracellular
C00035[c]	GDP;Guanosine 5'-diphosphate;Guanosine diphosphate	cytosol
C00036[c]	Oxaloacetate;Oxalacetic acid;Oxaloacetic acid;2-Oxobutanedioic acid;2-Oxosuccinic acid;keto-Oxaloacetate	cytosol
C00037[c]	Glycine;Aminoacetic acid;Gly	cytosol
C00037[e]	Glycine;Aminoacetic acid;Gly	extracellular
C00039[c]	DNA;DNAn;DNAn+1;(Deoxyribonucleotide)n;(Deoxyribonucleotide)m;(Deoxyribonucleotide)n+m;Deoxyribonucleic acid	cytosol
C00040[c]	Acyl-CoA;Acyl coenzyme A	cytosol
C00041[c]	L-Alanine;L-2-Aminopropionic acid;L-alpha-Alanine	cytosol
C00041[e]	L-Alanine;L-2-Aminopropionic acid;L-alpha-Alanine	extracellular
C00042[c]	Succinate;Succinic acid;Butanedionic acid;Ethylenesuccinic acid	cytosol
C00042[e]	Succinate;Succinic acid;Butanedionic acid;Ethylenesuccinic acid	extracellular
C00043[c]	UDP-N-acetyl-alpha-D-glucosamine;UDP-N-acetyl-D-glucosamine;UDP-N-acetylglucosamine	cytosol
C00043[e]	UDP-N-acetyl-alpha-D-glucosamine;UDP-N-acetyl-D-glucosamine;UDP-N-acetylglucosamine	extracellular
C00044[c]	GTP;Guanosine 5'-triphosphate	cytosol
C00045[c]	Amino acid;Amino acids	cytosol
C00046[c]	RNA;RNAn;RNAn+1;RNA(linear);(Ribonucleotide)n;(Ribonucleotide)m;(Ribonucleotide)n+m;Ribonucleic acid	cytosol
C00047[c]	L-Lysine;Lysine acid;2,6-Diaminohexanoic acid	cytosol
C00047[e]	L-Lysine;Lysine acid;2,6-Diaminohexanoic acid	extracellular
C00048[c]	Glyoxylate;Glyoxalate;Glyoxylic acid	cytosol
C00049[c]	L-Aspartate;L-Aspartic acid;2-Aminosuccinic acid;L-Asp	cytosol
C00049[e]	L-Aspartate;L-Aspartic acid;2-Aminosuccinic acid;L-Asp	extracellular
C00051[c]	Glutathione;5-L-Glutamyl-L-cysteinylglycine;N-(N-gamma-L-Glutamyl-L-cysteinyl)glycine;gamma-L-Glutamyl-L-cysteinyl-glycine;GSH;Reduced glutathione	cytosol
C00052[c]	UDP-alpha-D-galactose;UDP-D-galactose;UDP-galactose;UDP-D-galactopyranose;UDP-alpha-D-galactopyranose	cytosol
C00053[c]	3'-Phosphoadenylyl sulfate;3'-Phosphoadenosine 5'-phosphosulfate;3'-Phospho-5'-adenylyl sulfate;PAPS	cytosol
C00054[c]	Adenosine 3',5'-bisphosphate;PAP;3'-Phosphoadenylate;Phosphoadenosine phosphate	cytosol
C00055[c]	CMP;Cytidine-5'-monophosphate;Cytidylic acid	cytosol
C00058[c]	Formate;Methanoic acid;Formic acid	cytosol
C00058[e]	Formate;Methanoic acid;Formic acid	extracellular
C00059[c]	Sulfate;Sulfuric acid	cytosol
C00059[e]	Sulfate;Sulfuric acid	extracellular
C00060[c]	Carboxylate;R-COOH;Monocarboxylate;Carboxylic acid	cytosol
C00061[c]	FMN;Riboflavin-5-phosphate;Flavin mononucleotide	cytosol
C00061[e]	FMN;Riboflavin-5-phosphate;Flavin mononucleotide	extracellular
C00062[c]	L-Arginine;(S)-2-Amino-5-guanidinovaleric acid;L-Arg	cytosol
C00062[e]	L-Arginine;(S)-2-Amino-5-guanidinovaleric acid;L-Arg	extracellular
C00063[c]	CTP;Cytidine 5'-triphosphate;Cytidine triphosphate	cytosol
C00063[e]	CTP;Cytidine 5'-triphosphate;Cytidine triphosphate	extracellular
C00064[c]	L-Glutamine;L-2-Aminoglutaramic acid	cytosol
C00064[e]	L-Glutamine;L-2-Aminoglutaramic acid	extracellular
C00065[c]	L-Serine;L-2-Amino-3-hydroxypropionic acid;L-3-Hydroxy-alanine;Serine	cytosol
C00065[e]	L-Serine;L-2-Amino-3-hydroxypropionic acid;L-3-Hydroxy-alanine;Serine	extracellular
C00066[c]	tRNA;tRNA(n);tRNA(n+1);transfer RNA	cytosol
C00067[c]	Formaldehyde;Methanal;Oxomethane;Oxomethylene;Methylene oxide;Formalin	cytosol
C00068[c]	Thiamin diphosphate;Thiamine diphosphate;Thiamin pyrophosphate;TPP;ThPP	cytosol
C00069[c]	Alcohol	cytosol
C00071[c]	Aldehyde;RCHO	cytosol
C00072[c]	Ascorbate;Ascorbic acid;L-Ascorbate;L-Ascorbic acid;Vitamin C	cytosol
C00073[c]	L-Methionine;Methionine;L-2-Amino-4methylthiobutyric acid	cytosol
C00073[e]	L-Methionine;Methionine;L-2-Amino-4methylthiobutyric acid	extracellular
C00074[c]	Phosphoenolpyruvate;Phosphoenolpyruvic acid;PEP	cytosol
C00075[c]	UTP;Uridine 5'-triphosphate;Uridine triphosphate	cytosol
C00075[e]	UTP;Uridine 5'-triphosphate;Uridine triphosphate	extracellular
C00077[c]	L-Ornithine;(S)-2,5-Diaminovaleric acid;(S)-2,5-Diaminopentanoic acid;(S)-2,5-Diaminopentanoate	cytosol
C00077[e]	L-Ornithine;(S)-2,5-Diaminovaleric acid;(S)-2,5-Diaminopentanoic acid;(S)-2,5-Diaminopentanoate	extracellular
C00078[c]	L-Tryptophan;Tryptophan;(S)-alpha-Amino-beta-(3-indolyl)-propionic acid	cytosol
C00078[e]	L-Tryptophan;Tryptophan;(S)-alpha-Amino-beta-(3-indolyl)-propionic acid	extracellular
C00079[c]	L-Phenylalanine;(S)-alpha-Amino-beta-phenylpropionic acid	cytosol
C00079[e]	L-Phenylalanine;(S)-alpha-Amino-beta-phenylpropionic acid	extracellular
C00080[c]	H+;Hydron	cytosol
C00080[e]	H+;Hydron	extracellular
C00081[c]	ITP;Inosine 5'-triphosphate;Inosine triphosphate;Inosine tripolyphosphate	cytosol
C00082[c]	L-Tyrosine;(S)-3-(p-Hydroxyphenyl)alanine;(S)-2-Amino-3-(p-hydroxyphenyl)propionic acid;Tyrosine	cytosol
C00082[e]	L-Tyrosine;(S)-3-(p-Hydroxyphenyl)alanine;(S)-2-Amino-3-(p-hydroxyphenyl)propionic acid;Tyrosine	extracellular
C00083[c]	Malonyl-CoA;Malonyl coenzyme A	cytosol
C00084[c]	Acetaldehyde;Ethanal	cytosol
C00085[c]	D-Fructose 6-phosphate;D-Fructose 6-phosphoric acid;Neuberg ester	cytosol
C00086[c]	Urea;Carbamide	cytosol
C00086[e]	Urea;Carbamide	extracellular
C00087[c]	Sulfur;S;Elemental sulfur	cytosol
C00088[c]	Nitrite	cytosol
C00088[e]	Nitrite	extracellular
C00089[c]	Sucrose;Cane sugar;Saccharose;1-alpha-D-Glucopyranosyl-2-beta-D-fructofuranoside	cytosol
C00089[e]	Sucrose;Cane sugar;Saccharose;1-alpha-D-Glucopyranosyl-2-beta-D-fructofuranoside	extracellular
C00091[c]	Succinyl-CoA;Succinyl coenzyme A	cytosol
C00092[c]	D-Glucose 6-phosphate;Glucose 6-phosphate;Robison ester	cytosol
C00093[c]	sn-Glycerol 3-phosphate;Glycerophosphoric acid;D-Glycerol 1-phosphate	cytosol
C00093[e]	sn-Glycerol 3-phosphate;Glycerophosphoric acid;D-Glycerol 1-phosphate	extracellular
C00094[c]	Sulfite;Sulfurous acid	cytosol
C00095[c]	D-Fructose;Levulose;Fruit sugar;D-arabino-Hexulose	cytosol
C00096[c]	GDP-mannose;GDP-D-mannose;GDP-alpha-D-mannose	cytosol
C00097[c]	L-Cysteine;L-2-Amino-3-mercaptopropionic acid	cytosol
C00097[e]	L-Cysteine;L-2-Amino-3-mercaptopropionic acid	extracellular
C00099[c]	beta-Alanine;3-Aminopropionic acid;3-Aminopropanoate	cytosol
C00100[c]	Propanoyl-CoA;Propionyl-CoA;Propionyl coenzyme A	cytosol
C00101[c]	Tetrahydrofolate;5,6,7,8-Tetrahydrofolate;Tetrahydrofolic acid;THF;(6S)-Tetrahydrofolate;(6S)-Tetrahydrofolic acid;(6S)-THFA	cytosol
C00101[e]	Tetrahydrofolate;5,6,7,8-Tetrahydrofolate;Tetrahydrofolic acid;THF;(6S)-Tetrahydrofolate;(6S)-Tetrahydrofolic acid;(6S)-THFA	extracellular
C00103[c]	D-Glucose 1-phosphate;alpha-D-Glucose 1-phosphate;Cori ester;D-Glucose alpha-1-phosphate	cytosol
C00104[c]	IDP;Inosine 5'-diphosphate;Inosine diphosphate	cytosol
C00105[c]	UMP;Uridylic acid;Uridine monophosphate;Uridine 5'-monophosphate;5'Uridylic acid	cytosol
C00105[e]	UMP;Uridylic acid;Uridine monophosphate;Uridine 5'-monophosphate;5'Uridylic acid	extracellular
C00106[c]	Uracil	cytosol
C00106[e]	Uracil	extracellular
C00108[c]	Anthranilate;Anthranilic acid;o-Aminobenzoic acid;Vitamin L1;2-Aminobenzoate	cytosol
C00109[c]	2-Oxobutanoate;2-Ketobutyric acid;2-Oxobutyric acid;2-Oxobutyrate;2-Oxobutanoic acid;alpha-Ketobutyric acid;alpha-Ketobutyrate	cytosol
C00110[c]	Dolichyl phosphate;Dolichol phosphate	cytosol
C00111[c]	Glycerone phosphate;Dihydroxyacetone phosphate;3-Hydroxy-2-oxopropyl phosphate	cytosol
C00112[c]	CDP;Cytidine 5'-diphosphate;Cytidine diphosphate	cytosol
C00114[c]	Choline;Bilineurine	cytosol
C00114[e]	Choline;Bilineurine	extracellular
C00116[c]	Glycerol;Glycerin;1,2,3-Trihydroxypropane;1,2,3-Propanetriol	cytosol
C00116[e]	Glycerol;Glycerin;1,2,3-Trihydroxypropane;1,2,3-Propanetriol	extracellular
C00117[c]	D-Ribose 5-phosphate;Ribose 5-phosphate	cytosol
C00118[c]	D-Glyceraldehyde 3-phosphate;(2R)-2-Hydroxy-3-(phosphonooxy)-propanal;Glyceraldehyde 3-phosphate	cytosol
C00119[c]	5-Phospho-alpha-D-ribose 1-diphosphate;5-Phosphoribosyl diphosphate;5-Phosphoribosyl 1-pyrophosphate;PRPP	cytosol
C00120[c]	Biotin;D-Biotin;Vitamin H;Coenzyme R	cytosol
C00121[c]	D-Ribose	cytosol
C00122[c]	Fumarate;Fumaric acid;trans-Butenedioic acid	cytosol
C00122[e]	Fumarate;Fumaric acid;trans-Butenedioic acid	extracellular
C00123[c]	L-Leucine;2-Amino-4-methylvaleric acid;(2S)-alpha-2-Amino-4-methylvaleric acid;(2S)-alpha-Leucine	cytosol
C00123[e]	L-Leucine;2-Amino-4-methylvaleric acid;(2S)-alpha-2-Amino-4-methylvaleric acid;(2S)-alpha-Leucine	extracellular
C00124[c]	D-Galactose;D-Galactopyranose	cytosol
C00125[c]	Ferricytochrome c;Cytochrome c3+	cytosol
C00126[c]	Ferrocytochrome c;Cytochrome c2+;Reduced cytochrome c	cytosol
C00127[c]	Glutathione disulfide;GSSG;Oxiglutatione;Oxidized glutathione	cytosol
C00129[c]	Isopentenyl diphosphate;Delta3-Isopentenyl diphosphate;Delta3-Methyl-3-butenyl diphosphate	cytosol
C00130[c]	IMP;Inosinic acid;Inosine monophosphate;Inosine 5'-monophosphate;Inosine 5'-phosphate;5'-Inosinate;5'-Inosinic acid;5'-Inosine monophosphate;5'-IMP	cytosol
C00131[c]	dATP;2'-Deoxyadenosine 5'-triphosphate;Deoxyadenosine 5'-triphosphate;Deoxyadenosine triphosphate	cytosol
C00131[e]	dATP;2'-Deoxyadenosine 5'-triphosphate;Deoxyadenosine 5'-triphosphate;Deoxyadenosine triphosphate	extracellular
C00132[c]	Methanol;Methyl alcohol;CH3OH	cytosol
C00133[c]	D-Alanine;D-2-Aminopropionic acid;D-Ala	cytosol
C00133[e]	D-Alanine;D-2-Aminopropionic acid;D-Ala	extracellular
C00134[c]	Putrescine;1,4-Butanediamine;1,4-Diaminobutane;Tetramethylenediamine;Butane-1,4-diamine	cytosol
C00134[e]	Putrescine;1,4-Butanediamine;1,4-Diaminobutane;Tetramethylenediamine;Butane-1,4-diamine	extracellular
C00135[c]	L-Histidine;(S)-alpha-Amino-1H-imidazole-4-propionic acid	cytosol
C00135[e]	L-Histidine;(S)-alpha-Amino-1H-imidazole-4-propionic acid	extracellular
C00136[c]	Butanoyl-CoA;Butyryl-CoA	cytosol
C00137[c]	myo-Inositol;D-myo-Inositol;1D-myo-Inositol;L-myo-Inositol;1L-myo-Inositol;meso-Inositol;Inositol;Dambose;Cyclohexitol;Meat sugar;Bios I	cytosol
C00138[c]	Reduced ferredoxin;Reduced ferredoxin [iron-sulfur] cluster	cytosol
C00139[c]	Oxidized ferredoxin;Oxidized ferredoxin [iron-sulfur] cluster	cytosol
C00140[c]	N-Acetyl-D-glucosamine;N-Acetylchitosamine;2-Acetamido-2-deoxy-D-glucose;GlcNAc	cytosol
C00140[e]	N-Acetyl-D-glucosamine;N-Acetylchitosamine;2-Acetamido-2-deoxy-D-glucose;GlcNAc	extracellular
C00141[c]	3-Methyl-2-oxobutanoic acid;3-Methyl-2-oxobutyric acid;3-Methyl-2-oxobutanoate;2-Oxo-3-methylbutanoate;2-Oxoisovalerate;2-Oxoisopentanoate;alpha-Ketovaline;2-Ketovaline;2-Keto-3-methylbutyric acid	cytosol
C00143[c]	5,10-Methylenetetrahydrofolate;(6R)-5,10-Methylenetetrahydrofolate;5,10-Methylene-THF	cytosol
C00144[c]	GMP;Guanosine 5'-phosphate;Guanosine monophosphate;Guanosine 5'-monophosphate;Guanylic acid	cytosol
C00145[c]	Thiol;Mercaptan	cytosol
C00146[c]	Phenol;Benzenol;Hydroxybenzene;Phenic acid;Phenylic acid	cytosol
C00147[c]	Adenine;6-Aminopurine	cytosol
C00148[c]	L-Proline;2-Pyrrolidinecarboxylic acid	cytosol
C00148[e]	L-Proline;2-Pyrrolidinecarboxylic acid	extracellular
C00149[c]	(S)-Malate;L-Malate;L-Apple acid;L-Malic acid;L-2-Hydroxybutanedioic acid;Malate;Malic acid	cytosol
C00149[e]	(S)-Malate;L-Malate;L-Apple acid;L-Malic acid;L-2-Hydroxybutanedioic acid;Malate;Malic acid	extracellular
C00151[c]	L-Amino acid;L-2-Amino acid	cytosol
C00152[c]	L-Asparagine;2-Aminosuccinamic acid	cytosol
C00152[e]	L-Asparagine;2-Aminosuccinamic acid	extracellular
C00153[c]	Nicotinamide;Nicotinic acid amide;Niacinamide;Vitamin PP	cytosol
C00154[c]	Palmitoyl-CoA;Hexadecanoyl-CoA	cytosol
C00155[c]	L-Homocysteine;L-2-Amino-4-mercaptobutyric acid;Homocysteine	cytosol
C00156[c]	4-Hydroxybenzoate;Hydroxybenzoic acid;4-Hydroxybenzoic acid;Hydroxybenzenecarboxylic acid	cytosol
C00157[c]	Phosphatidylcholine;Lecithin;Phosphatidyl-N-trimethylethanolamine;1,2-Diacyl-sn-glycero-3-phosphocholine;Choline phosphatide;3-sn-Phosphatidylcholine	cytosol
C00158[c]	Citrate;Citric acid;2-Hydroxy-1,2,3-propanetricarboxylic acid;2-Hydroxytricarballylic acid	cytosol
C00158[e]	Citrate;Citric acid;2-Hydroxy-1,2,3-propanetricarboxylic acid;2-Hydroxytricarballylic acid	extracellular
C00159[c]	D-Mannose;Mannose;Seminose;Carubinose;D-Mannopyranose	cytosol
C00160[c]	Glycolate;Glycolic acid;Hydroxyacetic acid	cytosol
C00160[e]	Glycolate;Glycolic acid;Hydroxyacetic acid	extracellular
C00161[c]	2-Oxo acid;2-Oxocarboxylate;2-Oxocarboxylic acid;2-Oxo carboxylate	cytosol
C00162[c]	Fatty acid	cytosol
C00163[c]	Propanoate;Propionate;Propanoic acid;Propionic acid	cytosol
C00164[c]	Acetoacetate;3-Oxobutanoic acid;beta-Ketobutyric acid;Acetoacetic acid	cytosol
C00165[c]	Diacylglycerol;Diglyceride	cytosol
C00166[c]	Phenylpyruvate;Phenylpyruvic acid;alpha-Ketohydrocinnamic acid;keto-Phenylpyruvate;3-Phenyl-2-oxopropanoate;2-Oxo-3-phenylpropanoate	cytosol
C00167[c]	UDP-glucuronate;UDPglucuronate;UDP-D-glucuronate;UDP-alpha-D-glucuronate	cytosol
C00168[c]	Hydroxypyruvate;Hydroxypyruvic acid;3-Hydroxypyruvate;3-Hydroxypyruvic acid	cytosol
C00169[c]	Carbamoyl phosphate	cytosol
C00170[c]	5'-Methylthioadenosine;Methylthioadenosine;S-Methyl-5'-thioadenosine;5-Methylthioadenosine;5'-Deoxy-5'-(methylthio)adenosine;Thiomethyladenosine;MTA;5'-Deoxy-5'-(methylsulfanyl)adenosine	cytosol
C00173[c]	Acyl-[acyl-carrier protein]	cytosol
C00175[c]	Cobalt ion;Cobalt(2+);Co2+;Co(II)	cytosol
C00177[c]	Cyanide ion;Prussiate;CN-;Cyano;Cyanide	cytosol
C00178[c]	Thymine;5-Methyluracil	cytosol
C00179[c]	Agmatine;(4-Aminobutyl) guanidine	cytosol
C00180[c]	Benzoate;Benzoic acid;Benzenecarboxylic acid;Phenylformic acid;Dracylic acid	cytosol
C00183[c]	L-Valine;2-Amino-3-methylbutyric acid	cytosol
C00183[e]	L-Valine;2-Amino-3-methylbutyric acid	extracellular
C00184[c]	Glycerone;Dihydroxyacetone;1,3-Dihydroxyacetone;1,3-Dihydroxy-2-propanone;1,3-Dihydroxypropan-2-one	cytosol
C00185[c]	Cellobiose;1-beta-D-Glucopyranosyl-4-D-glucopyranose	cytosol
C00186[c]	(S)-Lactate;L-Lactate;L-Lactic acid	cytosol
C00186[e]	(S)-Lactate;L-Lactate;L-Lactic acid	extracellular
C00188[c]	L-Threonine;2-Amino-3-hydroxybutyric acid	cytosol
C00188[e]	L-Threonine;2-Amino-3-hydroxybutyric acid	extracellular
C00189[c]	Ethanolamine;Aminoethanol;2-Hydroxyethylamine	cytosol
C00191[c]	D-Glucuronate;Glucuronic acid;Glucuronate	cytosol
C00192[c]	Hydroxylamine;NH2OH	cytosol
C00194[c]	Cobamide coenzyme;Adenosylcobalamin;Adenosylcob(III)alamin;Deoxyadenosylcobalamin;Cobamamide;Vitamin B12 coenzyme;5,6-Dimethylbenzimidazolyl-5-deoxyadenosyl-cobamide;(5'-Deoxy-5'-adenosyl)cobamide coenzyme;(5,6-Dimethylbenzimidazolyl)cobamide coenzyme;alpha-(5,6-Dimethylbenzimidazolyl)cobamide coenzyme;5'-Deoxy-5'-adenosylcobalamin;5'-Deoxy-5'-adenosyl vitamin B12;5'-Deoxy-5'-adenosyl-5,6-dimethy…	cytosol
C00194[e]	Cobamide coenzyme;Adenosylcobalamin;Adenosylcob(III)alamin;Deoxyadenosylcobalamin;Cobamamide;Vitamin B12 coenzyme;5,6-Dimethylbenzimidazolyl-5-deoxyadenosyl-cobamide;(5'-Deoxy-5'-adenosyl)cobamide coenzyme;(5,6-Dimethylbenzimidazolyl)cobamide coenzyme;alpha-(5,6-Dimethylbenzimidazolyl)cobamide coenzyme;5'-Deoxy-5'-adenosylcobalamin;5'-Deoxy-5'-adenosyl vitamin B12;5'-Deoxy-5'-adenosyl-5,6-dimethy…	extracellular
C00195[c]	N-Acylsphingosine;Ceramide;N-Acylsphing-4-enine;(4E)-Sphing-4-enine ceramide	cytosol
C00197[c]	3-Phospho-D-glycerate;D-Glycerate 3-phosphate;3-Phospho-(R)-glycerate;3-Phosphoglycerate	cytosol
C00197[e]	3-Phospho-D-glycerate;D-Glycerate 3-phosphate;3-Phospho-(R)-glycerate;3-Phosphoglycerate	extracellular
C00199[c]	D-Ribulose 5-phosphate	cytosol
C00201[c]	Nucleoside triphosphate;NTP;Nucleoside 5'-triphosphate	cytosol
C00203[c]	UDP-N-acetyl-D-galactosamine;UDP-N-acetyl-alpha-D-galactosamine	cytosol
C00204[c]	2-Dehydro-3-deoxy-D-gluconate;2-Keto-3-deoxy-D-gluconate	cytosol
C00206[c]	dADP;2'-Deoxyadenosine 5'-diphosphate	cytosol
C00208[c]	Maltose;Malt sugar;alpha-D-Glucopyranosyl-(1->4)-D-glucopyranose	cytosol
C00208[e]	Maltose;Malt sugar;alpha-D-Glucopyranosyl-(1->4)-D-glucopyranose	extracellular
C00212[c]	Adenosine	cytosol
C00212[e]	Adenosine	extracellular
C00214[c]	Thymidine;Deoxythymidine	cytosol
C00214[e]	Thymidine;Deoxythymidine	extracellular
C00215[c]	Nucleotide	cytosol
C00217[c]	D-Glutamate;D-Glutamic acid;D-Glutaminic acid;D-2-Aminoglutaric acid	cytosol
C00217[e]	D-Glutamate;D-Glutamic acid;D-Glutaminic acid;D-2-Aminoglutaric acid	extracellular
C00218[c]	Methylamine;Methanamine	cytosol
C00219[c]	Arachidonate;Arachidonic acid;(5Z,8Z,11Z,14Z)-Icosatetraenoic acid;cis-5,8,11,14-Eicosatetraenoic acid;5Z,8Z,11Z,14Z-Eicosatetraenoic acid;(5Z,8Z,11Z,14Z)-Icosa-5,8,11,14-tetraenoic acid	cytosol
C00221[c]	beta-D-Glucose;beta-D-Glucopyranose	cytosol
C00222[c]	3-Oxopropanoate;Malonate semialdehyde	cytosol
C00224[c]	Adenylyl sulfate;Adenosine 5'-phosphosulfate;APS;5'-Adenylyl sulfate	cytosol
C00227[c]	Acetyl phosphate	cytosol
C00229[c]	Acyl-carrier protein;ACP;[Acyl-carrier protein];Holo-[acyl-carrier protein]	cytosol
C00230[c]	3,4-Dihydroxybenzoate;3,4-Dihydroxybenzoic acid;Protocatechuate;Protocatechuic acid	cytosol
C00231[c]	D-Xylulose 5-phosphate	cytosol
C00232[c]	Succinate semialdehyde;Succinic semialdehyde;4-Oxobutanoate	cytosol
C00233[c]	4-Methyl-2-oxopentanoate;2-Oxoisocaproate	cytosol
C00234[c]	10-Formyltetrahydrofolate;10-Formyl-THF	cytosol
C00235[c]	Dimethylallyl diphosphate;2-Isopentenyl diphosphate;Delta2-Isopentenyl diphosphate;Dimethylallyl pyrophosphate;DMAPP;Monoprenyl diphosphate;Prenyl diphosphate	cytosol
C00236[c]	3-Phospho-D-glyceroyl phosphate;1,3-Bisphospho-D-glycerate;(R)-2-Hydroxy-3-(phosphonooxy)-1-monoanhydride with phosphoric propanoic acid;D-Glycerate 1,3-diphosphate	cytosol
C00237[c]	CO;Carbon monoxide	cytosol
C00239[c]	dCMP;Deoxycytidylic acid;Deoxycytidine monophosphate;Deoxycytidylate;2'-Deoxycytidine 5'-monophosphate	cytosol
C00240[c]	rRNA;Ribosomal RNA	cytosol
C00241[c]	Amide	cytosol
C00242[c]	Guanine;2-Amino-6-hydroxypurine	cytosol
C00243[c]	Lactose;1-beta-D-Galactopyranosyl-4-D-glucopyranose;beta-D-Gal-(1->4)-D-Glc;Milk sugar	cytosol
C00244[c]	Nitrate;Nitric acid	cytosol
C00244[e]	Nitrate;Nitric acid	extracellular
C00245[c]	Taurine;2-Aminoethanesulfonic acid;Aminoethylsulfonic acid	cytosol
C00248[c]	Lipoamide;Thioctic acid amide	cytosol
C00249[c]	Hexadecanoic acid;Hexadecanoate;Hexadecylic acid;Palmitic acid;Palmitate;Cetylic acid	cytosol
C00250[c]	Pyridoxal	cytosol
C00251[c]	Chorismate;Chorismic acid;(3R,4R)-3-[(1-Carboxyethenyl)oxy]-4-hydroxycyclohexa-1,5-diene-1-carboxylate	cytosol
C00253[c]	Nicotinate;Nicotinic acid;Niacin;3-Pyridinecarboxylic acid	cytosol
C00254[c]	Prephenate;Prephenic acid	cytosol
C00255[c]	Riboflavin;Lactoflavin;7,8-Dimethyl-10-ribitylisoalloxazine;Vitamin B2	cytosol
C00256[c]	(R)-Lactate;D-Lactate;D-Lactic acid;D-2-Hydroxypropanoic acid;D-2-Hydroxypropionic acid	cytosol
C00257[c]	D-Gluconic acid;D-Gluconate;D-gluco-Hexonic acid	cytosol
C00257[e]	D-Gluconic acid;D-Gluconate;D-gluco-Hexonic acid	extracellular
C00258[c]	D-Glycerate;Glycerate;(R)-Glycerate;Glyceric acid	cytosol
C00259[c]	L-Arabinose;L-Arabinopyranose	cytosol
C00262[c]	Hypoxanthine;Purine-6-ol	cytosol
C00263[c]	L-Homoserine;2-Amino-4-hydroxybutyric acid	cytosol
C00263[e]	L-Homoserine;2-Amino-4-hydroxybutyric acid	extracellular
C00264[c]	3-Oxoacyl-CoA	cytosol
C00266[c]	Glycolaldehyde;Hydroxyacetaldehyde	cytosol
C00267[c]	alpha-D-Glucose	cytosol
C00268[c]	Dihydrobiopterin;6,7-Dihydrobiopterin;Quinoid-dihydrobiopterin;6-[(1R,2S)-1,2-Dihydroxypropyl]-6,7-dihydropterin	cytosol
C00269[c]	CDP-diacylglycerol;CDP-1,2-diacylglycerol;1,2-Diacyl-sn-glycero-3-cytidine-5'-diphosphate	cytosol
C00270[c]	N-Acetylneuraminate;N-Acetylneuraminic acid;5-Acetamido-3,5-dideoxy-D-glycero-D-galacto-2-nonulosonic acid;Neu5Ac	cytosol
C00272[c]	Tetrahydrobiopterin;5,6,7,8-Tetrahydrobiopterin;2-Amino-6-(1,2-dihydroxypropyl)-5,6,7,8-tetrahydoro-4(1H)-pteridinone;L-erythro-Tetrahydrobiopterin	cytosol
C00275[c]	D-Mannose 6-phosphate	cytosol
C00279[c]	D-Erythrose 4-phosphate	cytosol
C00283[c]	Hydrogen sulfide;Hydrogen-sulfide;H2S;Sulfide	cytosol
C00286[c]	dGTP;2'-Deoxyguanosine 5'-triphosphate;Deoxyguanosine 5'-triphosphate;Deoxyguanosine triphosphate	cytosol
C00286[e]	dGTP;2'-Deoxyguanosine 5'-triphosphate;Deoxyguanosine 5'-triphosphate;Deoxyguanosine triphosphate	extracellular
C00288[c]	HCO3-;Hydrogencarbonate;Bicarbonate;Hydrogen carbonate;Acid carbonate	cytosol
C00294[c]	Inosine	cytosol
C00295[c]	Orotate;Orotic acid;Uracil-6-carboxylic acid	cytosol
C00299[c]	Uridine	cytosol
C00299[e]	Uridine	extracellular
C00301[c]	ADP-ribose;ADP-D-ribose;Adenosine diphosphate ribose	cytosol
C00302[c]	Glutamate;Glutaminic acid;2-Aminoglutaric acid	cytosol
C00307[c]	CDP-choline;Cytidine 5'-diphosphocholine;Citicoline	cytosol
C00309[c]	D-Ribulose;D-erythro-2-Pentulose;D-Arabinoketose;D-Arabinulose;D-Riboketose	cytosol
C00311[c]	Isocitrate;Isocitric acid;1-Hydroxytricarballylic acid;1-Hydroxypropane-1,2,3-tricarboxylic acid	cytosol
C00311[e]	Isocitrate;Isocitric acid;1-Hydroxytricarballylic acid;1-Hydroxypropane-1,2,3-tricarboxylic acid	extracellular
C00314[c]	Pyridoxine;Pyridoxol	cytosol
C00314[e]	Pyridoxine;Pyridoxol	extracellular
C00315[c]	Spermidine;N-(3-Aminopropyl)-1,4-butane-diamine	cytosol
C00315[e]	Spermidine;N-(3-Aminopropyl)-1,4-butane-diamine	extracellular
C00319[c]	Sphingosine;Sphingenine;Sphingoid;Sphing-4-enine	cytosol
C00320[c]	Thiosulfate;Hyposulfite	cytosol
C00322[c]	2-Oxoadipate;2-Oxoadipic acid	cytosol
C00325[c]	GDP-L-fucose;GDP-beta-L-fucose	cytosol
C00327[c]	L-Citrulline;2-Amino-5-ureidovaleric acid;Citrulline	cytosol
C00329[c]	D-Glucosamine;Chitosamine;2-Amino-2-deoxy-D-glucose	cytosol
C00330[c]	Deoxyguanosine;2'-Deoxyguanosine	cytosol
C00330[e]	Deoxyguanosine;2'-Deoxyguanosine	extracellular
C00332[c]	Acetoacetyl-CoA;Acetoacetyl coenzyme A;3-Acetoacetyl-CoA	cytosol
C00333[c]	D-Galacturonate;D-Galacturonic acid	cytosol
C00334[c]	4-Aminobutanoate;4-Aminobutanoic acid;4-Aminobutyrate;4-Aminobutyric acid;gamma-Aminobutyric acid;GABA	cytosol
C00337[c]	(S)-Dihydroorotate;(S)-4,5-Dihydroorotate;L-Dihydroorotate;L-Dihydroorotic acid;Dihydro-L-orotic acid	cytosol
C00341[c]	Geranyl diphosphate	cytosol
C00342[c]	Thioredoxin;Reduced thioredoxin	cytosol
C00343[c]	Thioredoxin disulfide;Oxidized thioredoxin;Thioredoxin sulfide	cytosol
C00344[c]	Phosphatidylglycerol;3-(3-sn-Phosphatidyl)glycerol;3(3-Phosphatidyl-)glycerol;PtdGro	cytosol
C00345[c]	6-Phospho-D-gluconate	cytosol
C00347[c]	Long-chain carboxylate;Long-chain carboxylic acid	cytosol
C00349[c]	2-Methyl-3-oxopropanoate;3-Oxo-2-methylpropanoate;Methylmalonate semialdehyde	cytosol
C00350[c]	Phosphatidylethanolamine;(3-Phosphatidyl)ethanolamine;(3-Phosphatidyl)-ethanolamine;Cephalin;O-(1-beta-Acyl-2-acyl-sn-glycero-3-phospho)ethanolamine;1-Acyl-2-acyl-sn-glycero-3-phosphoethanolamine;L-1-Phosphatidylethanolamine	cytosol
C00350[e]	Phosphatidylethanolamine;(3-Phosphatidyl)ethanolamine;(3-Phosphatidyl)-ethanolamine;Cephalin;O-(1-beta-Acyl-2-acyl-sn-glycero-3-phospho)ethanolamine;1-Acyl-2-acyl-sn-glycero-3-phosphoethanolamine;L-1-Phosphatidylethanolamine	extracellular
C00352[c]	D-Glucosamine 6-phosphate;D-Glucosamine phosphate	cytosol
C00354[c]	D-Fructose 1,6-bisphosphate	cytosol
C00356[c]	(S)-3-Hydroxy-3-methylglutaryl-CoA;Hydroxymethylglutaryl-CoA;Hydroxymethylglutaroyl coenzyme A;HMG-CoA;3-Hydroxy-3-methylglutaryl-CoA	cytosol
C00357[c]	N-Acetyl-D-glucosamine 6-phosphate	cytosol
C00360[c]	dAMP;2'-Deoxyadenosine 5'-phosphate;2'-Deoxyadenosine 5'-monophosphate;Deoxyadenylic acid;Deoxyadenosine monophosphate	cytosol
C00361[c]	dGDP;2'-Deoxyguanosine 5'-diphosphate	cytosol
C00362[c]	dGMP;2'-Deoxyguanosine 5'-monophosphate;2'-Deoxyguanosine 5'-phosphate;Deoxyguanylic acid;Deoxyguanosine monophosphate	cytosol
C00363[c]	dTDP;Deoxythymidine 5'-diphosphate	cytosol
C00363[e]	dTDP;Deoxythymidine 5'-diphosphate	extracellular
C00364[c]	dTMP;Thymidine 5'-phosphate;Deoxythymidine 5'-phosphate;Thymidylic acid;5'-Thymidylic acid;Thymidine monophosphate;Deoxythymidylic acid;Thymidylate	cytosol
C00365[c]	dUMP;Deoxyuridylic acid;Deoxyuridine monophosphate;Deoxyuridine 5'-phosphate;2'-Deoxyuridine 5'-phosphate	cytosol
C00369[c]	Starch;Glycogen	cytosol
C00376[c]	Retinal;Vitamin A aldehyde;Retinene;all-trans-Retinal;all-trans-Vitamin A aldehyde;all-trans-Retinene	cytosol
C00378[c]	Thiamine;Thiamin;Vitamin B1;Aneurin;Antiberiberi factor	cytosol
C00378[e]	Thiamine;Thiamin;Vitamin B1;Aneurin;Antiberiberi factor	extracellular
C00380[c]	Cytosine	cytosol
C00380[e]	Cytosine	extracellular
C00385[c]	Xanthine	cytosol
C00385[e]	Xanthine	extracellular
C00387[c]	Guanosine	cytosol
C00387[e]	Guanosine	extracellular
C00389[c]	Quercetin;3,3',4,5,7-Pentahydroxyflavone;3,5,7,3',4'-Pentahydroxyflavone	cytosol
C00390[c]	Ubiquinol;QH2;CoQH2;Ubiquinol-n	cytosol
C00392[c]	Mannitol;D-Mannitol	cytosol
C00392[e]	Mannitol;D-Mannitol	extracellular
C00395[c]	Penicillin;Penam	cytosol
C00396[c]	Pyrimidine;Pyrimidine base	cytosol
C00399[c]	Ubiquinone;Coenzyme Q;CoQ;Q	cytosol
C00404[c]	Polyphosphate;(Phosphate)n;(Phosphate)n+1;(Phosphate)n-1;(Polyphosphate)n;(Polyphosphate)n-1	cytosol
C00405[c]	D-Amino acid	cytosol
C00407[c]	L-Isoleucine;2-Amino-3-methylvaleric acid	cytosol
C00407[e]	L-Isoleucine;2-Amino-3-methylvaleric acid	extracellular
C00409[c]	Methanethiol;Methylmercaptan	cytosol
C00412[c]	Stearoyl-CoA;Stearyl-CoA;Stearyl coenzyme A	cytosol
C00415[c]	Dihydrofolate;Dihydrofolic acid;7,8-Dihydrofolate;7,8-Dihydrofolic acid;7,8-Dihydropteroylglutamate	cytosol
C00416[c]	Phosphatidate;Phosphatidic acid;1,2-Diacyl-sn-glycerol 3-phosphate;3-sn-Phosphatidate	cytosol
C00417[c]	cis-Aconitate;cis-Aconitic acid	cytosol
C00418[c]	(R)-Mevalonate;Mevalonic acid;3,5-Dihydroxy-3-methylvaleric acid	cytosol
C00422[c]	Triacylglycerol;Triglyceride	cytosol
C00424[c]	(S)-Lactaldehyde;L-Lactaldehyde;L-2-Hydroxypropionaldehyde	cytosol
C00430[c]	5-Aminolevulinate;5-Amino-4-oxopentanoate;5-Amino-4-oxovaleric acid	cytosol
C00431[c]	5-Aminopentanoate;5-Aminopentanoic acid;5-Aminovaleric acid	cytosol
C00433[c]	2,5-Dioxopentanoate;2-Oxoglutarate semialdehyde	cytosol
C00436[c]	N-Carbamoylputrescine	cytosol
C00437[c]	N-Acetylornithine;N2-Acetyl-L-ornithine	cytosol
C00438[c]	N-Carbamoyl-L-aspartate	cytosol
C00439[c]	N-Formimino-L-glutamate;N-Formimidoyl-L-glutamate	cytosol
C00440[c]	5-Methyltetrahydrofolate	cytosol
C00441[c]	L-Aspartate 4-semialdehyde;Aspartate beta-semialdehyde;L-Aspartic 4-semialdehyde	cytosol
C00445[c]	5,10-Methenyltetrahydrofolate	cytosol
C00446[c]	alpha-D-Galactose 1-phosphate;alpha-D-Galactopyranose 1-phosphate	cytosol
C00447[c]	Sedoheptulose 1,7-bisphosphate;D-Sedoheptulose 1,7-bisphosphate;D-altro-Heptulose 1,7-biphosphate	cytosol
C00448[c]	trans,trans-Farnesyl diphosphate;Farnesyl diphosphate;Farnesyl pyrophosphate;2-trans,6-trans-Farnesyl diphosphate;(2E,6E)-Farnesyl diphosphate	cytosol
C00454[c]	NDP;Nucleoside diphosphate;Nucleoside 5'-diphosphate	cytosol
C00455[c]	Nicotinamide D-ribonucleotide;NMN;Nicotinamide mononucleotide;Nicotinamide ribonucleotide;Nicotinamide nucleotide;beta-Nicotinamide D-ribonucleotide;beta-Nicotinamide ribonucleotide;beta-Nicotinamide mononucleotide	cytosol
C00458[c]	dCTP;Deoxycytidine 5'-triphosphate;Deoxycytidine triphosphate;2'-Deoxycytidine 5'-triphosphate	cytosol
C00458[e]	dCTP;Deoxycytidine 5'-triphosphate;Deoxycytidine triphosphate;2'-Deoxycytidine 5'-triphosphate	extracellular
C00459[c]	dTTP;Deoxythymidine triphosphate;Deoxythymidine 5'-triphosphate;TTP	cytosol
C00460[c]	dUTP;2'-Deoxyuridine 5'-triphosphate	cytosol
C00461[c]	Chitin;beta-1,4-Poly-N-acetyl-D-glucosamine;[1,4-(N-Acetyl-beta-D-glucosaminyl)]n;[1,4-(N-Acetyl-beta-D-glucosaminyl)]n+1	cytosol
C00462[c]	Halide;Hydrogen halide;HX;Halo acid	cytosol
C00463[c]	Indole;2,3-Benzopyrrole	cytosol
C00469[c]	Ethanol;Ethyl alcohol;Methylcarbinol	cytosol
C00470[c]	Pectate;Pectic acid;alpha-D-Polygalacturonic acid;Poly(1,4-alpha-D-galacturonate);Poly(1,4-alpha-D-galacturonate)(n);(1,4-alpha-D-Galacturonide)n;[(1->4)-alpha-D-Galacturonosyl]n;De-esterified pectin;(1,4-alpha-D-Galacturonosyl)n	cytosol
C00473[c]	Retinol;all-trans-Retinol;Vitamin A;Vitamin A1	cytosol
C00475[c]	Cytidine	cytosol
C00475[e]	Cytidine	extracellular
C00482[c]	Sinapate;Sinapic acid;3,5-Dimethoxy-4-hydroxycinnamic acid	cytosol
C00488[c]	Formamide;Methanamide	cytosol
C00489[c]	Glutarate;Glutaric acid;Pentanedioic acid;1,3-Propanedicarboxylic acid	cytosol
C00490[c]	Itaconate;Itaconic acid;Methylenesuccinic acid	cytosol
C00491[c]	L-Cystine;L-Dicysteine;L-alpha-Diamino-beta-dithiolactic acid	cytosol
C00492[c]	Raffinose;Melitose;Melitriose;Gossypose;6G-alpha-D-galactosylsucrose	cytosol
C00493[c]	Shikimate;Shikimic acid;3,4,5-Trihydroxy-1-cyclohexenecarboxylic acid	cytosol
C00498[c]	ADP-glucose;ADP-alpha-D-glucose;Adenosine diphosphoglucose	cytosol
C00504[c]	Folate;Pteroylglutamic acid;Folic acid	cytosol
C00506[c]	L-Cysteate;L-Cysteic acid;3-Sulfoalanine;2-Amino-3-sulfopropionic acid	cytosol
C00508[c]	L-Ribulose;L-erythro-Pentulose;L-Arabinoketose;L-Arabinulose;L-Riboketose	cytosol
C00510[c]	Oleoyl-CoA;(9Z)-Octadecenoyl-CoA	cytosol
C00512[c]	Benzoyl-CoA;S-Benzoyl-coenzyme A	cytosol
C00514[c]	D-Mannonate	cytosol
C00522[c]	(R)-Pantoate;Pantoate;Pantoic acid	cytosol
C00526[c]	Deoxyuridine;2-Deoxyuridine;2'-Deoxyuridine	cytosol
C00526[e]	Deoxyuridine;2-Deoxyuridine;2'-Deoxyuridine	extracellular
C00527[c]	Glutaryl-CoA	cytosol
C00530[c]	Hydroquinone;p-Benzenediol;1,4-Benzenediol;1,4-Dihydroxybenzene;Benzene-1,4-diol;Quinol;4-Hydroxyphenol	cytosol
C00531[c]	Itaconyl-CoA	cytosol
C00533[c]	Nitric oxide;NO;Nitrogen monoxide	cytosol
C00534[c]	Pyridoxamine;PM	cytosol
C00536[c]	Triphosphate;Triphosphoric acid;Tripolyphosphate;Inorganic triphosphate	cytosol
C00541[c]	Cob(II)alamin;Vitamin B12r	cytosol
C00542[c]	Cystathionine	cytosol
C00544[c]	Homogentisate;Homogentisic acid;2,5-Dihydroxyphenylacetic acid;2,5-Dihydroxyphenylacetate	cytosol
C00546[c]	Methylglyoxal;Pyruvaldehyde;Pyruvic aldehyde;2-Ketopropionaldehyde;2-Oxopropanal	cytosol
C00548[c]	Phenyl acetate;Acetylphenol;Acetic acid,phenyl ester	cytosol
C00555[c]	4-Aminobutyraldehyde;4-Aminobutanal	cytosol
C00558[c]	D-Tagaturonate;D-Tagaturonic acid	cytosol
C00559[c]	Deoxyadenosine;2'-Deoxyadenosine	cytosol
C00559[e]	Deoxyadenosine;2'-Deoxyadenosine	extracellular
C00562[c]	Phosphoprotein	cytosol
C00565[c]	Trimethylamine;(CH3)3N;N,N-Dimethylmethanamine	cytosol
C00566[c]	(3S)-Citryl-CoA	cytosol
C00568[c]	4-Aminobenzoate;ABEE;4-Aminobenzoic acid;p-Aminobenzoate	cytosol
C00575[c]	3',5'-Cyclic AMP;Cyclic adenylic acid;Cyclic AMP;Adenosine 3',5'-phosphate;Adenosine 3',5'-cyclic phosphate;cAMP	cytosol
C00576[c]	Betaine aldehyde	cytosol
C00577[c]	D-Glyceraldehyde	cytosol
C00579[c]	Dihydrolipoamide;Dihydrothioctamide	cytosol
C00580[c]	Dimethyl sulfide;Methyl sulfide;Methyl thioether	cytosol
C00582[c]	Phenylacetyl-CoA;Phenylacetyl coenzyme A	cytosol
C00583[c]	Propane-1,2-diol;1,2-Propanediol;Propylene glycol	cytosol
C00585[c]	Protein tyrosine;[Protein]-L-tyrosine	cytosol
C00590[c]	Coniferyl alcohol;Coniferol;4-(3-Hydroxy-1-propenyl)-2-methoxyphenol;trans-Coniferyl alcohol	cytosol
C00591[c]	N-Acylneuraminate	cytosol
C00596[c]	2-Hydroxy-2,4-pentadienoate;cis-2-Hydroxypenta-2,4-dienoate;Oxopent-4-enoate;2-Oxopent-4-enoate;2-Hydroxypenta-2,4-dienoate	cytosol
C00602[c]	beta-D-Galactoside	cytosol
C00605[c]	2,3-Dehydroacyl-CoA;Dehydroacyl-CoA	cytosol
C00606[c]	3-Sulfino-L-alanine;L-Cysteinesulfinic acid;3-Sulphino-L-alanine;3-Sulfinoalanine	cytosol
C00613[c]	Protein-L-arginine;Peptide L-arginine	cytosol
C00614[c]	Protein glutamate;Protein L-glutamate	cytosol
C00615[c]	Protein histidine;Protein L-histidine;[Protein]-L-histidine	cytosol
C00617[c]	UDP-D-galacturonate;UDPgalacturonate;UDP-alpha-D-galacturonate	cytosol
C00620[c]	alpha-D-Ribose 1-phosphate;Ribose 1-phosphate;D-Ribose 1-phosphate	cytosol
C00624[c]	N-Acetyl-L-glutamate;N-Acetyl-L-glutamic acid	cytosol
C00627[c]	Pyridoxine phosphate;Pyridoxine 5'-phosphate;Pyridoxine 5-phosphate;Pyridoxol 5'-phosphate	cytosol
C00630[c]	2-Methylpropanoyl-CoA;2-Methylpropionyl-CoA;Isobutyryl-CoA	cytosol
C00631[c]	2-Phospho-D-glycerate;D-Glycerate 2-phosphate;2-Phospho-(R)-glycerate	cytosol
C00631[e]	2-Phospho-D-glycerate;D-Glycerate 2-phosphate;2-Phospho-(R)-glycerate	extracellular
C00632[c]	3-Hydroxyanthranilate;3-Hydroxyanthranilic acid	cytosol
C00636[c]	D-Mannose 1-phosphate;alpha-D-Mannose 1-phosphate	cytosol
C00637[c]	Indole-3-acetaldehyde;2-(Indol-3-yl)acetaldehyde;Indoleacetaldehyde	cytosol
C00638[c]	Long-chain fatty acid;Higher fatty acid	cytosol
C00640[c]	(3S)-3-Hydroxyacyl-CoA;(S)-3-Hydroxyacyl-CoA	cytosol
C00641[c]	1,2-Diacyl-sn-glycerol;1,2-Diacylglycerol;L-1,2-Diacylglycerol	cytosol
C00644[c]	D-Mannitol 1-phosphate	cytosol
C00645[c]	N-Acetyl-D-mannosamine;2-Acetamido-2-deoxy-D-mannose	cytosol
C00647[c]	Pyridoxamine phosphate;Pyridoxamine 5'-phosphate;Pyridoxamine 5-phosphate	cytosol
C00655[c]	Xanthosine 5'-phosphate;Xanthylic acid;XMP;(9-D-Ribosylxanthine)-5'-phosphate	cytosol
C00658[c]	trans-2,3-Dehydroacyl-CoA;trans-2-Enoyl-CoA;trans-2,3-Didehydroacyl-CoA;trans-Didehydroacyl-CoA;(2E)-2-Enoyl-CoA	cytosol
C00662[c]	Reduced adrenal ferredoxin;Reduced adrenodoxin	cytosol
C00666[c]	LL-2,6-Diaminoheptanedioate;LL-2,6-Diaminopimelate;LL-2,6-Diaminopimelic acid	cytosol
C00667[c]	Oxidized adrenal ferredoxin;Oxidized adrenodoxin	cytosol
C00668[c]	alpha-D-Glucose 6-phosphate	cytosol
C00669[c]	gamma-L-Glutamyl-L-cysteine;L-gamma-Glutamylcysteine;5-L-Glutamyl-L-cysteine;gamma-Glutamylcysteine	cytosol
C00670[c]	sn-Glycero-3-phosphocholine;Glycerophosphocholine	cytosol
C00671[c]	(S)-3-Methyl-2-oxopentanoic acid;(S)-3-Methyl-2-oxopentanoate;(3S)-3-Methyl-2-oxopentanoic acid;(3S)-3-Methyl-2-oxopentanoate	cytosol
C00672[c]	2-Deoxy-D-ribose 1-phosphate;2-Deoxy-alpha-D-ribose 1-phosphate	cytosol
C00673[c]	2-Deoxy-D-ribose 5-phosphate	cytosol
C00676[c]	Deoxynucleoside 5'-phosphate;2'-Deoxynucleoside 5'-phosphate;2'-Deoxyribonucleoside 5'-phosphate;2'-Deoxynucleoside 5'-monophosphate;2'-Deoxyribonucleoside 5'-monophosphate	cytosol
C00677[c]	Deoxynucleoside triphosphate;2'-Deoxyribonucleoside 5'-triphosphate;2'-Deoxyribonucleoside triphosphate	cytosol
C00680[c]	meso-2,6-Diaminoheptanedioate;meso-2,6-Diaminopimelate;meso-2,6-Diaminopimelic acid;meso-Diaminoheptanedioate	cytosol
C00680[e]	meso-2,6-Diaminoheptanedioate;meso-2,6-Diaminopimelate;meso-2,6-Diaminopimelic acid;meso-Diaminoheptanedioate	extracellular
C00681[c]	1-Acyl-sn-glycerol 3-phosphate;2-Lysophosphatidate;Lysophosphatidate;Lysophosphatidic acid	cytosol
C00685[c]	3-Oxoacyl-[acyl-carrier protein]	cytosol
C00688[c]	dTDP-4-dehydro-beta-L-rhamnose;dTDP-4-dehydro-6-deoxy-beta-L-mannose;dTDP-4-oxo-6-deoxy-L-mannose;dTDP-4-oxo-L-rhamnose	cytosol
C00689[c]	alpha,alpha'-Trehalose 6-phosphate;Trehalose 6-phosphate	cytosol
C00692[c]	UDP-N-acetylmuramoyl-L-alanyl-D-glutamate;UDP-N-acetyl-alpha-D-muramoyl-L-alanyl-D-glutamate	cytosol
C00692[e]	UDP-N-acetylmuramoyl-L-alanyl-D-glutamate;UDP-N-acetyl-alpha-D-muramoyl-L-alanyl-D-glutamate	extracellular
C00693[c]	trans-2,3-Dehydroacyl-[acyl-carrier protein];trans-2-Enoyl-[acyl-carrier protein]	cytosol
C00698[c]	Cl-;Chloride;Chloride ion	cytosol
C00700[c]	XTP;Xanthosine 5'-triphosphate	cytosol
C00704[c]	Superoxide;O2.-;Superoxide anion;O2-	cytosol
C00705[c]	dCDP;2'-Deoxycytidine diphosphate;2'-Deoxycytidine 5'-diphosphate	cytosol
C00712[c]	(9Z)-Octadecenoic acid;(Z)-Octadec-9-enoic acid;Oleate;Oleic acid	cytosol
C00718[c]	Amylose;Amylose chain;(1,4-alpha-D-Glucosyl)n;(1,4-alpha-D-Glucosyl)n+1;(1,4-alpha-D-Glucosyl)n-1;4-{(1,4)-alpha-D-Glucosyl}(n-1)-D-glucose;1,4-alpha-D-Glucan	cytosol
C00719[c]	Betaine;Trimethylaminoacetate;Glycine betaine;N,N,N-Trimethylglycine;Trimethylammonioacetate	cytosol
C00721[c]	Dextrin	cytosol
C00726[c]	Nitrile;R-CN	cytosol
C00740[c]	D-Serine	cytosol
C00741[c]	Diacetyl;Biacetyl;Dimethylglyoxal;2,3-Butanedione	cytosol
C00748[c]	Siroheme	cytosol
C00756[c]	1-Octanol	cytosol
C00760[c]	Cellulose;(1,4-beta-D-Glucosyl)n;(1,4-beta-D-Glucosyl)n+1;(1,4-beta-D-Glucosyl)n-1;1,4-beta-D-Glucan;Microcrystalline cellulose	cytosol
C00785[c]	Urocanate;Urocanic acid	cytosol
C00787[c]	tRNA(Tyr)	cytosol
C00789[c]	CDP-ribitol;CDP-L-ribitol;CDP 5-ester with D-ribitol	cytosol
C00791[c]	Creatinine;1-Methylglycocyamidine	cytosol
C00794[c]	D-Sorbitol;D-Glucitol;L-Gulitol;Sorbitol	cytosol
C00804[c]	Propynoate;Propiolic acid;Acetylenecarboxylic acid;Acetylenemonocarboxylate	cytosol
C00810[c]	(R)-Acetoin;(R)-2-Acetoin;(R)-3-Hydroxy-2-butanone;(R)-Dimethylketol;(R)-3-Hydroxybutan-2-one	cytosol
C00811[c]	4-Coumarate;p-Coumaric acid;trans-4-Hydroxycinnamate;trans-p-Hydroxycinnamate;4-Hydroxycinnamic acid;4-Hydroxycinnamate	cytosol
C00812[c]	Alkyl thiol	cytosol
C00818[c]	D-Glucarate;D-Glucaric acid;L-Gularic acid;D-Saccharic acid;D-Glucosaccharic acid;Glucaric acid;Glucarate	cytosol
C00819[c]	D-Glutamine;D-2-Aminoglutaramic acid	cytosol
C00821[c]	DNA adenine;Adenine in DNA	cytosol
C00826[c]	L-Arogenate;L-Arogenic acid;Pretyrosine	cytosol
C00828[c]	Menaquinone;Vitamin K2	cytosol
C00828[e]	Menaquinone;Vitamin K2	extracellular
C00831[c]	Pantetheine;(R)-Pantetheine	cytosol
C00836[c]	Sphinganine;Dihydrosphingosine;2-Amino-1,3-dihydroxyoctadecane	cytosol
C00842[c]	dTDP-glucose;dTDP-D-glucose;dTDP-alpha-D-glucose	cytosol
C00853[c]	Cob(I)alamin;Cbl;Vitamin B12s	cytosol
C00856[c]	DNA cytosine;Cytosine (in DNA)	cytosol
C00857[c]	Deamino-NAD+;Deamido-NAD+;Deamido-NAD;Nicotinic acid adenine dinucleotide	cytosol
C00860[c]	L-Histidinol	cytosol
C00864[c]	Pantothenate;Pantothenic acid;(R)-Pantothenate	cytosol
C00868[c]	tRNA uridine;Uracil in tRNA	cytosol
C00870[c]	4-Nitrophenol;p-Nitrophenol;PNP;Niphen;4-Hydroxynitrobenzene	cytosol
C00877[c]	Crotonoyl-CoA;Crotonyl-CoA;2-Butenoyl-CoA;trans-But-2-enoyl-CoA;But-2-enoyl-CoA;(E)-But-2-enoyl-CoA;(2E)-But-2-enoyl-CoA	cytosol
C00881[c]	Deoxycytidine;2'-Deoxycytidine	cytosol
C00881[e]	Deoxycytidine;2'-Deoxycytidine	extracellular
C00882[c]	Dephospho-CoA;Dephosphocoenzyme A;3'-Dephospho-CoA	cytosol
C00885[c]	Isochorismate;Isochorismic acid	cytosol
C00886[c]	L-Alanyl-tRNA;L-Alanyl-tRNA(Ala)	cytosol
C00894[c]	Propenoyl-CoA;Acryloyl-CoA;Acrylyl-CoA	cytosol
C00900[c]	2-Acetolactate	cytosol
C00905[c]	D-Fructuronate;D-Fructuronic acid	cytosol
C00911[c]	Ribonucleoside	cytosol
C00918[c]	Chloramphenicol	cytosol
C00921[c]	Dihydropteroate;7,8-Dihydropteroate	cytosol
C00923[c]	Ferricytochrome	cytosol
C00924[c]	Ferrocytochrome	cytosol
C00931[c]	Porphobilinogen	cytosol
C00942[c]	3',5'-Cyclic GMP;Guanosine 3',5'-cyclic monophosphate;Guanosine 3',5'-cyclic phosphate;Cyclic GMP;cGMP	cytosol
C00944[c]	3-Dehydroquinate;3-Dehydroquinic acid;5-Dehydroquinate;5-Dehydroquinic acid	cytosol
C00954[c]	Indole-3-acetate;Indole-3-acetic acid;(Indol-3-yl)acetate;Indoleacetate;Indoleacetic acid;(1H-indol-3-yl)acetate;IAA	cytosol
C00956[c]	L-2-Aminoadipate;L-alpha-Aminoadipate;L-alpha-Aminoadipic acid;L-2-Aminoadipic acid;L-2-Aminohexanedioate	cytosol
C00957[c]	Mercaptopyruvate;2-Oxo-3-sulfanylpropanoate;3-Mercaptopyruvic acid;3-Mercaptopyruvate	cytosol
C00958[c]	Plasmenylcholine;Choline plasmalogen;1-Alkenyl-2-acylglycerophosphocholine;2-Acyl-1-(1-alkenyl)-sn-glycero-3-phosphocholine	cytosol
C00966[c]	2-Dehydropantoate	cytosol
C00972[c]	Aromatic oxo acid	cytosol
C00979[c]	O-Acetyl-L-serine;O3-Acetyl-L-serine	cytosol
C00984[c]	alpha-D-Galactose	cytosol
C00986[c]	1,3-Diaminopropane;Trimethylenediamine;1,3-Propanediamine;Propane-1,3-diamine	cytosol
C00988[c]	2-Phosphoglycolate;Phosphoglycolic acid	cytosol
C00991[c]	alpha-D-Aldose 1-phosphate;beta-L-Aldose 1-phosphate;Monosaccharide 1-phosphate	cytosol
C00993[c]	D-Alanyl-D-alanine;D-Ala-D-Ala	cytosol
C00993[e]	D-Alanyl-D-alanine;D-Ala-D-Ala	extracellular
C00996[c]	Ferricytochrome b5	cytosol
C00997[c]	Ferricytochrome c2	cytosol
C00999[c]	Ferrocytochrome b5	cytosol
C01000[c]	Ferrocytochrome c2	cytosol
C01005[c]	O-Phospho-L-serine;L-O-Phosphoserine;3-Phosphoserine;Dexfosfoserine;3-Phospho-L-serine	cytosol
C01007[c]	Reduced riboflavin	cytosol
C01021[c]	Aromatic amino acid;Aromatic L-amino acid	cytosol
C01024[c]	Hydroxymethylbilane	cytosol
C01031[c]	S-Formylglutathione	cytosol
C01036[c]	4-Maleylacetoacetate;4-Maleylacetoacetic acid	cytosol
C01037[c]	7,8-Diaminononanoate;7,8-Diaminopelargonic acid;DAPA	cytosol
C01046[c]	N-Methyl-L-glutamate;N-Methyl-L-glutamic acid	cytosol
C01050[c]	UDP-N-acetylmuramate;UDP-N-acetyl-alpha-D-muramate;UDP-N-acetylmuramic acid;UDP-MurNAc	cytosol
C01050[e]	UDP-N-acetylmuramate;UDP-N-acetyl-alpha-D-muramate;UDP-N-acetylmuramic acid;UDP-MurNAc	extracellular
C01051[c]	Uroporphyrinogen III	cytosol
C01061[c]	4-Fumarylacetoacetate;4-Fumarylacetoacetic acid;Fumarylacetoacetate	cytosol
C01063[c]	6-Carboxyhexanoyl-CoA;Pimeloyl-CoA	cytosol
C01068[c]	D-Ribitol 5-phosphate;Ribitol 5-phosphate;L-Ribitol 1-phosphate	cytosol
C01077[c]	O-Acetyl-L-homoserine;O-Acetylhomoserine	cytosol
C01079[c]	Protoporphyrinogen IX	cytosol
C01081[c]	Thiamin monophosphate;Thiamine monophosphate;Thiamin phosphate;Thiamine phosphate;TMP	cytosol
C01083[c]	alpha,alpha-Trehalose;alpha,alpha'-Trehalose;Trehalose	cytosol
C01083[e]	alpha,alpha-Trehalose;alpha,alpha'-Trehalose;Trehalose	extracellular
C01086[c]	(3R)-3-Hydroxyacyl-CoA;(R)-3-Hydroxyacyl-CoA	cytosol
C01087[c]	(R)-2-Hydroxyglutarate;(R)-Hydroxyglutarate	cytosol
C01092[c]	8-Amino-7-oxononanoate;8-Amino-7-oxononanoic acid;7-Keto-8-aminopelargonic acid;KAPA	cytosol
C01094[c]	D-Fructose 1-phosphate	cytosol
C01096[c]	Sorbitol 6-phosphate;D-Sorbitol 6-phosphate;D-Glucitol 6-phosphate	cytosol
C01097[c]	D-Tagatose 6-phosphate	cytosol
C01100[c]	L-Histidinol phosphate	cytosol
C01101[c]	L-Ribulose 5-phosphate	cytosol
C01102[c]	O-Phospho-L-homoserine	cytosol
C01103[c]	Orotidine 5'-phosphate;Orotidylic acid	cytosol
C01104[c]	Trimethylamine N-oxide;(CH3)3NO	cytosol
C01112[c]	D-Arabinose 5-phosphate	cytosol
C01117[c]	Nucleoside 5'-phosphate	cytosol
C01118[c]	O-Succinyl-L-homoserine;O4-Succinyl-L-homoserine;O-Succinylhomoserine	cytosol
C01120[c]	Sphinganine 1-phosphate;Dihydrosphingosine 1-phosphate	cytosol
C01122[c]	cis-2,3-Dehydroacyl-CoA	cytosol
C01127[c]	4-Hydroxy-2-oxoglutarate;4-Hydroxy-2-oxoglutaric acid	cytosol
C01132[c]	N-Acetyl-D-galactosamine;N-Acetyl-D-chondrosamine;2-Acetamido-2-deoxy-D-galactose	cytosol
C01134[c]	Pantetheine 4'-phosphate;4'-Phosphopantetheine;Phosphopantetheine;D-Pantetheine 4'-phosphate	cytosol
C01144[c]	(S)-3-Hydroxybutanoyl-CoA;(S)-3-Hydroxybutyryl-CoA	cytosol
C01149[c]	4-Trimethylammoniobutanal	cytosol
C01153[c]	Orthophosphoric monoester;Phosphate monoester	cytosol
[truncated: 1,199 more rows]
