# Supplementary material for: Screening of Potential Drug Targets Based on the Genome-Scale Metabolic Network Model of Vibrio parahaemolyticus
Source: Curr Issues Mol Biol. 2025 Jul 21;47(7):575. doi: 10.3390/cimb47070575 (PMC12293652; doi:10.3390/cimb47070575)
Supplement: Supplementary file 1 [file cimb-47-00575-s001.zip › Supplementary File S2.xlsx]

## Sheet: essential metabolites
essential metabolites	shrimp metabolites
ADPHEP[c]
C00002[c]	currency metabolites
C00003[c]	currency metabolites
C00006[c]	currency metabolites
C00008[c]	currency metabolites
C00009[c]	currency metabolites
C00010[c]	currency metabolites
C00013[c]	shrimp metabolites
C00014[c]	currency metabolites
C00015[c]	currency metabolites
C00016[c]	currency metabolites
C00024[c]	shrimp metabolites
C00029[c]	shrimp metabolites
C00037[c]	shrimp metabolites
C00041[c]	currency metabolites
C00043[c]	shrimp metabolites
C00061[c]	shrimp metabolites
C00063[c]	currency metabolites
C00075[c]	currency metabolites
C00101[c]	currency metabolites
C00103[c]	shrimp metabolites
C00105[c]	currency metabolites
C00131[c]	shrimp metabolites
C00133[c]
C00286[c]	shrimp metabolites
C00314[c]	shrimp metabolites
C00350[c]	shrimp metabolites
C00352[c]	shrimp metabolites
C00363[c]	shrimp metabolites
C00458[c]	shrimp metabolites
C00498[c]
C00680[c]	shrimp metabolites
C00692[c]
C00828[c]	shrimp metabolites
C00993[c]
C01050[c]
C01212[c]
C03892[c]	shrimp metabolites
C04501[c]	shrimp metabolites
C04576[c]
C04877[c]
C05345[c]	shrimp metabolites
C05973[c]	shrimp metabolites
C06156[c]	shrimp metabolites
C17556[c]
