# Supplementary material for: Screening of Potential Drug Targets Based on the Genome-Scale Metabolic Network Model of Vibrio parahaemolyticus
Source: Curr Issues Mol Biol. 2025 Jul 21;47(7):575. doi: 10.3390/cimb47070575 (PMC12293652; doi:10.3390/cimb47070575)
Supplement: Supplementary file 1 [file cimb-47-00575-s001.zip › Supplementary File S3.xlsx]

## Sheet: Sheet1
ReactionID	MinFlux	MaxFlux	FluxRange
B00001	1.81818	1.81818	8.18182e-07
E00001	0	0	0
E00002	-5	500	505
E00003	-5	0	5
E00004	-5	1000	1005
E00005	-5	0	5
E00006	0	0	0
E00007	-5	1000	1005
E00008	-5	1000	1005
E00009	-5	1000	1005
E00010	-5	1000	1005
E00011	-5	1000	1005
E00012	-5	1000	1005
E00013	-5	1000	1005
E00014	-5	1000	1005
E00015	-5	1000	1005
E00016	-5	1000	1005
E00017	-5	1000	1005
E00018	-5	1000	1005
E00019	-5	1000	1005
E00020	0	1000	1000
E00021	-5	1000	1005
E00022	-5	1000	1005
E00023	-1	1000	1001
E00024	-5	1000	1005
E00025	0	1000	1000
E00026	0	1000	1000
E00027	-5	1000	1005
E00028	-5	1000	1005
E00029	-5	1000	1005
E00030	-5	1000	1005
E00031	0	0	0
E00032	0	1000	1000
E00033	0	521.059	521.059
E00034	-5	1000	1005
E00035	0	1000	1000
E00036	0	1000	1000
E00037	0	999.909	999.909
E00038	0	1000	1000
E00039	0	1000	1000
E00040	0	1000	1000
E00041	-5	1000	1005
E00042	0	694.745	694.745
E00043	0	1000	1000
E00044	0	0	0
E00045	0	4.90909	4.90909
E00046	-5	0	5
E00047	-5	1000	1005
E00048	-5	1000	1005
E00049	-5	1000	1005
E00050	0	1000	1000
E00051	-5	1000	1005
E00052	-5	1000	1005
E00053	-5	1000	1005
E00054	0	0	0
E00055	-5	1000	1005
E00056	-5	1000	1005
E00057	-5	1000	1005
E00058	-5	1000	1005
E00059	-5	1000	1005
E00060	-5	1000	1005
E00061	-5	1000	1005
E00062	-5	1000	1005
E00063	-5	1000	1005
E00064	-5	1000	1005
E00065	-5	1000	1005
E00066	-5	1000	1005
E00067	-5	1000	1005
E00068	-5	1000	1005
E00069	-5	1000	1005
E00070	0	0	0
E00071	-5	1000	1005
E00072	0	1000	1000
E00073	0	0	0
E00074	0	0	0
E00075	-5	1000	1005
E00076	-5	1000	1005
E00077	-5	1000	1005
E00078	1.81818	1.81818	8.18182e-07
E00079	-5	1000	1005
E00080	-5	999.957	1004.96
E00081	-1	-1	4.5e-07
E00082	-5	999.951	1004.95
E00083	0	999.944	999.944
E00084	-5	1000	1005
E00085	0	999.627	999.627
E00086	-5	1000	1005
E00087	0	5.34115	5.34115
E00088	0	1000	1000
E00089	0	12.2911	12.2911
E00090	0	1000	1000
E00091	0	12.8581	12.8581
E00092	-0.853524	9.67389	10.5274
E00093	0	2.45455	2.45455
E00094	-5	-0.150233	4.84977
E00095	0	999.955	999.955
E00096	-1.47577	2.38054	3.85631
E00097	-5	-0.0239236	4.97608
E00098	0	0	0
E00099	0	12.2911	12.2911
E00100	-2.5	-0.0454545	2.45455
E00101	0	1000	1000
E00102	0	4.90909	4.90909
E00103	0.0454545	2.5	2.45455
E00104	-5	1000	1005
E00105	0	999.955	999.955
E00106	0	499.955	499.955
E00107	-5	-0.0220909	4.97791
E00108	-5	999.909	1004.91
E00109	-5	-0.090909	4.90909
E00110	-9.12346	-0.0403091	9.08315
E00111	-5	1000	1005
E00112	-3.46914	-0.0153273	3.45381
E00113	-5	4.97638	9.97638
E00114	0	999.946	999.946
E00115	-5	999.929	1004.93
E00116	-5	4.97638	9.97638
E00117	-5	1000	1005
E00118	-1000	1000	2000
E00119	-5	1000	1005
E00120	-2.07407	999.981	1002.05
E00121	-1000	-0.0102545	999.99
E00122	-5	1000	1005
E00123	-1000	-0.0454545	999.955
T00001	0	0	0
T00002	-500	5	505
T00003	-1000	1000	2000
T00004	-1000	1000	2000
T00005	-1000	5	1005
T00006	0	5	5
T00007	0	0	0
T00008	-1000	5	1005
T00009	-1000	5	1005
T00010	-1000	5	1005
T00011	-5	1000	1005
T00012	-1000	5	1005
T00013	-1000	1000	2000
T00014	-1000	1000	2000
T00015	-5	1000	1005
T00016	-1000	1000	2000
T00017	-1000	1000	2000
T00018	-1000	1000	2000
T00019	-1000	5	1005
T00020	-1000	1000	2000
T00021	-1000	1000	2000
T00022	-1000	1000	2000
T00023	-1000	5	1005
T00024	-1000	1000	2000
T00025	-1000	1000	2000
T00026	-1000	1000	2000
T00027	-1000	1000	2000
T00028	-1000	0	1000
T00029	-1000	1000	2000
T00030	-1000	5	1005
T00031	-1000	1000	2000
T00032	-1000	1000	2000
T00033	-1000	1000	2000
T00034	-1000	1000	2000
T00035	-1000	0	1000
T00036	-5	1000	1005
T00037	-1000	5	1005
T00038	-1000	5	1005
T00039	-1000	1000	2000
T00040	-1000	1000	2000
T00041	-1000	1000	2000
T00042	-1000	1000	2000
T00043	-1000	1000	2000
T00044	-1000	1000	2000
T00045	0	0	0
T00046	-1000	1000	2000
T00047	-1000	1000	2000
T00048	-1000	1000	2000
T00049	-1000	1000	2000
T00050	-1000	1000	2000
T00051	-1000	1000	2000
T00052	-1000	1000	2000
T00053	-1000	1000	2000
T00054	-1000	1000	2000
T00055	-1000	1000	2000
T00056	-1000	1000	2000
T00057	-1000	1000	2000
T00058	-1000	0	1000
T00059	-1000	1000	2000
T00060	-1000	1000	2000
T00061	-1000	1000	2000
T00062	-1000	1000	2000
T00063	-1000	1000	2000
T00064	-1000	1000	2000
T00065	-1000	1000	2000
T00066	-1000	1000	2000
T00067	-1000	1000	2000
T00068	-1000	1000	2000
T00069	-1000	1000	2000
T00070	-1000	1000	2000
T00071	-1000	1000	2000
T00072	-1000	1000	2000
T00073	-1000	1000	2000
T00074	-1000	1000	2000
T00075	-1000	1000	2000
T00076	-1000	1000	2000
T00077	-10	1000	1010
T00078	-10	1000	1010
T00079	-1000	1000	2000
T00080	-1000	1000	2000
T00081	-1000	1000	2000
T00082	-1000	1000	2000
T00083	-1000	1000	2000
T00084	-1000	1000	2000
T00085	-1000	1000	2000
T00086	-1000	1000	2000
T00087	-1000	1000	2000
T00088	-1000	1000	2000
T00089	-1000	1000	2000
T00090	-1000	1000	2000
T00091	-1000	1000	2000
T00092	0	0	0
T00093	-1000	5	1005
T00094	-1000	1000	2000
T00095	-1000	5	1005
T00096	0	0	0
T00097	-1000	5	1005
T00098	-1000	5	1005
T00099	-5	1000	1005
T00100	-1000	5	1005
T00101	-1000	5	1005
T00102	-1000	5	1005
T00103	-1000	5	1005
T00104	-1000	5	1005
T00105	-1000	5	1005
T00106	-1000	5	1005
T00107	-1000	5	1005
T00108	-1000	5	1005
T00109	-1000	5	1005
T00110	-1000	5	1005
T00111	-1000	5	1005
T00112	0	0	0
T00113	-1000	1000	2000
T00114	-5	1000	1005
T00115	-1000	1000	2000
T00116	1.81818	1.81818	8.18182e-07
T00117	-1	-1	4.5e-07
T00118	0	999.944	999.944
T00119	0	999.627	999.627
T00120	0	5.34115	5.34115
T00121	0	12.2911	12.2911
T00122	0	12.8581	12.8581
T00123	0	2.45455	2.45455
T00124	0	999.955	999.955
T00125	-5	1000	1005
T00126	-5	1000	1005
T00127	-5	999.957	1004.96
T00128	-5	999.951	1004.95
T00129	-5	1000	1005
T00130	-5	1000	1005
T00131	0	1000	1000
T00132	0	1000	1000
T00133	-0.853524	9.67389	10.5274
T00134	-5	-0.150233	4.84977
T00135	-1.47577	2.38054	3.85631
T00136	-5	-0.0239236	4.97608
T00137	0	0	0
T00138	-2.5	-0.0454545	2.45455
T00139	0	1000	1000
T00140	0	4.90909	4.90909
T00141	0.0454545	2.5	2.45455
T00142	-5	1000	1005
T00143	-1000	-0.0454545	999.955
T00144	0	499.955	499.955
T00145	-5	-0.0220909	4.97791
T00146	-5	999.909	1004.91
T00147	-5	-0.0909091	4.90909
T00148	-9.12346	-0.0403091	9.08315
T00149	-1000	1000	2000
T00150	-5	1000	1005
T00151	-3.46914	-0.0153273	3.45381
T00152	-5	4.97638	9.97638
T00153	0	999.946	999.946
T00154	-1000	1000	2000
T00155	-1000	1000	2000
T00156	-5	999.929	1004.93
T00157	-5	4.97638	9.97638
T00158	-5	1000	1005
T00159	-1000	1000	2000
T00160	-1000	1000	2000
T00161	-10	1000	1010
T00162	-2.07407	999.981	1002.05
T00163	-1000	-0.0102545	999.99
X00001	0	0	0
X00002	0.0563636	1000	999.944
X00003	0.372727	1000	999.627
X00004	0.165454	5.50661	5.34115
X00005	0.0545454	12.3457	12.2911
X00006	0.0618182	12.9199	12.8581
X00007	0.0454545	1000	999.955
X00008	0.0454545	2.5	2.45455
X00009	0.0454545	2.5	2.45455
R10159	0	0	0
R01323	0	1000	1000
R12423	0	0	0
R00802	0	0	0
R12391	0	0	0
R12603	0	0	0
R06087	0	0	0
R12202	0	0	0
R04673	-1000	1000	2000
R00572	-1000	1000	2000
R06144	0	0	0
R07342	0	0	0
R00362	-1000	1000	2000
R11444	0	0	0
R12067	0	0	0
R12658	0	0	0
R00835	-1000	1000	2000
R11557	0	0	0
R02171	0	0	0
R06861	-1000	1000	2000
R02298	0	0	0
R11547	0	0	0
R06249	0	0	0
R00081	-1000	1000	2000
R07059	0	0	0
R07060	0	0	0
R00758	-1000	1000	2000
R00769	-1000	1000	2000
R11188	0	0	0
R01100	-1000	0	1000
R12427	0	0	0
R02508	0	0	0
R06091	0	0	0
R06070	0	0	0
R06093	0	0	0
R06096	0	0	0
R06142	0	0	0
R06152	0	0	0
R00390	0	0	0
R04386	-1000	0	1000
R09768	0	0	0
R04385	-1000	0	1000
R08939	0	0	0
R10776	0	0	0
R04482	0	0	0
R12620	0	0	0
R10208	-1000	0	1000
R07314	0	0	0
R10757	0	0	0
R10531	0	0	0
R04316	0	0	0
R03910	0	0	0
R06251	0	0	0
R08386	0	0	0
R01556	0	0	0
R05595	0	0	0
R00624	0	0	0
R08511	0	0	0
R04805	0	0	0
R04506	0	0	0
R12152	0	694.745	694.745
R04733	0	0	0
R03473	-1000	1000	2000
R09832	0	0	0
R12676	0	0	0
R00004	-1000	1000	2000
R00138	0	1000	1000
R02585	0	0	0
R10268	0	0	0
R12589	0	0	0
R02597	0	0	0
R04433	-1000	1000	2000
R00539	-1000	0	1000
R10901	0	0	0
R08657	-1000	1000	2000
R00626	0	0	0
R03474	-1000	1000	2000
R00444	-1000	1000	2000
R03060	0	0	0
R06134	0	0	0
R00145	-1000	1000	2000
R07641	-1000	1000	2000
R00146	-1000	1000	2000
R06132	0	0	0
R03120	0	0	0
R02622	0	0	0
R12049	0	0	0
R00424	0	0	0
R10648	0	0	0
R12212	0	1000	1000
R00188	0	1000	1000
R12217	0	0	0
R10938	0	0	0
R09995	0	1000	1000
R03601	0	1000	1000
R12571	0	0	0
R10647	0	0	0
R11104	0	0	0
R01216	0	1000	1000
R02853	0	0	0
R12621	0	0	0
R06088	0	0	0
R00365	-1000	1000	2000
R02760	0	500	500
R07176	-5	1000	1005
R07282	-1000	1000	2000
R00331	-1000	1000	2000
R08512	0	0	0
R06974	-1000	0	1000
R12578	0	0	0
R00767	-1000	1000	2000
R12635	0	0	0
R06285	0	0	0
R09763	0	0	0
R09764	0	0	0
R09766	0	0	0
R06178	0	0	0
R08614	0	0	0
R06001	0	0	0
R00538	0	0	0
R00659	-1000	1000	2000
R09765	0	0	0
R03986	0	0	0
R02953	0	0	0
R03528	0	0	0
R08247	0	0	0
R03643	0	0	0
R02616	0	0	0
R10283	0	0	0
R03923	0	0	0
R01106	-1000	1000	2000
R03411	0	0	0
R10806	0	0	0
R00597	0	0	0
R12024	0	0	0
R12390	0	0	0
R00380	0	0	0
R09493	0	0	0
R11528	-1000	1000	2000
R06131	-1000	1000	2000
R00600	0	0	0
R02961	0	0	0
R12657	0	0	0
R00594	0	0	0
R07608	0	0	0
R04672	-1000	0	1000
R07606	0	0	0
R04090	0	0	0
R07237	0	0	0
R00651	0	0	0
R11100	0	1000	1000
R12690	0	1000	1000
R00922	0	0	0
R04225	0	0	0
R02047	0	0	0
R07285	0	0	0
R02917	0	0	0
R08575	-1000	1000	2000
R12689	0	1000	1000
R05837	0	0	0
R06114	-1000	1000	2000
R00724	-1000	1000	2000
R04519	0	0	0
R07232	0	0	0
R10816	0	0	0
R04781	0	0	0
R01403	0	1000	1000
R02767	0	1000	1000
R07297	0	0	0
R10463	0	0	0
R10845	0	0	0
R12035	0	0	0
R04945	0	0	0
R03813	0	0	0
R11700	0	0	0
R02940	0	0	0
R10137	0	0	0
R04928	0	0	0
R04771	0	0	0
R00162	0	0	0
R00770	-1000	1000	2000
R04935	0	0	0
R00094	-1000	0	1000
R00601	0	0	0
R11659	0	0	0
R04190	0	0	0
R02688	0	0	0
R02108	-500	0	500
R09736	0	0	0
R09737	0	0	0
R06186	-1000	1000	2000
R06229	0	0	0
R11885	-1000	1000	2000
R11886	-1000	1000	2000
R06112	0	0	0
R06185	-1000	1000	2000
R01821	-999.955	1000	1999.95
R06084	0	0	0
R10645	0	0	0
R12196	0	0	0
R01701	0	0	0
R09675	-1000	1000	2000
R02628	0	1000	1000
R12554	0	0	0
R09640	0	0	0
R02707	0	0	0
R02984	0	0	0
R10646	0	0	0
R12193	0	0	0
R12197	0	0	0
R06174	0	0	0
R06172	0	0	0
R01010	-1000	1000	2000
R00857	0	0	0
R12188	0	0	0
R09644	0	0	0
R04268	0	0	0
R01309	-504.85	0	504.85
R05635	0	0	0
R02744	-1000	1.00044e-10	1000
R01314	-1.00044e-10	1000	1000
R11337	0	0	0
R06141	0	0	0
R07291	-1.00044e-10	1000	1000
R01313	-1.00044e-10	1000	1000
R03618	0	0	0
R04100	0	0	0
R03492	0	0	0
R04184	0	0	0
R04586	0	0	0
R04633	0	0	0
R05112	0	0	0
R05994	0	0	0
R04294	-1000	0	1000
R06098	-1000	1000	2000
R06099	0	0	0
R06094	0	0	0
R00384	-1000	0	1000
R07233	0	0	0
R02016	-1000	1000	2000
R10223	0	0	0
R03549	0	0	0
R05297	0	0	0
R11592	0	0	0
R04783	0	0	0
R00017	-1000	1000	2000
R03532	-1000	1000	2000
R00925	-1000	1000	2000
R11396	0	0	0
R03867	0	0	0
R04096	-1000	1000	2000
R08991	0	0	0
R02624	0	0	0
R08198	0	0	0
R10633	0	0	0
R10634	0	0	0
R10220	0	0	0
R06113	0	0	0
R07140	-1000	1000	2000
R04238	0	0	0
R01515	-1000	1000	2000
R01843	0	1000	1000
R11325	-1000	1000	2000
R11312	0	0	0
R12241	0	1000	1000
R10112	0	0	0
R11173	0	0	0
R12204	0	0	0
R00284	-1000	0	1000
R11225	0	0	0
R11556	0	0	0
R04439	-1000	1.00044e-10	1000
R04273	0	0	0
R06173	0	0	0
R12240	0	0	0
R12173	0	0	0
R11945	-1000	1000	2000
R00849	-1000	1000	2000
R10706	-1000	1000	2000
R11548	0	0	0
R12075	0	0	0
R10281	0	0	0
R06138	0	0	0
R12424	0	0	0
R12428	0	0	0
R11555	0	0	0
R04710	0	0	0
R03050	-1000	0	1000
R07355	-1000	1000	2000
R12500	0	0	0
R08856	0	0	0
R11174	0	0	0
R03950	0	0	0
R12184	0	0	0
R12683	0	0	0
R12183	0	0	0
R04112	0	0	0
R01779	0	0	0
R05724	-1000	1000	2000
R05725	-1000	1000	2000
R02768	-1000	0	1000
R08702	0	0	0
R00029	0	1000	1000
R02156	0	0	0
R11170	0	0	0
R11443	0	0	0
R03065	0	0	0
R02623	0	0	0
R04150	0	0	0
R12540	0	0	0
R03319	0	0	0
R06863	-1000	1000	2000
R03107	0	0	0
R04159	0	0	0
R03701	0	0	0
R00772	-1000	1000	2000
R08613	0	0	0
R02617	-500	0	500
R01654	0	0	0
R04562	0	0	0
R07238	0	0	0
R01532	0	0	0
R09597	0	0	0
R07234	0	0	0
R09382	0	0	0
R11098	0	0	0
R09509	0	0	0
R12602	0	0	0
R12579	0	0	0
R01702	0	0	0
R03632	0	0	0
R11099	0	1000	1000
R01698	0	0	0
R01195	-1000	1000	2000
R02364	0	0	0
R03913	-1000	1000	2000
R12570	0	0	0
R00082	0	0	0
R10613	0	0	0
R04120	0	0	0
R07607	0	0	0
R11889	0	0	0
R03743	0	0	0
R02184	-1000	0	1000
R11529	0	1000	1000
R04319	0	0	0
R04314	0	0	0
R11562	0	0	0
R04206	0	0	0
R08765	0	0	0
R03914	-1000	1000	2000
R12682	0	0	0
R03423	0	0	0
R11563	0	0	0
R07354	-1000	1000	2000
R11564	0	0	0
R07358	-1000	1000	2000
R10280	0	0	0
R11485	0	1000	1000
R02878	0	0	0
R07359	-1000	1000	2000
R11101	0	0	0
R08550	0	0	0
R10520	-1000	1000	2000
R01241	0	0	0
R03224	0	0	0
R04024	0	0	0
R04449	0	0	0
R00132	0	0	0
R00034	0	0	0
R07343	0	0	0
R00275	0	0	0
R03020	0	0	0
R05209	0	0	0
R01369	0	0	0
R10267	0	0	0
R04318	0	0	0
R08057	0	0	0
R05747	0	0	0
R00755	0	1000	1000
R01600	0	1000	1000
R09085	0	1000	1000
R09086	-1000	1000	2000
R00947	0	1000	1000
R01196	-1000	1000	2000
R02187	0	1000	1000
R02189	0	1000	1000
R00014	0	1000	1000
R00200	0	1000	1000
R00341	0	1000	1000
R00658	-1000	1000	2000
R00703	-1000	5	1005
R00959	-1000	1000	2000
R01015	-1000	1000	2000
R01061	-1000	1000	2000
R01070	-1000	1000	2000
R01512	-1000	1000	2000
R01518	-1000	1000	2000
R02739	-1000	1000	2000
R02740	-1000	1000	2000
R03270	0	0	0
R03321	-1000	1000	2000
R04779	0	1000	1000
R04780	0	1000	1000
R02738	0	1000	1000
R04394	0	0	0
R05132	0	0	0
R05133	0	0	0
R05134	0	0	0
R00235	0	1000	1000
R00710	-1000	1000	2000
R00711	-1000	1000	2000
R00754	0	0	0
R01602	-1000	1000	2000
R00268	-10	1000	1010
R00342	-25	1000	1025
R00351	-1000	1000	2000
R00621	0	0	0
R01082	-1000	1000	2000
R01325	-15	1000	1015
R01899	-10	1000	1010
R01900	-1000	15	1015
R02164	-1000	1000	2000
R03316	0	0	0
R00405	-1000	0	1000
R01737	0	0	0
R01051	0	0	0
R01056	-1000	1000	2000
R01057	-1000	1000	2000
R01066	-1000	1000	2000
R01528	0	1000	1000
R01529	-1000	1000	2000
R01641	-1000	1000	2000
R01827	-1000	1000	2000
R01830	-1000	1000	2000
R02035	0	1000	1000
R02736	0	1000	1000
R02749	-1000	1000	2000
R02750	0	0	0
R10221	0	1000	1000
R10907	0	1000	1000
R01541	0	0	0
R02036	0	1000	1000
R05605	0	1000	1000
R08572	0	1000	1000
R01524	-1000	1000	2000
R01525	-1000	1000	2000
R01982	0	0	0
R04383	0	0	0
R11624	0	0	0
R00286	0	0	0
R00289	0	1000	1000
R01482	0	0	0
R01542	0	0	0
R02454	0	0	0
R05606	0	0	0
R01526	0	0	0
R01761	0	0	0
R02439	0	0	0
R05850	0	0	0
R01983	0	0	0
R02361	0	0	0
R04382	0	0	0
R02921	0	0	0
R00867	0	0	0
R00868	-1000	1000	2000
R01326	0	0	0
R00865	0	1000	1000
R00877	0	0	0
R00870	-1000	1000	2000
R00890	0	0	0
R02630	0	0	0
R05607	0	0	0
R09031	0	0	0
R00885	0	0	0
R00888	0	0	0
R01818	0	0	0
R01819	-1000	1000	2000
R05692	0	0	0
R02703	-1000	1000	2000
R02704	0	0	0
R02568	-1000	0	1000
R02071	0	1000	1000
R03232	0	0	0
R03234	0	0	0
R09030	0	0	0
R00291	-5	0	5
R00955	0	1000	1000
R01092	0	1000	1000
R01678	0	1000	1000
R10619	0	1000	1000
R00801	0	0	0
R01101	0	5	5
R01103	0	0	0
R01104	0	0	0
R01105	0	0	0
R01194	0	0	0
R01329	0	0	0
R02926	0	0	0
R03634	0	0	0
R05549	0	0	0
R00264	0	1000	1000
R01706	0	0	0
R10700	0	0	0
R00742	-1000	0	1000
R01626	-1000	0	1000
R04355	0	0	0
R04428	0	0	0
R04533	0	0	0
R04534	0	0	0
R04535	0	0	0
R04536	0	0	0
R04537	0	0	0
R04543	0	0	0
R04544	0	0	0
R04566	0	0	0
R04568	0	0	0
R04726	0	0	0
R04952	0	0	0
R04953	0	0	0
R04954	0	0	0
R04957	0	0	0
R04960	0	0	0
R04963	0	0	0
R04964	0	0	0
R04965	0	0	0
R04968	0	0	0
R07762	0	0	0
R07763	0	0	0
R10707	0	0	0
R04429	0	0	0
R04724	0	0	0
R04955	0	0	0
R04958	0	0	0
R04961	0	0	0
R04966	0	0	0
R04969	0	0	0
R07639	0	0	0
R07764	0	0	0
R07765	0	0	0
R01280	0	1000	1000
R04753	0	0	0
R06985	0	1000	1000
R01278	0	0	0
R04170	0	0	0
R04741	0	0	0
R04742	0	0	0
R04745	0	0	0
R04746	0	0	0
R04747	0	0	0
R04743	0	0	0
R04744	0	0	0
R04748	0	0	0
R04749	0	0	0
R01274	0	1000	1000
R04737	0	0	0
R04738	0	0	0
R04739	0	0	0
R04740	0	0	0
R00238	0	0	0
R01175	0	0	0
R01177	0	0	0
R01975	-1000	0	1000
R03026	0	0	0
R03777	0	0	0
R03778	0	0	0
R03857	0	0	0
R03858	0	0	0
R03990	0	0	0
R03991	0	0	0
R03276	0	1000	1000
R01279	0	0	0
R04751	0	1000	1000
R04754	0	0	0
R01360	0	0	0
R02521	0	0	0
R05616	0	0	0
R07273	0	0	0
R01302	-1000	1000	2000
R01717	0	0	0
R04030	0	0	0
R04031	0	0	0
R04986	0	0	0
R04987	0	0	0
R04988	0	0	0
R05615	0	0	0
R07262	0	0	0
R07263	0	0	0
R08165	0	0	0
R08166	0	0	0
R00994	0	0	0
R01398	0	1000	1000
R00243	-1000	1000	2000
R00258	0	1000	1000
R00669	0	0	0
R01086	0	1000	1000
R01954	0	1000	1000
R00131	0	1000	1000
R00259	0	0	0
R00552	-1000	1000	2000
R02283	0	0	0
R02649	0	0	0
R03443	0	0	0
R09107	0	0	0
R01618	0	1000	1000
R06975	0	1000	1000
R00336	0	1000	1000
R00429	0	1000	1000
R00086	0	1000	1000
R00087	0	1000	1000
R00089	0	1000	1000
R00124	-1000	1000	2000
R00127	-1000	1000	2000
R00183	0	1000	1000
R00190	-1000	1000	2000
R00191	0	1000	1000
R00330	-1000	1000	2000
R00332	-1000	1000	2000
R00335	0	1000	1000
R00375	-1000	1000	2000
R00376	-1000	1000	2000
R00426	0	1000	1000
R00430	-1000	1000	2000
R00434	0	0	0
R00435	-1000	1000	2000
R00437	-1000	1000	2000
R00439	-1000	1000	2000
R00441	-1000	1000	2000
R00719	0	1000	1000
R00720	0	0	0
R00722	-1000	1000	2000
R01083	0	1000	1000
R01126	0	1000	1000
R01127	-694.745	0	694.745
R01130	0	1000	1000
R01132	-1000	1000	2000
R01134	0	1000	1000
R01135	0	1000	1000
R01137	-1000	1000	2000
R01138	-1000	1000	2000
R01227	0	1000	1000
R01229	-1000	1000	2000
R01230	0	1000	1000
R01231	0	1000	1000
R01547	-1000	1000	2000
R01560	0	1000	1000
R01561	-1000	1000	2000
R01855	0	1000	1000
R01857	-1000	1000	2000
R01858	0	1000	1000
R01863	-1000	1000	2000
R01968	-1000	1000	2000
R01969	-1000	1000	2000
R02017	0	1000	1000
R02019	0	1000	1000
R02088	-1000	1000	2000
R02090	-1000	1000	2000
R02142	-1000	1000	2000
R02147	-1000	1000	2000
R02297	0	1000	1000
R02556	0	1000	1000
R02557	-1000	1000	2000
R02719	0	1000	1000
R02720	0	0	0
R02748	0	1000	1000
R03409	0	1000	1000
R00125	0	1000	1000
R00182	0	1000	1000
R01131	-1000	1000	2000
R01228	-1000	1000	2000
R01244	0	1000	1000
R01856	0	1000	1000
R11633	0	1000	1000
R11634	0	1000	1000
R01562	0	0	0
R02148	0	0	0
R03537	0	0	0
R05135	0	0	0
R00509	0	1000	1000
R01049	0	1000	1000
R01054	0	0	0
R01072	0	0	0
R04144	0	0	0
R04208	0	0	0
R04325	0	1000	1000
R04378	0	0	0
R04463	0	0	0
R04559	0	0	0
R04591	0	0	0
R07404	0	0	0
R07405	0	0	0
R00156	-1000	1000	2000
R00158	-1000	1000	2000
R00287	0	1000	1000
R00377	0	1000	1000
R00378	0	1000	1000
R00438	-1000	1000	2000
R00440	-1000	1000	2000
R00442	0	1000	1000
R00443	0	1000	1000
R00511	0	1000	1000
R00512	-1000	1000	2000
R00513	0	1000	1000
R00515	0	1000	1000
R00516	0	1000	1000
R00517	0	1000	1000
R00570	-1000	1000	2000
R00571	0	1000	1000
R00573	0	1000	1000
R00575	0	1000	1000
R00662	0	1000	1000
R00962	0	1000	1000
R00963	0	1000	1000
R00964	0	1000	1000
R00965	0	1000	1000
R00966	-1000	1000	2000
R00967	0	1000	1000
R00968	0	1000	1000
R00970	0	1000	1000
R01397	0	1000	1000
R01548	0	1000	1000
R01549	0	1000	1000
R01567	0	1000	1000
R01569	0	1000	1000
R01570	0	0	0
R01663	0	1000	1000
R01664	0	1000	1000
R01665	-1000	0	1000
R01868	0	1000	1000
R01870	-1000	0	1000
R01880	0	1000	1000
R01993	-1000	0	1000
R02024	0	1000	1000
R02091	0	1000	1000
R02093	0	1000	1000
R02094	-4.95136	1000	1004.95
R02096	0	1000	1000
R02097	0	1000	1000
R02098	-1000	1000	2000
R02099	0	1000	1000
R02100	0	1000	1000
R02102	0	1000	1000
R02326	-1000	1000	2000
R02327	0	1000	1000
R02331	-1000	1000	2000
R02332	0	1000	1000
R02371	0	1000	1000
R02372	0	1000	1000
R02484	-1000	1000	2000
R11323	0	1000	1000
R01876	-1000	1000	2000
R01878	0	1000	1000
R02018	0	1000	1000
R02485	0	1000	1000
R11635	0	1000	1000
R11636	0	1000	1000
R00510	0	1000	1000
R00974	0	1000	1000
R01411	0	0	0
R01877	0	0	0
R02296	0	1000	1000
R02370	0	0	0
R03538	0	0	0
R03929	0	0	0
R00261	0	1000	1000
R00397	0	1000	1000
R00355	-1000	5	1005
R00483	0	1000	1000
R00578	-1000	1000	2000
R00369	0	1000	1000
R00357	0	1000	1000
R00485	0	1000	1000
R00490	0	1000	1000
R00114	0	1000	1000
R00248	-1000	1000	2000
R00253	0	1000	1000
R00707	-1000	1000	2000
R00708	-1000	1000	2000
R00768	0	1000	1000
R00713	0	1000	1000
R01648	0	1000	1000
R00714	0	1000	1000
R00220	0	1000	1000
R00371	-1000	0	1000
R00372	-1000	1000	2000
R00582	0	1000	1000
R00585	-1000	1000	2000
R00588	-1000	1000	2000
R00751	-1000	5	1005
R00945	-1000	1000	2000
R00996	0	1000	1000
R01388	-1000	1000	2000
R01465	0	1000	1000
R01513	0	1000	1000
R04173	-1000	0	1000
R06171	0	0	0
R00221	0	0	0
R00480	0	0	0
R01466	0	0	0
R01771	0	0	0
R01773	-1000	1000	2000
R01775	-1000	1000	2000
R01800	0	4.84977	4.84977
R02291	0	0	0
R06977	0	0	0
R06978	0	0	0
R06979	0	0	0
R01025	0	0	0
R02565	0	0	0
R02566	0	0	0
R08557	0	0	0
R08558	0	0	0
R04198	0	0	0
R04199	0	0	0
R10147	0	0	0
R00892	0	0	0
R00901	0	0	0
R01113	0	0	0
R08699	0	0	0
R00893	0	0	0
R01001	0	5	5
R01290	0	1000	1000
R00177	0	0	0
R00999	0	0	0
R03217	0	0	0
R03260	0	0	0
R04858	0	0	0
R07396	0	0	0
R10991	-1000	1000	2000
R10992	-1000	1000	2000
R10993	0	0	0
R10994	0	0	0
R01286	0	1000	1000
R01287	0	0	0
R02026	0	0	0
R00194	0	0	0
R00997	0	0	0
R01291	0	0	0
R01401	0	0	0
R01776	0	0	0
R01777	0	0	0
R02025	0	0	0
R04405	0	0	0
R08940	0	0	0
R00590	0	1000	1000
R00586	0	1000	1000
R00782	-1000	1000	2000
R00896	0	0	0
R03104	0	0	0
R03105	0	1000	1000
R00895	0	1000	1000
R00900	0	0	0
R07274	0	1000	1000
R02619	0	0	0
R00863	0	0	0
R02408	0	0	0
R02433	0	0	0
R07136	0	0	0
R02661	0	0	0
R03172	0	0	0
R05064	0	0	0
R00927	0	0	0
R04203	0	0	0
R04204	0	0	0
R01090	0	0	0
R01214	-1000	1000	2000
R02085	0	0	0
R02199	-1000	0	1000
R02662	0	0	0
R03174	0	0	0
R04095	-1000	1000	2000
R04097	0	0	0
R04137	0	0	0
R04138	0	0	0
R07599	0	0	0
R07600	0	0	0
R07601	0	0	0
R07602	0	0	0
R07603	0	0	0
R07604	0	0	0
R03869	0	0	0
R04188	0	0	0
R05066	0	0	0
R04224	0	0	0
R01357	0	0	0
R08092	0	0	0
R08090	0	0	0
R08091	0	0	0
R08094	0	0	0
R08095	0	0	0
R08093	0	0	0
R00226	0	1000	1000
R04440	-1000	1.00044e-10	1000
R04441	0	1000	1000
R05068	-1000	0	1000
R05069	0	1000	1000
R05070	0	1000	1000
R05071	-1.00044e-10	1000	1000
R08648	0	1000	1000
R01215	-1000	1000	2000
R04426	0	0	0
R01652	0	0	0
R03968	0	0	0
R04001	0	0	0
R03896	0	0	0
R03898	0	0	0
R00451	0	4.90909	4.90909
R02734	0	0	0
R02735	0	0	0
R02788	0.0454545	4.95455	4.90909
R04365	0	0	0
R04475	0	0	0
R04617	0	0	0
R01939	0	0	0
R02488	0	0	0
R03030	0	0	0
R01940	0	0	0
R02571	0	0	0
R01171	0	0	0
R10564	0	0	0
R00671	-1000	1000	2000
R01151	-1000	1000	2000
R01155	-1000	1000	2000
R01915	0	0	0
R01987	0	0	0
R03314	-1000	1000	2000
R08714	0	1000	1000
R01252	0	1000	1000
R00667	-1000	1000	2000
R04025	0	0	0
R07419	0	1000	1000
R00566	0	1000	1000
R00670	0	1000	1000
R01154	0	0	0
R01157	0	1000	1000
R00832	0	0	0
R01152	0	1000	1000
R01416	0	1000	1000
R07414	0	1000	1000
R07415	0	1000	1000
R07417	0	1000	1000
R07418	0	1000	1000
R09079	0	0	0
R09080	0	0	0
R09081	0	0	0
R09082	0	0	0
R01246	0	0	0
R01249	0	0	0
R01248	-1000	1000	2000
R01251	-1000	1000	2000
R01253	0	1000	1000
R03296	0	1000	1000
R03291	0	0	0
R03293	0	0	0
R04444	0	0	0
R04445	0	0	0
R05051	0	0	0
R05052	0	0	0
R02280	0	1000	1000
R11428	0	1000	1000
R00239	0	0	0
R00245	-1000	1000	2000
R03313	0	0	0
R00411	0	0	0
R05049	0	0	0
R05050	0	0	0
R01986	0	1000	1000
R02549	0	1000	1000
R11671	0	0	0
R01163	0	694.745	694.745
R01168	0	0	0
R02288	0	0	0
R02914	0	0	0
R03012	0	694.745	694.745
R02285	0	0	0
R01071	-694.745	0	694.745
R03013	0	694.745	694.745
R03243	-694.745	0	694.745
R03457	0	694.745	694.745
R04035	0	694.745	694.745
R04037	0	694.745	694.745
R04558	0	694.745	694.745
R04640	0	694.745	694.745
R00734	-1000	1000	2000
R01364	0	0	0
R02519	0	0	0
R03181	0	0	0
R05487	0	0	0
R02540	0	0	0
R00694	-1000	10	1010
R01372	0	0	0
R01795	0	1000	1000
R00693	0	0	0
R00698	0	0	0
R01374	0	0	0
R00829	0	0	0
R06941	0	0	0
R06942	0	0	0
R00228	-1000	1000	2000
R02539	0	0	0
R05579	0	0	0
R05586	0	0	0
R05305	0	0	0
R03028	0	0	0
R08609	0	0	0
R02678	0	0	0
R01933	0	0	0
R00673	0	1000	1000
R02340	0	1000	1000
R00674	0	1000	1000
R01826	0	1000	1000
R00691	0	0	0
R00985	0	1000	1000
R00986	0	1000	1000
R01073	-1000	0	1000
R01373	-10	1000	1010
R01714	0	1000	1000
R01715	-1000	1000	2000
R01728	-1000	1000	2000
R01731	0	0	0
R02412	0	1000	1000
R02413	-1000	0	1000
R03083	0	1000	1000
R03084	0	1000	1000
R03460	0	1000	1000
R03508	0	1000	1000
R03509	0	1000	1000
R00489	0	1000	1000
R00705	0	1000	1000
R00706	0	1000	1000
R00904	0	0	0
R00908	0	1000	1000
R02473	0	1000	1000
R03045	0	0	0
R00230	-1000	1000	2000
R00315	-1000	1000	2000
R00396	-1000	1000	2000
R00747	0	0	0
R04152	0	0	0
R01579	0	0	0
R00260	0	1000	1000
R02783	0	1000	1000
R03193	0	999.955	999.955
R00401	0.0909091	1000	999.909
R01150	0.0454545	500	499.955
R03821	0	1000	1000
R08361	0	0	0
R00115	0	1000	1000
R00251	0	0	0
R00274	0	1000	1000
R00494	0	1000	1000
R00497	0	1000	1000
R00894	0	1000	1000
R00899	0	1000	1000
R01262	0	0	0
R03522	0	0	0
R03916	0	0	0
R04951	0	0	0
R00267	0	1000	1000
R08363	0	0	0
R08364	0	1000	1000
R00771	-1000	1000	2000
R00028	0	505	505
R02110	0	1000	1000
R02111	0	1000	1000
R02112	0	500	500
R08639	-1000	1000	2000
R11262	0	0	0
R00837	0	1000	1000
R02780	0	1000	1000
R11308	0	0	0
R00839	0	0	0
R02421	0	999.955	999.955
R02889	0	0	0
R04111	0	0	0
R11172	0	0	0
R11307	0	0	0
R01009	0	0	0
R01811	0	0	0
R01804	0	0	0
R00414	0	0	0
R00022	0	0	0
R00416	0.0542327	1000	999.946
R00765	0	1000	1000
R01201	0	0	0
R01206	0	0	0
R01961	0	0	0
R02059	0	5	5
R02334	0	0	0
R09942	0	0	0
R00418	0	0	0
R00420	0	0	0
R00660	0	0	0
R02060	-1000	-0.0542327	999.946
R03191	0	0	0
R03192	0	0	0
R03317	0	0	0
R05199	0	0	0
R05332	0.0542327	1000	999.946
R08555	0	0	0
R08559	0	0	0
R09697	0	0	0
R01805	0	0	0
R00948	0.0454545	1000	999.955
R01385	0	0	0
R01187	0	0	0
R02328	0	0	0
R02777	0	0	0
R06513	0	0	0
R06514	0	0	0
R03350	0	0	0
R09770	0	0	0
R03254	0	0	0
R01530	0	0	0
R03351	0	0	0
R04549	0	0	0
R04550	0	0	0
R04567	0	0	0
R04587	0	0	0
R04606	0	0	0
R04657	0	0	0
R04658	0	0	0
R05074	0	0	0
R05075	0	0	0
R05146	0	0	0
R09767	0	0	0
R05176	0	0	0
R05644	0	0	0
R05645	0	0	0
R05646	0	0	0
R05647	0	0	0
R09769	0	0	0
R09771	0	0	0
R04573	0	0	0
R05032	0	0	0
R05627	0	0	0
R05629	0	0	0
R05630	0	0	0
R05662	0	0	0
R01036	-1000	1000	2000
R01041	-1000	1000	2000
R02691	0	0	0
R01034	-1000	1000	2000
R00847	0	1000	1000
R00851	0	0	0
R02239	0	1000	1000
R02240	0	1000	1000
R02241	0	0	0
R02250	0	0	0
R02687	0	0	0
R01012	0	1000	1000
R01752	-1000	1000	2000
R04470	0	0	0
R01185	0	0	0
R01186	0	0	0
R01310	0	1000	1000
R02051	0	0	0
R05794	0	1000	1000
R01030	0	500	500
R01470	0	0	0
R01315	0	1000	1000
R02053	0	0	0
R02055	0	4.84977	4.84977
R02746	0	1000	1000
R02747	0	1000	1000
R03416	0	0	0
R03417	0	0	0
R00842	-1000	1000	2000
R00848	-1000	1000	2000
R01316	0	1000	1000
R02054	0	9.69953	9.69953
R00844	-1000	1000	2000
R04034	0	0	0
R01799	0	1000	1000
R01801	0	2.42488	2.42488
R02029	0	0	0
R07390	0	0	0
R11062	0	0	0
R01593	0	0	0
R01595	0	0	0
R01317	0	0	0
R07034	0	0	0
R07035	0	0	0
R07064	0	0	0
R07859	0	0	0
R07860	0	0	0
R00704	-1000	1000	2000
R11591	-1000	1000	2000
R00199	0	1000	1000
R00214	-1000	1000	2000
R00216	-1000	1000	2000
R02320	0	1000	1000
R00236	-1000	1000	2000
R00316	-1000	1000	2000
R00317	0	1000	1000
R01736	0	1000	1000
R02530	-1000	0	1000
R00217	0	1000	1000
R00196	0	1000	1000
R00212	-1000	1000	2000
R01213	0	0	0
R01238	0	0	0
R00470	0	0	0
R00717	-1000	0	1000
R01334	0	0	0
R00472	-1000	1000	2000
R00479	0	1000	1000
R00519	-1000	1000	2000
R00944	0	1000	1000
R01221	0	1000	1000
R01977	0	1000	1000
R03027	0	0	0
R00926	-1000	1000	2000
R00935	0	0	0
R01000	0	0	0
R01354	-1000	1000	2000
R10996	0	0	0
R10997	0	0	0
R10998	0	0	0
R04425	-1000	0	1000
R00919	0	0	0
R06987	0	1000	1000
R00409	0	1000	1000
R00921	-1000	1000	2000
R00931	-1000	0	1000
R01353	-1000	1000	2000
R11263	0	1000	1000
R11264	0	1000	1000
R01016	0	1000	1000
R02528	0	0	0
R10715	0	0	0
R10717	0	0	0
R05506	0	0	0
R01172	0	0	0
R00936	-1000	1000	2000
R00937	0	1000	1000
R00940	0	1000	1000
R00946	-5	0	5
R01220	-1000	1000	2000
R01655	-1000	1000	2000
R02101	-9.95136	1000	1009.95
R02235	-1000	1000	2000
R02236	-1000	1000	2000
R02300	0	0	0
R02301	0	0	0
R04326	0	1000	1000
R04560	-1000	694.745	1694.74
R07168	0	5	5
R00527	0	1000	1000
R06983	0	1000	1000
R00756	0	1000	1000
R00762	0	1000	1000
R01068	-1000	1000	2000
R09099	0	0	0
R01067	0	1000	1000
R01829	0	1000	1000
R01845	0	1000	1000
R00345	0	1000	1000
R01523	0	0	0
R00943	0	1000	1000
R00354	0	1000	1000
R09977	0	0	0
R00615	0	1000	1000
R02135	0	1000	1000
R11319	0	0	0
R00617	0	1000	1000
R02134	0	1000	1000
R02133	0	1000	1000
R03223	0	1000	1000
R03471	0	1000	1000
R03472	0	0	0
R04448	0	1000	1000
R04509	0	1000	1000
R09993	0	0	0
R10712	0	0	0
R07459	0	0	0
R07460	0	1000	1000
R07461	0	0	0
R05636	0	0	0
R10246	0	0	0
R10247	0	0	0
R00160	0	1000	1000
R00161	0	1000	1000
R00548	0	1000	1000
R00549	0	1000	1000
R00066	0	0	0
R00425	0	0	0
R03458	0	0	0
R03459	0	0	0
R04457	0	0	0
R05705	0	0	0
R05706	0	0	0
R05707	0	0	0
R07280	0	0	0
R07281	0	0	0
R09750	0	0	0
R00174	0	0	0
R00277	0	0	0
R00278	0	0	0
R01710	0	0	0
R01711	0	0	0
R01909	0	0	0
R02493	0	0	0
R05085	0	0	0
R01825	0	0	0
R04210	0	0	0
R05086	0	0	0
R05681	0	0	0
R05838	0	0	0
R07406	0	0	0
R00103	0	1000	1000
R00104	0	999.99	999.99
R00112	-1000	1000	2000
R00137	-1000	1000	2000
R01724	-1000	0	1000
R02294	0	1000	1000
R02295	0	1000	1000
R02323	0	1000	1000
R03004	0	1000	1000
R03005	0	1000	1000
R03346	0	1000	1000
R01268	0	1000	1000
R02322	0	1000	1000
R00189	0	1000	1000
R00481	0	0	0
R03348	0	0	0
R04292	0	0	0
R02474	0	1000	1000
R00006	0	1000	1000
R01209	0	1000	1000
R01226	0	1000	1000
R03051	0	1000	1000
R02472	-1000	0	1000
R00130	0	1000	1000
R01625	0	1000	1000
R02971	0	0	0
R03018	0	1000	1000
R03035	-1000	1000	2000
R03036	-1000	1000	2000
R03269	0	1000	1000
R04391	0	0	0
R01623	0	1000	1000
R04231	0	1000	1000
R10122	0	0	0
R01074	0	0	0
R01078	0	0	0
R03182	0	0	0
R03210	0	0	0
R03231	0	0	0
R09725	0	0	0
R10124	0	0	0
R10115	0	0	0
R10116	0	0	0
R10119	0	0	0
R10120	0	0	0
R09543	0	0	0
R10117	0	0	0
R10121	0	0	0
R07766	0	0	0
R07767	0	0	0
R07769	0	0	0
R08208	0	0	0
R11372	0	0	0
R00428	0	0	0
R04286	0	0	0
R04620	0	0	0
R04639	0	0	0
R05046	0	0	0
R05048	0	0	0
R09394	0	0	0
R09959	0	0	0
R00939	-1000	1000	2000
R00942	0	0	0
R02237	0	0	0
R09395	0	0	0
R09726	0	0	0
R09735	0	0	0
R01716	0	0	0
R03066	0	0	0
R03067	0	0	0
R03503	0	0	0
R03504	0	0	0
R04638	0	0	0
R05553	0	0	0
R07605	0	0	0
R09978	0	0	0
R10002	0	0	0
R11037	0	0	0
R11073	0	0	0
R11581	0	0	0
R01793	-1000	1000	2000
R01794	-1000	1000	2000
R04734	0	1000	1000
R07211	0	1000	1000
R11765	0	0	0
R03166	0	0	0
R00036	0	0	0
R00084	0	0	0
R00310	0	0	0
R03165	0	0	0
R03197	0	0	0
R03220	0	0	0
R07411	0	0	0
R07412	0	0	0
R11329	0	0	0
R05578	0	0	0
R00078	0	0	0
R02272	0	0	0
R02864	0	0	0
R03194	0	0	0
R03947	0	0	0
R04109	0	0	0
R06895	0	0	0
R09489	0	0	0
R04972	0	0	0
R01123	0	0	0
R01658	0	0	0
R02003	0	0	0
R05633	0	0	0
R05634	0	0	0
R05637	0	0	0
R05688	0	0	0
R05884	0	0	0
R06447	0	0	0
R08210	0	0	0
R08689	0	1000	1000
R09248	0	0	0
R10859	0	1000	1000
R02082	0	0	0
R01122	0	0	0
R10092	0	1000	1000
R00025	0	0	0
R00143	0	1000	1000
R00787	0	1000	1000
R00792	0	0	0
R00798	-1000	1000	2000
R03071	0	0	0
R05712	0	1000	1000
R00858	-5	1000	1005
R00508	0	1000	1000
R00529	-1000	1000	2000
R00897	0	1000	1000
R01288	0	0	0
R01931	0	0	0
R02021	0	1000	1000
R09499	0	0	0
R10150	0	1000	1000
R00462	0	0	0
R02918	0	0	0
R03038	0	0	0
R03646	0	0	0
R03648	0	0	0
R03650	0	0	0
R03661	0	0	0
R03654	0	0	0
R03662	0	0	0
R08218	0	0	0
R03656	0	0	0
R03663	0	0	0
R03664	0	0	0
R03665	0	0	0
R05577	0	0	0
R03652	0	0	0
R03655	0	0	0
R03657	0	0	0
R03658	0	0	0
R03659	0	0	0
R03940	0	0	0
R03660	0	0	0
R11905	0	0	0
R03814	0	0	0
R11043	0	0	0
R11059	0	0	0
R02222	0	0	0
R08174	0	0	0
R08176	0	0	0
R08182	0	0	0
R08177	0	0	0
R08178	0	0	0
R08181	0	0	0
R08183	0	0	0
R00209	-1000	1000	2000
R01324	-15	1000	1015
R04859	0	0	0
R08549	0	1000	1000
R10052	0	0	0
R10170	0	0	0
R01158	0	694.745	694.745
R08365	0	0	0
R03236	-1000	1000	2000
R03237	-1000	1000	2000
R03238	-1000	1000	2000
R03239	-1000	1000	2000
R05168	0	0	0
R02957	0	0	0
R07671	0	0	0
R02685	0	0	0
R09450	0	0	0
R04756	0	0	0
R04985	0	0	0
R08768	0	0	0
R08769	0	0	0
R02964	0	0	0
R03816	0	0	0
R03530	0	0	0
R03531	0	0	0
R00139	0	0	0
R11029	0	0	0
R03283	0	0	0
R02274	0	0	0
R02401	0	0	0
R06361	0	0	0
R04147	0	0	0
R06363	0	0	0
R02922	0	0	0
R04065	0	0	0
R04880	0	0	0
R03868	0	0	0
R04379	0	0	0
R02601	0	0	0
R05355	0	0	0
R03893	0	0	0
R06838	0	0	0
R05511	0	0	0
R08120	0	0	0
R08121	0	0	0
R05510	0	0	0
R06835	0	0	0
R09136	0	0	0
R03307	0	0	0
R01631	0	0	0
R03470	0	0	0
R06893	0	0	0
R02670	0	0	0
R04903	0	0	0
R01687	0	0	0
R08873	0	0	0
R08871	0	0	0
R08938	0	0	0
R04931	0	1000	1000
R07229	0	0	0
R09371	-1000	0	1000
R04770	0	0	0
R04941	0	0	0
R04944	0	0	0
R04946	0	0	0
R04773	0	0	0
R09365	0	0	0
R03596	0	0	0
R09366	0	1000	1000
R09372	0	0	0
R04929	0	0	0
R06614	0	0	0
R03970	0	0	0
R03971	0	0	0
R09323	0	0	0
R11317	0	0	0
R10100	0	0	0
R10182	0	0	0
R07807	0	0	0
R07809	0	0	0
R07810	0	0	0
R10831	0	0	0
R07389	0	0	0
R04162	0	0	0
R07387	0	0	0
R07379	0	0	0
R07892	0	0	0
R07896	0	0	0
R07891	0	0	0
R07889	0	0	0
R07890	0	0	0
R07895	0	0	0
R07893	0	0	0
R07894	0	0	0
R07899	0	0	0
R07897	0	0	0
R07898	0	0	0
R10783	0	0	0
R01500	0	1000	1000
R03617	0	1000	1000
R01494	0	1.86265e-06	1.86265e-06
R01496	0	1.86265e-06	1.86265e-06
R01497	0	1000	1000
R01498	0	1000	1000
R04019	0	0	0
R03355	0	0	0
R06521	0	0	0
R06522	0	0	0
R06520	0	0	0
R05963	0	0	0
R05961	0	0	0
R06004	0	0	0
R06010	0	0	0
R05575	0	0	0
R09220	0	0	0
R09222	0	0	0
R05233	0	0	0
R05237	0	0	0
R05234	0	0	0
R05238	0	0	0
R05286	0	0	0
R06917	0	0	0
R06927	0	0	0
R01421	0	0	0
R03024	0	0	0
R00009	0	1000	1000
R08014	0	0	0
R08017	0	0	0
R08042	0	0	0
R02855	0	0	0
R02946	0	0	0
R03707	0	0	0
R09078	0	0	0
R10505	0	0	0
R02404	0	0	0
R01586	0	0	0
R02560	0	0	0
R02124	0	0	0
R05218	0	0	0
R01492	0	0	0
R05220	0	0	0
R07268	0	0	0
R04148	0	0	0
R04594	0	0	0
R05221	0	0	0
R05222	0	0	0
R05223	0	0	0
R05225	0	0	0
R06529	0	0	0
R06558	0	0	0
R07302	0	0	0
R05227	0	0	0
R06366	0	0	0
R06411	0	0	0
R06412	0	0	0
R09501	0	0	0
R02593	0	0	0
R03366	0	0	0
R03918	0	0	0
R06573	0	0	0
R06577	0	0	0
R07826	0	0	0
R05700	0	0	0
R05701	0	0	0
R07441	0	0	0
R07442	0	0	0
R02596	0	0	0
R03919	0	0	0
R07443	0	0	0
R02952	0	0	0
R03367	0	0	0
R04007	0	0	0
R08621	0	0	0
R08623	0	0	0
R08625	0	0	0
R08627	0	0	0
R08620	0	0	0
R08622	0	0	0
R08624	0	0	0
R08626	0	0	0
R08628	0	0	0
R08634	0	0	0
R08641	0	0	0
R08645	0	0	0
R07112	0	0	0
R07113	0	0	0
R07116	0	0	0
R07002	0	0	0
R07003	0	0	0
R07004	0	0	0
R07023	0	0	0
R07024	0	0	0
R07025	0	0	0
R07026	0	0	0
R07069	0	0	0
R07092	0	0	0
R07094	0	0	0
R07070	0	0	0
R07084	0	0	0
R07083	0	0	0
R07091	0	0	0
R07093	0	0	0
R07100	0	0	0
R07105	0	0	0
R09409	0	0	0
R08146	0	0	0
R08309	0	0	0
R08306	0	0	0
R08310	0	0	0
R08280	0	0	0
R08281	0	0	0
R11891	0	0	0
R11892	0	1000	1000
R11896	0	1000	1000
R08221	0	0	0
R08222	0	0	0
R08230	0	0	0
R08231	0	0	0
R08232	0	0	0
R08233	0	0	0
R08229	0	0	0
R11893	0	0	0
[truncated: 62 more rows]
