# Supplementary material for: Screening of Potential Drug Targets Based on the Genome-Scale Metabolic Network Model of Vibrio parahaemolyticus
Source: Curr Issues Mol Biol. 2025 Jul 21;47(7):575. doi: 10.3390/cimb47070575 (PMC12293652; doi:10.3390/cimb47070575)
Supplement: Supplementary file 1 [file cimb-47-00575-s001.zip › Supplementary File S4.xlsx]

## Sheet: structural analogs
candidate target ID	Candidate target name	SMILES	Durgbank ID	Drug name	Similarity	Classification	Category
ADPHEP	ADP-L-glycero-D-manno-heptose	C1=NC(=C2C(=N1)N(C=N2)[C@H]3[C@@H]([C@@H]([C@H](O3)COP(=O)(O)OP(=O)(O)OC4[C@H]([C@H]([C@@H]([C@H](O4)[C@H](CO)O)O)O)O)O)O)N	DB00171	ATP	0.887	Investigational, nutraceutical	Energy & Redox Coenzymes
			DB00131	Adenosine phosphate	0.872	approved, nutraceutical, withdrawn	Energy & Redox Coenzymes
			DB01992	Coenzyme A	0.866	Investigational, nutraceutical	Energy & Redox Coenzymes
			DB00157	NADH	0.829	approved, nutraceutical	Energy & Redox Coenzymes
			DB03147	Flavin adenine dinucleotide	0.804	approved	Energy & Redox Coenzymes
C00133	D-Alanine	C[C@H](C(=O)O)N	DB00160	Alanine	1	approved, investigational, nutraceutical	Amino Acid Analogues
			DB01786	D-Alanine	1	experimental	Amino Acid Analogues
			DB02952	2-aminoisobutyric acid	0.913	experimental	Amino Acid Analogues
			DB00133	Serine	0.875	approved, investigational, nutraceutical	Amino Acid Analogues
			DB03929	D-Serine	0.875	approved, investigational, nutraceutical	Amino Acid Analogues
			DB19057	Deutarserine	0.875	investigational	Amino Acid Analogues
			DB03320	3-Amino-Alanine	0.808	experimental	Amino Acid Analogues
			DB04454	Alpha-Aminobutyric Acid	0.808	experimental	Amino Acid Analogues
C00498	ADP-glucose	C1=NC(=C2C(=N1)N(C=N2)[C@H]3[C@@H]([C@@H]([C@H](O3)COP(=O)(O)OP(=O)(O)O[C@@H]4[C@@H]([C@H]([C@@H]([C@H](O4)CO)O)O)O)O)O)N	DB00171	ATP	0.89	Investigational, nutraceutical	Energy & Redox Coenzymes
			DB00131	Adenosine phosphate	0.875	approved, nutraceutical, withdrawn	Energy & Redox Coenzymes
			DB01992	Coenzyme A	0.868	investigational, nutraceutical	Energy & Redox Coenzymes
			DB00157	NADH	0.832	approved, nutraceutical	Energy & Redox Coenzymes
			DB03147	Flavin adenine dinucleotide	0.801	approved	Energy & Redox Coenzymes
C00692	UDP-N-acetylmuramoyl-L-alanyl-D-glutamate	C[C@@H](C(=O)N[C@H](CCC(=O)O)C(=O)O)NC(=O)[C@@H](C)O[C@@H]1[C@H]([C@H](O[C@@H]([C@H]1O)CO)OP(=O)(O)OP(=O)(O)OC[C@@H]2[C@H]([C@H]([C@@H](O2)N3C=CC(=O)NC3=O)O)O)NC(=O)C	DB02314	Uridine-5'-Diphosphate-N-Acetylmuramoyl-L-Alanine-D-Glutamate	1	experimental	Nucleotide Sugar / Peptidoglycan Precursors
			DB01673	Uridine-5'-Diphosphate-N-Acetylmuramoyl-L-Alanine	0.958	experimental	Nucleotide Sugar / Peptidoglycan Precursors
			DB02196	Uridine-Diphosphate-N-Acetylgalactosamine	0.918	experimental	Nucleotide Sugar / Peptidoglycan Precursors
			DB03397	Uridine-Diphosphate-N-Acetylglucosamine	0.918	experimental	Nucleotide Sugar / Peptidoglycan Precursors
			DB04147	3'-1-carboxy-1-phosphonooxy-ethoxy-uridine-diphosphate-N-acetylglucosamine	0.911	experimental	Nucleotide Sugar / Peptidoglycan Precursors
			DB03041	UDP-alpha-D-glucuronic acid	0.839	experimental	Nucleotide Sugar / Peptidoglycan Precursors
			DB01861	Uridine diphosphate glucose	0.83	experimental	Nucleotide Sugar / Peptidoglycan Precursors
			DB02421	Uridine-5'-diphosphate-mannose	0.83	experimental	Nucleotide Sugar / Peptidoglycan Precursors
			DB03501	Galactose-uridine-5'-diphosphate	0.83	experimental	Nucleotide Sugar / Peptidoglycan Precursors
			DB01713	UDP-alpha-D-xylose	0.817	experimental	Nucleotide Sugar / Peptidoglycan Precursors
			DB03723	2'-Deoxy-thymidine-beta-L-rhamnose	0.808	experimental	Nucleotide Sugar / Peptidoglycan Precursors
			DB03751	2'deoxy-Thymidine-5'-Diphospho-Alpha-D-Glucose	0.808	experimental	Nucleotide Sugar / Peptidoglycan Precursors
			DB04097	Uridine-5'-diphosphate-4-deoxy-4-fluoro-alpha-D-galactose	0.808	experimental	Nucleotide Sugar / Peptidoglycan Precursors
C00993	D-Alanyl-D-alanine	C[C@H](C(=O)N[C@H](C)C(=O)O)N	DB07939	N-(3-MERCAPTOPROPANOYL)-D-ALANINE	0.746	experimental	Amino Acid Analogues
			DB02518	N-Acetylalanine	0.732	experimental	Amino Acid Analogues
C01050	UDP-N-acetylmuramate	CC(C(=O)O)OC1C(C(OC(C1O)CO)OP(=O)(O)OP(=O)(O)OCC2C(C(C(O2)N3C=CC(=O)NC3=O)O)O)NC(=O)C	DB01673	Uridine-5'-Diphosphate-N-Acetylmuramoyl-L-Alanine	0.98	experimental	Nucleotide Sugar / Peptidoglycan Precursors
			DB02196	Uridine-Diphosphate-N-Acetylgalactosamine	0.972	experimental	Nucleotide Sugar / Peptidoglycan Precursors
			DB03397	Uridine-Diphosphate-N-Acetylglucosamine	0.972	experimental	Nucleotide Sugar / Peptidoglycan Precursors
			DB04174	3'-1-carboxy-1-phosphonooxy-ethoxy-uridine-diphosphate-N-acetylglucosamine	0.97	experimental	Nucleotide Sugar / Peptidoglycan Precursors
			DB02314	Uridine-5'-Diphosphate-N-Acetylmuramoyl-L-Alanine-D-Glutamate	0.938	experimental	Nucleotide Sugar / Peptidoglycan Precursors
			DB03041	UDP-alpha-D-glucuronic acid	0.888	experimental	Nucleotide Sugar / Peptidoglycan Precursors
			DB01861	Uridine diphosphate glucose	0.879	experimental	Nucleotide Sugar / Peptidoglycan Precursors
			DB02421	Uridine-5'-diphosphate-mannose	0.879	experimental	Nucleotide Sugar / Peptidoglycan Precursors
			DB03501	Galactose-uridine-5'-diphosphate	0.879	experimental	Nucleotide Sugar / Peptidoglycan Precursors
			DB01713	UDP-alpha-D-xylose	0.865	experimental	Nucleotide Sugar / Peptidoglycan Precursors
			DB03723	2'-Deoxy-thymidine-beta-L-rhamnose	0.848	experimental	Nucleotide Sugar / Peptidoglycan Precursors
			DB03751	2'deoxy-Thymidine-5'-Diphospho-Alpha-D-Glucose	0.848	experimental	Nucleotide Sugar / Peptidoglycan Precursors
			DB04097	Uridine-5'-diphosphate-4-deoxy-4-fluoro-alpha-D-galactose	0.841	experimental	Nucleotide Sugar / Peptidoglycan Precursors
			DB03161	Thymidine-5'-diphospho-beta-D-xylose	0.831	experimental	Nucleotide Sugar / Peptidoglycan Precursors
			DB02976	Uridine-5'-diphosphate-2-deoxy-2-fluorogalactose	0.831	experimental	Nucleotide Sugar / Peptidoglycan Precursors
			DB03488	Uridine-5'-diphosphate-2-deoxy-2-fluoro-alpha-D-galactose	0.831	experimental	Nucleotide Sugar / Peptidoglycan Precursors
			DB02554	UDP-6-sulfoquinovose	0.822	experimental	Nucleotide Sugar / Peptidoglycan Precursors
			DB02485	Cytidine-5'-Monophosphate-5-N-Acetylneuraminic Acid	0.814	experimental	Nucleotide Sugar / Peptidoglycan Precursors
C01212	UDP-N-acetylmuramoyl-L-alanine	C[C@@H](C(=O)O)NC(=O)[C@@H](C)O[C@H]1[C@@H]([C@H](OC([C@@H]1NC(=O)C)OP(=O)(O)OP(=O)(O)OC[C@@H]2[C@H]([C@H]([C@@H](O2)N3C=CC(=O)NC3=O)O)O)CO)O	DB01673	Uridine-5'-Diphosphate-N-Acetylmuramoyl-L-Alanine	1	experimental	Nucleotide Sugar / Peptidoglycan Precursors
			DB02196	Uridine-Diphosphate-N-Acetylgalactosamine	0.959	experimental	Nucleotide Sugar / Peptidoglycan Precursors
			DB03397	Uridine-Diphosphate-N-Acetylglucosamine	0.959	experimental	Nucleotide Sugar / Peptidoglycan Precursors
			DB02314	Uridine-5'-Diphosphate-N-Acetylmuramoyl-L-Alanine-D-Glutamate	0.958	experimental	Nucleotide Sugar / Peptidoglycan Precursors
			DB04174	3'-1-carboxy-1-phosphonooxy-ethoxy-uridine-diphosphate-N-acetylglucosamine	0.95	experimental	Nucleotide Sugar / Peptidoglycan Precursors
			DB03041	UDP-alpha-D-glucuronic acid	0.87	experimental	Nucleotide Sugar / Peptidoglycan Precursors
			DB01861	Uridine diphosphate glucose	0.867	experimental	Nucleotide Sugar / Peptidoglycan Precursors
			DB02421	Uridine-5'-diphosphate-mannose	0.867	experimental	Nucleotide Sugar / Peptidoglycan Precursors
			DB03501	Galactose-uridine-5'-diphosphate	0.867	experimental	Nucleotide Sugar / Peptidoglycan Precursors
			DB01713	UDP-alpha-D-xylose	0.853	experimental	Nucleotide Sugar / Peptidoglycan Precursors
			DB03723	2'-Deoxy-thymidine-beta-L-rhamnose	0.843	experimental	Nucleotide Sugar / Peptidoglycan Precursors
			DB03751	2'deoxy-Thymidine-5'-Diphospho-Alpha-D-Glucose	0.843	experimental	Nucleotide Sugar / Peptidoglycan Precursors
			DB04097	Uridine-5'-diphosphate-4-deoxy-4-fluoro-alpha-D-galactose	0.836	experimental	Nucleotide Sugar / Peptidoglycan Precursors
			DB03161	Thymidine-5'-diphospho-beta-D-xylose	0.826	experimental	Nucleotide Sugar / Peptidoglycan Precursors
			DB02976	Uridine-5'-diphosphate-2-deoxy-2-fluorogalactose	0.826	experimental	Nucleotide Sugar / Peptidoglycan Precursors
			DB03488	Uridine-5'-diphosphate-2-deoxy-2-fluoro-alpha-D-galactose	0.826	experimental	Nucleotide Sugar / Peptidoglycan Precursors
			DB02554	UDP-6-sulfoquinovose	0.811	experimental	Nucleotide Sugar / Peptidoglycan Precursors
C04576	Pentagalloylglucose	C1=C(C=C(C(=C1O)O)O)C(=O)OC[C@@H]2[C@H]([C@@H]([C@H]([C@@H](O2)OC(=O)C3=CC(=C(C(=C3)O)O)O)OC(=O)C4=CC(=C(C(=C4)O)O)O)OC(=O)C5=CC(=C(C(=C5)O)O)O)OC(=O)C6=CC(=C(C(=C6)O)O)O	DB03208	Beta-1,2,3,4,6-Penta-O-Galloyl-D-Glucopyranose	1	experimental	Plant-Derived Polyphenols
			DB09372	Tannic acid	0.856	approved	Plant-Derived Polyphenols
C04877	UDP-N-acetylmuramoyl-L-alanyl-gamma-D-glutamyl-meso-2,6-diaminopimelate	C[C@@H](C(=O)N[C@H](CCC(=O)N[C@@H](CCC[C@H](C(=O)O)N)C(=O)O)C(=O)O)NC(=O)[C@@H](C)O[C@@H]1[C@H]([C@H](O[C@@H]([C@H]1O)CO)OP(=O)(O)OP(=O)(O)OC[C@@H]2[C@H]([C@H]([C@@H](O2)N3C=CC(=O)NC3=O)O)O)NC(=O)C	DB02314	Uridine-5'-Diphosphate-N-Acetylmuramoyl-L-Alanine-D-Glutamate	0.968	experimental	Nucleotide Sugar / Peptidoglycan Precursors
			DB01673	Uridine-5'-Diphosphate-N-Acetylmuramoyl-L-Alanine	0.936	experimental	Nucleotide Sugar / Peptidoglycan Precursors
			DB04174	3'-1-carboxy-1-phosphonooxy-ethoxy-uridine-diphosphate-N-acetylglucosamine	0.906	experimental	Nucleotide Sugar / Peptidoglycan Precursors
			DB02196	Uridine-Diphosphate-N-Acetylgalactosamine	0.895	experimental	Nucleotide Sugar / Peptidoglycan Precursors
			DB03397	Uridine-Diphosphate-N-Acetylglucosamine	0.895	experimental	Nucleotide Sugar / Peptidoglycan Precursors
			DB03041	UDP-alpha-D-glucuronic acid	0.822	experimental	Nucleotide Sugar / Peptidoglycan Precursors
			DB01861	Uridine diphosphate glucose	0.804	experimental	Nucleotide Sugar / Peptidoglycan Precursors
			DB02421	Uridine-5'-diphosphate-mannose	0.804	experimental	Nucleotide Sugar / Peptidoglycan Precursors
			DB03501	Galactose-uridine-5'-diphosphate	0.804	experimental	Nucleotide Sugar / Peptidoglycan Precursors
			DB01713	UDP-alpha-D-xylose	0.804	experimental	Nucleotide Sugar / Peptidoglycan Precursors
C17556	di-trans,poly-cis-Undecaprenyl phosphate	CC(C)=CCC\C(C)=C\CC\C(C)=C\CC\C(C)=C/CC\C(C)=C/CC\C(C)=C/CC\C(C)=C/CC\C(C)=C/CC\C(C)=C/CC\C(C)=C/CC\C(C)=C/COP(O)(O)=O	DB07780	Farnesyl diphosphate	0.747	experimental	Isoprenoid Diphosphates
			DB07841	Geranylgeranyl diphosphate	0.747	experimental	Isoprenoid Diphosphates
			DB02552	Geranyl Diphosphate	0.72	experimental	Isoprenoid Diphosphates
