# Supplementary material for: Screening of Potential Drug Targets Based on the Genome-Scale Metabolic Network Model of Vibrio parahaemolyticus
Source: Curr Issues Mol Biol. 2025 Jul 21;47(7):575. doi: 10.3390/cimb47070575 (PMC12293652; doi:10.3390/cimb47070575)
Supplement: Supplementary file 1 [file cimb-47-00575-s001.zip › Supplementary File S5.xlsx]

## Sheet: Sheet1
Essential metabolites	Target protein	Interaction score	in VPA2061
ADP-L-glycero-D-manno-heptose	hldE	0.446	yes
	gmhD	0.414	yes
	VP2833	0.407	yes
	pyrE	0.407	yes
D-Alanine	hemE	0.72	yes
	alr1	0.672	yes
	purL	0.637	yes
	dsdA	0.542	yes
	alr2	0.527	yes
	VP2848	0.482	no
	fur	0.48	yes
	astE	0.48	yes
	hisB	0.48	yes
	VP0708	0.48	yes
UDP-N-acetylmuramate	murE	0.537	yes
Pentagalloylglucose	VPA1531	0.505	no
	VP1642	0.505	no
	VP0586	0.505	no
D-Alanyl-D-alanine	VP2206	0.41	no
